# Supplementary material for: Host protein kinases required for SARS-CoV-2 nucleocapsid phosphorylation and viral replication
Source: Sci Signal. Author manuscript; Available in PMC 2023 Jan 10. (PMC9830954; doi:10.1126/scisignal.abm0808)
Supplement: SM Excel file 1 [file NIHMS1851690-supplement-SM_Excel_file_1.xlsx]

## Sheet: ACE2-A549
Protein Id	gene_symbol	prot_description	Site Position	Motif
sp|P0DTC9|NCAP_SARS2	N	Nucleoprotein OS=Severe acute respiratory syndrome coronavirus 2 OX=2697049 GN=N PE=1 SV=1	180	EGSRGGSQASSRS
sp|P0DTC9|NCAP_SARS2	N	Nucleoprotein OS=Severe acute respiratory syndrome coronavirus 2 OX=2697049 GN=N PE=1 SV=1	183	RGGSQASSRSSSR
sp|P0DTC9|NCAP_SARS2	N	Nucleoprotein OS=Severe acute respiratory syndrome coronavirus 2 OX=2697049 GN=N PE=1 SV=1	176	GFYAEGSRGGSQA
sp|P0DTC9|NCAP_SARS2	N	Nucleoprotein OS=Severe acute respiratory syndrome coronavirus 2 OX=2697049 GN=N PE=1 SV=1	184	GGSQASSRSSSRS
sp|P0DTC9|NCAP_SARS2	N	Nucleoprotein OS=Severe acute respiratory syndrome coronavirus 2 OX=2697049 GN=N PE=1 SV=1	23	FGGPSDSTGSNQN
sp|P0DTC9|NCAP_SARS2	N	Nucleoprotein OS=Severe acute respiratory syndrome coronavirus 2 OX=2697049 GN=N PE=1 SV=1	198	NSSRNSTPGSSRG
sp|P0DTC9|NCAP_SARS2	N	Nucleoprotein OS=Severe acute respiratory syndrome coronavirus 2 OX=2697049 GN=N PE=1 SV=1	201	RNSTPGSSRGTSP
sp|P0DTC9|NCAP_SARS2	N	Nucleoprotein OS=Severe acute respiratory syndrome coronavirus 2 OX=2697049 GN=N PE=1 SV=1	193	SSRSRNSSRNSTP
sp|P0DTC9|NCAP_SARS2	N	Nucleoprotein OS=Severe acute respiratory syndrome coronavirus 2 OX=2697049 GN=N PE=1 SV=1	202	NSTPGSSRGTSPA
sp|P0DTC9|NCAP_SARS2	N	Nucleoprotein OS=Severe acute respiratory syndrome coronavirus 2 OX=2697049 GN=N PE=1 SV=1	197	RNSSRNSTPGSSR
sp|P0DTC9|NCAP_SARS2	N	Nucleoprotein OS=Severe acute respiratory syndrome coronavirus 2 OX=2697049 GN=N PE=1 SV=1	141	TEGALNTPKDHIG
sp|P0DTC9|NCAP_SARS2	N	Nucleoprotein OS=Severe acute respiratory syndrome coronavirus 2 OX=2697049 GN=N PE=1 SV=1	206	GSSRGTSPARMAG
sp|P0DTC9|NCAP_SARS2	N	Nucleoprotein OS=Severe acute respiratory syndrome coronavirus 2 OX=2697049 GN=N PE=1 SV=1	194	SRSRNSSRNSTPG
sp|P0DTC9|NCAP_SARS2	N	Nucleoprotein OS=Severe acute respiratory syndrome coronavirus 2 OX=2697049 GN=N PE=1 SV=1	76	QGVPINTNSSPDD
sp|P0DTD1|R1AB_SARS2	rep	Replicase polyprotein 1ab OS=Severe acute respiratory syndrome coronavirus 2 OX=2697049 GN=rep PE=1 SV=1	821	LKGGAPTKVTFGD
sp|P0DTD1|R1AB_SARS2	rep	Replicase polyprotein 1ab OS=Severe acute respiratory syndrome coronavirus 2 OX=2697049 GN=rep PE=1 SV=1	2644	RQGFVDSDVETKD
sp|P0DTD2|ORF9B_SARS2	9b	ORF9b protein OS=Severe acute respiratory syndrome coronavirus 2 OX=2697049 GN=9b PE=3 SV=1	72	DKAFQLTPIAVQM
sp|P0DTD2|ORF9B_SARS2	9b	ORF9b protein OS=Severe acute respiratory syndrome coronavirus 2 OX=2697049 GN=9b PE=3 SV=1	50	IILRLGSPLSLNM
sp|P0DTD2|ORF9B_SARS2	9b	ORF9b protein OS=Severe acute respiratory syndrome coronavirus 2 OX=2697049 GN=9b PE=3 SV=1	63	ARKTLNSLEDKAF
sp|P0DTD2|ORF9B_SARS2	9b	ORF9b protein OS=Severe acute respiratory syndrome coronavirus 2 OX=2697049 GN=9b PE=3 SV=1	53	RLGSPLSLNMARK
sp|P0DTC5|VME1_SARS2	M	Membrane protein OS=Severe acute respiratory syndrome coronavirus 2 OX=2697049 GN=M PE=3 SV=1	175	TVATSRTLSYYKL
sp|P0DTC5|VME1_SARS2	M	Membrane protein OS=Severe acute respiratory syndrome coronavirus 2 OX=2697049 GN=M PE=3 SV=1	212	LNTDHSSSSDNIA
sp|P0DTC9|NCAP_SARS2	N	Nucleoprotein OS=Severe acute respiratory syndrome coronavirus 2 OX=2697049 GN=N PE=1 SV=1	197;198	RNSSRNSTPGSSR;NSSRNSTPGSSRG
sp|P0DTC9|NCAP_SARS2	N	Nucleoprotein OS=Severe acute respiratory syndrome coronavirus 2 OX=2697049 GN=N PE=1 SV=1	193;194	SSRSRNSSRNSTP;SRSRNSSRNSTPG
sp|P0DTC9|NCAP_SARS2	N	Nucleoprotein OS=Severe acute respiratory syndrome coronavirus 2 OX=2697049 GN=N PE=1 SV=1	201;202	RNSTPGSSRGTSP;NSTPGSSRGTSPA
sp|P0DTC9|NCAP_SARS2	N	Nucleoprotein OS=Severe acute respiratory syndrome coronavirus 2 OX=2697049 GN=N PE=1 SV=1	176;180	GFYAEGSRGGSQA;EGSRGGSQASSRS

## Sheet: Vero
Protein Id	gene_symbol	prot_description	Site Position	Motif
sp|P0DTD1|R1AB_SARS2	rep	Replicase polyprotein 1ab OS=Severe acute respiratory syndrome coronavirus 2 OX=2697049 GN=rep PE=1 SV=1	5981	TYRRLISMMGFKM
sp|P0DTD1|R1AB_SARS2	rep	Replicase polyprotein 1ab OS=Severe acute respiratory syndrome coronavirus 2 OX=2697049 GN=rep PE=1 SV=1	2644	RQGFVDSDVETKD
sp|P0DTD1|R1AB_SARS2	rep	Replicase polyprotein 1ab OS=Severe acute respiratory syndrome coronavirus 2 OX=2697049 GN=rep PE=1 SV=1	1561	NLKTLLSLREVRT
sp|P0DTD1|R1AB_SARS2	rep	Replicase polyprotein 1ab OS=Severe acute respiratory syndrome coronavirus 2 OX=2697049 GN=rep PE=1 SV=1	308	SVYPVASPNECNQ
sp|P0DTD1|R1AB_SARS2	rep	Replicase polyprotein 1ab OS=Severe acute respiratory syndrome coronavirus 2 OX=2697049 GN=rep PE=1 SV=1	1479	ATVSVSSPDAVTA
sp|P0DTC9|NCAP_SARS2	N	Nucleoprotein OS=Severe acute respiratory syndrome coronavirus 2 OX=2697049 GN=N PE=1 SV=1	232	RLNQLESKMSGKG
sp|P0DTC9|NCAP_SARS2	N	Nucleoprotein OS=Severe acute respiratory syndrome coronavirus 2 OX=2697049 GN=N PE=1 SV=1	379	KKKADETQALPQR
sp|P0DTC9|NCAP_SARS2	N	Nucleoprotein OS=Severe acute respiratory syndrome coronavirus 2 OX=2697049 GN=N PE=1 SV=1	180	EGSRGGSQASSRS
sp|P0DTC9|NCAP_SARS2	N	Nucleoprotein OS=Severe acute respiratory syndrome coronavirus 2 OX=2697049 GN=N PE=1 SV=1	141	TEGALNTPKDHIG
sp|P0DTC9|NCAP_SARS2	N	Nucleoprotein OS=Severe acute respiratory syndrome coronavirus 2 OX=2697049 GN=N PE=1 SV=1	176	GFYAEGSRGGSQA
sp|P0DTC9|NCAP_SARS2	N	Nucleoprotein OS=Severe acute respiratory syndrome coronavirus 2 OX=2697049 GN=N PE=1 SV=1	184	GGSQASSRSSSRS
sp|P0DTC9|NCAP_SARS2	N	Nucleoprotein OS=Severe acute respiratory syndrome coronavirus 2 OX=2697049 GN=N PE=1 SV=1	193	SSRSRNSSRNSTP
sp|P0DTC9|NCAP_SARS2	N	Nucleoprotein OS=Severe acute respiratory syndrome coronavirus 2 OX=2697049 GN=N PE=1 SV=1	194	SRSRNSSRNSTPG
sp|P0DTC9|NCAP_SARS2	N	Nucleoprotein OS=Severe acute respiratory syndrome coronavirus 2 OX=2697049 GN=N PE=1 SV=1	197	RNSSRNSTPGSSR
sp|P0DTC9|NCAP_SARS2	N	Nucleoprotein OS=Severe acute respiratory syndrome coronavirus 2 OX=2697049 GN=N PE=1 SV=1	198	NSSRNSTPGSSRG
sp|P0DTC9|NCAP_SARS2	N	Nucleoprotein OS=Severe acute respiratory syndrome coronavirus 2 OX=2697049 GN=N PE=1 SV=1	186	SQASSRSSSRSRN
sp|P0DTC9|NCAP_SARS2	N	Nucleoprotein OS=Severe acute respiratory syndrome coronavirus 2 OX=2697049 GN=N PE=1 SV=1	21	ITFGGPSDSTGSN
sp|P0DTC9|NCAP_SARS2	N	Nucleoprotein OS=Severe acute respiratory syndrome coronavirus 2 OX=2697049 GN=N PE=1 SV=1	201	RNSTPGSSRGTSP
sp|P0DTC9|NCAP_SARS2	N	Nucleoprotein OS=Severe acute respiratory syndrome coronavirus 2 OX=2697049 GN=N PE=1 SV=1	183	RGGSQASSRSSSR
sp|P0DTC9|NCAP_SARS2	N	Nucleoprotein OS=Severe acute respiratory syndrome coronavirus 2 OX=2697049 GN=N PE=1 SV=1	26	PSDSTGSNQNGER
sp|P0DTC9|NCAP_SARS2	N	Nucleoprotein OS=Severe acute respiratory syndrome coronavirus 2 OX=2697049 GN=N PE=1 SV=1	202	NSTPGSSRGTSPA
sp|P0DTC9|NCAP_SARS2	N	Nucleoprotein OS=Severe acute respiratory syndrome coronavirus 2 OX=2697049 GN=N PE=1 SV=1	206	GSSRGTSPARMAG
sp|P0DTC9|NCAP_SARS2	N	Nucleoprotein OS=Severe acute respiratory syndrome coronavirus 2 OX=2697049 GN=N PE=1 SV=1	205	PGSSRGTSPARMA
sp|P0DTC9|NCAP_SARS2	N	Nucleoprotein OS=Severe acute respiratory syndrome coronavirus 2 OX=2697049 GN=N PE=1 SV=1	187	QASSRSSSRSRNS
sp|P0DTC9|NCAP_SARS2	N	Nucleoprotein OS=Severe acute respiratory syndrome coronavirus 2 OX=2697049 GN=N PE=1 SV=1	188	ASSRSSSRSRNSS
sp|P0DTC9|NCAP_SARS2	N	Nucleoprotein OS=Severe acute respiratory syndrome coronavirus 2 OX=2697049 GN=N PE=1 SV=1	23	FGGPSDSTGSNQN
sp|P0DTC9|NCAP_SARS2	N	Nucleoprotein OS=Severe acute respiratory syndrome coronavirus 2 OX=2697049 GN=N PE=1 SV=1	412	QLQQSMSSADSTQ
sp|P0DTC9|NCAP_SARS2	N	Nucleoprotein OS=Severe acute respiratory syndrome coronavirus 2 OX=2697049 GN=N PE=1 SV=1	416	SMSSADSTQAxxx
sp|P0DTC9|NCAP_SARS2	N	Nucleoprotein OS=Severe acute respiratory syndrome coronavirus 2 OX=2697049 GN=N PE=1 SV=1	413	LQQSMSSADSTQA
sp|P0DTC9|NCAP_SARS2	N	Nucleoprotein OS=Severe acute respiratory syndrome coronavirus 2 OX=2697049 GN=N PE=1 SV=1	417	MSSADSTQAxxxx
sp|P0DTC9|NCAP_SARS2	N	Nucleoprotein OS=Severe acute respiratory syndrome coronavirus 2 OX=2697049 GN=N PE=1 SV=1	327	GMEVTPSGTWLTY
sp|P0DTD2|ORF9B_SARS2	9b	ORF9b protein OS=Severe acute respiratory syndrome coronavirus 2 OX=2697049 GN=9b PE=3 SV=1	42	NVGPKVYPIILRL
sp|P0DTD2|ORF9B_SARS2	9b	ORF9b protein OS=Severe acute respiratory syndrome coronavirus 2 OX=2697049 GN=9b PE=3 SV=1	72	DKAFQLTPIAVQM
sp|P0DTD2|ORF9B_SARS2	9b	ORF9b protein OS=Severe acute respiratory syndrome coronavirus 2 OX=2697049 GN=9b PE=3 SV=1	50	IILRLGSPLSLNM
sp|P0DTD2|ORF9B_SARS2	9b	ORF9b protein OS=Severe acute respiratory syndrome coronavirus 2 OX=2697049 GN=9b PE=3 SV=1	63	ARKTLNSLEDKAF
sp|P0DTD2|ORF9B_SARS2	9b	ORF9b protein OS=Severe acute respiratory syndrome coronavirus 2 OX=2697049 GN=9b PE=3 SV=1	53	RLGSPLSLNMARK
sp|P0DTC5|VME1_SARS2	M	Membrane protein OS=Severe acute respiratory syndrome coronavirus 2 OX=2697049 GN=M PE=3 SV=1	177	ATSRTLSYYKLGA
sp|P0DTC5|VME1_SARS2	M	Membrane protein OS=Severe acute respiratory syndrome coronavirus 2 OX=2697049 GN=M PE=3 SV=1	214	TDHSSSSDNIALL
sp|P0DTC5|VME1_SARS2	M	Membrane protein OS=Severe acute respiratory syndrome coronavirus 2 OX=2697049 GN=M PE=3 SV=1	172	KEITVATSRTLSY
sp|P0DTC5|VME1_SARS2	M	Membrane protein OS=Severe acute respiratory syndrome coronavirus 2 OX=2697049 GN=M PE=3 SV=1	175	TVATSRTLSYYKL
sp|P0DTC2|SPIKE_SARS2	S	Spike glycoprotein OS=Severe acute respiratory syndrome coronavirus 2 OX=2697049 GN=S PE=1 SV=1	1261	KFDEDDSEPVLKG
sp|P0DTC9|NCAP_SARS2	N	Nucleoprotein OS=Severe acute respiratory syndrome coronavirus 2 OX=2697049 GN=N PE=1 SV=1	416;417	SMSSADSTQAxxx;MSSADSTQAxxxx
sp|P0DTC9|NCAP_SARS2	N	Nucleoprotein OS=Severe acute respiratory syndrome coronavirus 2 OX=2697049 GN=N PE=1 SV=1	183;184	RGGSQASSRSSSR;GGSQASSRSSSRS
sp|P0DTC9|NCAP_SARS2	N	Nucleoprotein OS=Severe acute respiratory syndrome coronavirus 2 OX=2697049 GN=N PE=1 SV=1	201;202	RNSTPGSSRGTSP;NSTPGSSRGTSPA
sp|P0DTC9|NCAP_SARS2	N	Nucleoprotein OS=Severe acute respiratory syndrome coronavirus 2 OX=2697049 GN=N PE=1 SV=1	193;194	SSRSRNSSRNSTP;SRSRNSSRNSTPG
sp|P0DTC9|NCAP_SARS2	N	Nucleoprotein OS=Severe acute respiratory syndrome coronavirus 2 OX=2697049 GN=N PE=1 SV=1	187;188	QASSRSSSRSRNS;ASSRSSSRSRNSS
sp|P0DTC9|NCAP_SARS2	N	Nucleoprotein OS=Severe acute respiratory syndrome coronavirus 2 OX=2697049 GN=N PE=1 SV=1	412;413	QLQQSMSSADSTQ;LQQSMSSADSTQA
sp|P0DTC9|NCAP_SARS2	N	Nucleoprotein OS=Severe acute respiratory syndrome coronavirus 2 OX=2697049 GN=N PE=1 SV=1	197;198	RNSSRNSTPGSSR;NSSRNSTPGSSRG
sp|P0DTC9|NCAP_SARS2	N	Nucleoprotein OS=Severe acute respiratory syndrome coronavirus 2 OX=2697049 GN=N PE=1 SV=1	186;187	SQASSRSSSRSRN;QASSRSSSRSRNS
sp|P0DTC9|NCAP_SARS2	N	Nucleoprotein OS=Severe acute respiratory syndrome coronavirus 2 OX=2697049 GN=N PE=1 SV=1	180;183;184	EGSRGGSQASSRS;RGGSQASSRSSSR;GGSQASSRSSSRS
sp|P0DTC9|NCAP_SARS2	N	Nucleoprotein OS=Severe acute respiratory syndrome coronavirus 2 OX=2697049 GN=N PE=1 SV=1	176;180	GFYAEGSRGGSQA;EGSRGGSQASSRS
sp|P0DTC9|NCAP_SARS2	N	Nucleoprotein OS=Severe acute respiratory syndrome coronavirus 2 OX=2697049 GN=N PE=1 SV=1	184;186	GGSQASSRSSSRS;SQASSRSSSRSRN
sp|P0DTC9|NCAP_SARS2	N	Nucleoprotein OS=Severe acute respiratory syndrome coronavirus 2 OX=2697049 GN=N PE=1 SV=1	201;202;205	RNSTPGSSRGTSP;NSTPGSSRGTSPA;PGSSRGTSPARMA
