# Supplementary material for: Host protein kinases required for SARS-CoV-2 nucleocapsid phosphorylation and viral replication
Source: Sci Signal. Author manuscript; Available in PMC 2023 Jan 10. (PMC9830954; doi:10.1126/scisignal.abm0808)
Supplement: SM Excel file 2 [file NIHMS1851690-supplement-SM_Excel_file_2.xlsx]

## Sheet: virus_ids
PROTEOME_ID	VIRUS_NAME
UP000147688_875613	Bat coronavirus HKU9-10-2
UP000137012_1503278	BtMf-AlphaCoV/AH2011
UP000148943_591068	Murine coronavirus MHV-JHM.IA
UP000007451_694008	Bat coronavirus HKU5 (BtCoV) (BtCoV/HKU5/2004)
UP000125818_1766554	Swine enteric coronavirus
UP000204448_1508224	Lucheng Rn rat coronavirus
UP000001985_443241	Human coronavirus HKU1 (isolate N5) (HCoV-HKU1)
UP000132721_1159904	Night heron coronavirus HKU19
UP000001440_11151	Porcine transmissible gastroenteritis coronavirus (strain Purdue) (TGEV)
UP000140344_422135	Waterbuck coronavirus US/OH-WD358/1994
UP000011786_572290	Thrush coronavirus HKU12 (isolate Grey-backed thrush/Hong Kong/HKU12-600/2007) (ThCoV-HKU12) (Thrush coronavirus HKU12-600)
UP000103794_1503291	BtNv-AlphaCoV/SC2013
UP000000835_33734	Feline coronavirus (strain FIPV WSU-79/1146) (FCoV)
UP000144778_1503289	BtMr-AlphaCoV/SAX2011
UP000172234_300188	Duck coronavirus
UP000007543_230236	Porcine hemagglutinating encephalomyelitis virus (strain IAF-404) (HEV)
UP000123530_1503299	BtRf-BetaCoV/JL2012
UP000007193_11144	Murine coronavirus (strain JHM) (MHV-JHM) (Murine hepatitis virus)
UP000145001_1160968	Rabbit coronavirus HKU14
UP000155736_454952	Feline coronavirus UU4
UP000147155_393768	Bat coronavirus 1B
UP000139707_76344	Murine coronavirus (strain 2) (MHV-2) (Murine hepatitis virus)
UP000174423_1384461	Bat coronavirus CDPHE15/USA/2006
UP000144236_1159902	Common moorhen coronavirus HKU21
UP000124656_1495253	BtVs-BetaCoV/SC2013
UP000118579_253434	SARS coronavirus PUMC02
UP000121953_422217	Bovine coronavirus E-AH65
UP000113079_693999	Bat coronavirus 512/2005 (BtCoV) (BtCoV/512/2005)
UP000127207_1541205	Bat Hp-betacoronavirus/Zhejiang2013
UP000202100_1508228	Wencheng Sm shrew coronavirus
UP000107830_11120	Infectious bronchitis virus
UP000106776_1503280	BtMf-AlphaCoV/GD2012
UP000139997_1263720	Middle East respiratory syndrome-related coronavirus (isolate United Kingdom/H123990006/2012) (Betacoronavirus England 1) (Human coronavirus EMC)
UP000147626_28295	Porcine epidemic diarrhea virus
UP000203395_1964806	Coronavirus AcCoV-JC34
UP000171868_1335626-2	Middle East respiratory syndrome-related coronavirus (MERS-CoV)
UP000006576_694006	Bat coronavirus HKU9 (BtCoV) (BtCoV/HKU9)
UP000115362_424369	Bat coronavirus HKU9-3
UP000007552_31631	Human coronavirus OC43 (HCoV-OC43)
UP000102490_1508220	Bat coronavirus
UP000149957_694005	Murine coronavirus
UP000123432_875615	Bat coronavirus HKU9-5-2
UP000152619_875612	Bat coronavirus HKU9-10-1
UP000166619_693998	Rhinolophus bat coronavirus HKU2
UP000150460_1264898	Ferret coronavirus
UP000126502_1503283	BtMf-AlphaCoV/HeN2013
UP000162232_1159903	Magpie-robin coronavirus HKU18
UP000135768_1503279	BtMf-AlphaCoV/FJ2012
UP000203393_1892416	Rousettus bat coronavirus
UP000106470_11153	Canine coronavirus
UP000007546_230237	Porcine hemagglutinating encephalomyelitis virus (strain 67N) (HEV-67N)
UP000138261_1763410	European turkey coronavirus 080385d
UP000117806_12663	Feline coronavirus
UP000125413_694015	Beluga whale coronavirus SW1
UP000164987_424364	Bat coronavirus HKU5-2
UP000006717_11122	Avian infectious bronchitis virus (strain Beaudette) (IBV)
UP000132946_766792	Mink coronavirus strain WD1133
UP000007192_11142	Murine coronavirus (strain A59) (MHV-A59) (Murine hepatitis virus)
UP000169693_11135	Feline infectious peritonitis virus
UP000174731_1699360	Bat SARS-like coronavirus YNLF_31C
UP000142997_1159906	Sparrow coronavirus HKU17
UP000104963_1503293	BtRf-AlphaCoV/YN2012
UP000106394_1503292	BtRf-AlphaCoV/HuB2013
UP000138757_429330	Murine coronavirus repJHM/RA59
UP000142874_430472	Murine coronavirus SA59/RJHM
UP000098522_875614	Bat coronavirus HKU9-5-1
UP000162682_627435	Feline coronavirus UU8
UP000123364_424370	Bat coronavirus HKU9-4
UP000132096_1241932	Hipposideros bat coronavirus HKU10
UP000144177_1503290	Alphacoronavirus BtMs-AlphaCoV/GS2013
UP000154720_1503296	BtRf-BetaCoV/HeB2013
UP000153628_1590370	Betacoronavirus HKU24
UP000006574_694007	Bat coronavirus HKU4 (BtCoV) (BtCoV/HKU4/2004)
UP000006716_11137	Human coronavirus 229E (HCoV-229E)
UP000000354_694009-2	Human SARS coronavirus (SARS-CoV) (Severe acute respiratory syndrome coronavirus)
UP000167590_1159908	Wigeon coronavirus HKU20
UP000096468_11127	Avian infectious bronchitis virus (strain M41) (IBV)
UP000106179_1283332	Bat coronavirus Rp/Shaanxi2011
UP000143524_694001	Miniopterus bat coronavirus HKU8
UP000161041_1586324	Porcine deltacoronavirus
UP000101546_1385427	Betacoronavirus Erinaceus/VMC/DEU/2012
UP000163538_424360	Bat coronavirus HKU4-2
