# Supplementary material for: Host protein kinases required for SARS-CoV-2 nucleocapsid phosphorylation and viral replication
Source: Sci Signal. Author manuscript; Available in PMC 2023 Jan 10. (PMC9830954; doi:10.1126/scisignal.abm0808)
Supplement: SM Excel file 3 [file NIHMS1851690-supplement-SM_Excel_file_3.xlsx]

## Sheet: All Kinases
gene_symbol	Site	phospho-acceptor	position	SITE_+/-7_AA	SRPK1	SRPK2	SRPK3	GSK3A	GSK3B	CK1A	CK1D	CK1E	CK1G1
N	S176	S	176	KGFYAEGSRGGSQAS	0.636363	0.375051	0.876898	74.1601	409.128	4.22863	0.656818	1.31509	3.51392
N	S180	S	180	AEGSRGGSQASSRSS	10.2398	7.35441	5.84675	108.42	587.006	14.1889	2.77075	11.8536	9.69386
N	S184	S	184	RGGSQASSRSSSRSR	3.78516	1.53048	1.76304	100.771	130.847	13.9582	4.95736	8.92601	20.3173
N	S186	S	186	GSQASSRSSSRSRNS	29.0163	27.6667	17.8076	141.381	175.685	1.6514	1.13951	1.53631	9.49313
N	S188	S	188	QASSRSSSRSRNSSR	1318.1	502.772	405.71	2.23821	3.40233	1.39444	6.47685	8.21753	7.22926
N	S190	S	190	SSRSSSRSRNSSRNS	6.69697	2.78417	3.59413	227.032	281.804	5.63865	3.68342	8.57954	9.5397
N	S193	S	193	SSSRSRNSSRNSTPG	2.20206	1.08418	1.46076	98.2789	864.21	1122.3	35.8741	167.306	20.5871
N	S194	S	194	SSRSRNSSRNSTPGS	93.4864	22.5134	24.7289	138.983	508.533	3.28255	1.68847	4.87491	6.73658
N	S197	S	197	SRNSSRNSTPGSSRG	1.04044	0.696024	0.322461	86.2502	341.768	8431.58	91.8364	266.119	33.5073
N	T198	T	198	RNSSRNSTPGSSRGT	110.742	19.9069	20.2697	344.486	966.988	6.66716	1.65508	2.39792	2.55027
N	S201	S	201	SRNSTPGSSRGTSPA	0.776549	0.464325	0.573576	197.044	350.466	7131.77	260.093	1633.11	275.022
N	S202	S	202	RNSTPGSSRGTSPAR	1.03601	0.171979	0.522919	160.012	248.14	2.50357	0.840743	2.54621	1.00689
N	T205	T	205	TPGSSRGTSPARMAG	1.99217	1.09212	1.29266	0.96092	1.65737	1042.49	172.035	214.472	28.7092
N	S206	S	206	PGSSRGTSPARMAGN	368.237	295.677	253.028	4.73238	7.71568	1.42722	3.30162	4.9896	0.941573

## Sheet: Kinase Families
gene_symbol	Site	phospho-acceptor	position	SITE_+/-7_AA	SRPK	GSK3	CK1
N	S176	S	176	KGFYAEGSRGGSQAS	0.629437	241.644	2.42862
N	S180	S	180	AEGSRGGSQASSRSS	7.81364	347.713	9.62677
N	S184	S	184	RGGSQASSRSSSRSR	2.35956	115.809	12.0397
N	S186	S	186	GSQASSRSSSRSRNS	24.8302	158.533	3.45509
N	S188	S	188	QASSRSSSRSRNSSR	742.194	2.82027	5.82952
N	S190	S	190	SSRSSSRSRNSSRNS	4.35842	254.418	6.86033
N	S193	S	193	SSSRSRNSSRNSTPG	1.58233	481.245	336.518
N	S194	S	194	SSRSRNSSRNSTPGS	46.9095	323.758	4.14563
N	S197	S	197	SRNSSRNSTPGSSRG	0.686308	214.009	2205.76
N	T198	T	198	RNSSRNSTPGSSRGT	50.3061	655.737	3.31761
N	S201	S	201	SRNSTPGSSRGTSPA	0.604817	273.755	2325
N	S202	S	202	RNSTPGSSRGTSPAR	0.576971	204.076	1.72435
N	T205	T	205	TPGSSRGTSPARMAG	1.45898	1.30915	364.426
N	S206	S	206	PGSSRGTSPARMAGN	305.647	6.22403	2.665
