# Supplementary material for: Host protein kinases required for SARS-CoV-2 nucleocapsid phosphorylation and viral replication
Source: Sci Signal. Author manuscript; Available in PMC 2023 Jan 10. (PMC9830954; doi:10.1126/scisignal.abm0808)
Supplement: SM Excel file 4 [file NIHMS1851690-supplement-SM_Excel_file_4.xlsx]

## Sheet: A549 - inf over mck
Protein	logFC	AveExpr	t	P.Value	adj.P.Val	B
sp|P21580|TNAP3_HUMAN	2.19014	-0.380498	52.7028	6.38192e-10	4.85218e-06	12.236
sp|Q01201|RELB_HUMAN	1.87368	-0.305903	31.5078	1.88679e-08	6.72054e-05	10.1111
sp|Q03169|TNAP2_HUMAN	1.009	-0.0688085	29.5255	2.89082e-08	6.72054e-05	9.7765
sp|P05362|ICAM1_HUMAN	2.10083	-0.214906	28.6332	3.53573e-08	6.72054e-05	9.61387
sp|Q9C002|NMES1_HUMAN	2.28776	-0.252732	26.5874	5.74873e-08	7.45425e-05	9.20953
sp|Q96CT2|KLH29_HUMAN	2.24533	-0.266433	26.1568	6.39785e-08	7.45425e-05	9.11836
sp|Q00653|NFKB2_HUMAN	1.2346	-0.0754515	25.8781	6.86304e-08	7.45425e-05	9.05814
sp|P0DTC5|VME1_SARS2	4.51697	-1.12949	25.0375	8.51981e-08	7.55801e-05	8.87061
sp|P0DTD1|R1AB_SARS2	4.14793	-0.943235	24.8512	8.94674e-08	7.55801e-05	8.8278
sp|P0DTC8|NS8_SARS2	4.82882	-1.20655	23.6443	1.23911e-07	7.57253e-05	8.53884
sp|P0DTC3|AP3A_SARS2	1.91348	-0.145906	23.5618	1.26776e-07	7.57253e-05	8.51832
sp|P0DTD2|ORF9B_SARS2	4.44886	-1.03842	23.3731	1.33617e-07	7.57253e-05	8.47102
sp|Q9UHG0|DCDC2_HUMAN	-1.06353	-0.0617509	-23.24	1.38703e-07	7.57253e-05	8.43731
sp|P43490|NAMPT_HUMAN	1.17258	-0.089135	23.2212	1.39439e-07	7.57253e-05	8.43252
sp|P0DTC7|NS7A_SARS2	4.27543	-0.978519	22.8727	1.53924e-07	7.80187e-05	8.3429
sp|Q17RS7|GEN_HUMAN	3.28361	-0.510511	21.9793	1.99671e-07	9.48812e-05	8.1043
sp|P09341|GROA_HUMAN	3.29426	-0.54844	21.5268	2.28709e-07	0.000102287	7.97833
sp|Q9UKI2|BORG2_HUMAN	-1.03585	-0.0779935	-21.2859	2.46136e-07	0.000103965	7.90979
sp|P41235-4|HNF4A_HUMAN	-0.928092	-0.0682858	-21.0512	2.64593e-07	0.000105879	7.84203
sp|P15260|INGR1_HUMAN	1.34036	-0.0897728	20.8128	2.84992e-07	0.00010834	7.77215
sp|P10145|IL8_HUMAN	3.63681	-0.737601	20.2692	3.3864e-07	0.000122604	7.60879
sp|P35219|CAH8_HUMAN	0.813555	-0.0417782	20.0184	3.67253e-07	0.000126919	7.53146
sp|Q9H467|CUED2_HUMAN	-0.807474	-0.0691391	-19.6252	4.17872e-07	0.000130465	7.40771
sp|P35052|GPC1_HUMAN	-0.711623	-0.0310911	-19.603	4.2097e-07	0.000130465	7.40061
sp|Q8N961|ABTB2_HUMAN	1.07359	-0.0652552	19.5462	4.28993e-07	0.000130465	7.38244
sp|Q16656-4|NRF1_HUMAN	0.90741	-0.0435993	19.3496	4.58165e-07	0.000133978	7.319
sp|P80188|NGAL_HUMAN	1.87566	-0.150984	18.8608	5.41114e-07	0.00014765	7.15768
sp|P00966|ASSY_HUMAN	1.4761	-0.19833	18.8466	5.43757e-07	0.00014765	7.15294
sp|Q9Y592|CEP83_HUMAN	2.30614	-0.197301	18.5316	6.06714e-07	0.000159064	7.04603
sp|P24043|LAMA2_HUMAN	3.56589	-0.488372	18.326	6.52309e-07	0.000160796	6.97503
sp|Q9NZJ4|SACS_HUMAN	2.13939	-0.122778	18.2945	6.59642e-07	0.000160796	6.96406
sp|P16035|TIMP2_HUMAN	-0.780709	-0.027036	-18.1678	6.90102e-07	0.000160796	6.91969
sp|P0DTC2|SPIKE_SARS2	5.28894	-1.45254	18.1363	6.97918e-07	0.000160796	6.90861
sp|Q9Y3D2|MSRB2_HUMAN	-1.03134	-0.0641454	-17.975	7.39572e-07	0.000161889	6.85149
sp|P0DTC9|NCAP_SARS2	5.39442	-1.56345	17.9539	7.45246e-07	0.000161889	6.84394
sp|Q92823-5|NRCAM_HUMAN	-0.667438	-0.0233543	-17.8018	7.87536e-07	0.000166163	6.78941
sp|P42830|CXCL5_HUMAN	2.03957	-0.260837	17.7294	8.08634e-07	0.000166163	6.76324
sp|P05997|CO5A2_HUMAN	-1.00196	-0.119227	-17.5121	8.7596e-07	0.000175261	6.68392
sp|Q68CR1|SE1L3_HUMAN	4.53015	-0.888972	17.3693	9.23738e-07	0.000180082	6.6311
sp|O94808|GFPT2_HUMAN	0.863677	-0.0167498	17.0277	1.05062e-06	0.000199696	6.50265
sp|O43187|IRAK2_HUMAN	1.36356	-0.134248	16.4646	1.30608e-06	0.000242199	6.28399
sp|Q99650|OSMR_HUMAN	1.01315	-0.00162662	16.2757	1.40725e-06	0.000254746	6.20864
sp|Q76M96-2|CCD80_HUMAN	-1.84356	-0.255915	-16.2074	1.44607e-06	0.000255686	6.18111
sp|O75030|MITF_HUMAN	-0.642657	-0.0336222	-15.9255	1.61963e-06	0.000279865	6.06615
sp|O00115|DNS2A_HUMAN	-0.711069	-0.062748	-15.7916	1.71045e-06	0.00028899	6.01066
sp|Q9BW04|SARG_HUMAN	-0.696607	-0.0700628	-15.7301	1.75402e-06	0.000289909	5.98504
sp|Q9P212|PLCE1_HUMAN	-0.960992	-0.0990721	-15.6232	1.83296e-06	0.00029651	5.94016
sp|Q08AF3|SLFN5_HUMAN	0.783323	0.017165	15.5329	1.90282e-06	0.000301398	5.90197
sp|P07738|PMGE_HUMAN	0.626112	-0.0177172	15.4087	2.00395e-06	0.000310403	5.84902
sp|Q15025|TNIP1_HUMAN	0.869322	0.0177882	15.3646	2.04132e-06	0.000310403	5.83011
sp|Q9Y5V3-2|MAGD1_HUMAN	-0.585373	-0.0259287	-15.2641	2.12959e-06	0.000317475	5.78674
sp|P35354|PGH2_HUMAN	2.28196	-0.146181	15.1389	2.24564e-06	0.00032412	5.73229
sp|P17676|CEBPB_HUMAN	1.004	-0.00935186	15.1246	2.25942e-06	0.00032412	5.72601
sp|Q14511-3|CASL_HUMAN	-1.19556	-0.139879	-14.9437	2.44145e-06	0.000343647	5.64633
sp|Q9BZL1|UBL5_HUMAN	-0.573276	-0.0200554	-14.9019	2.48594e-06	0.000343647	5.62774
sp|Q96IM9|DYDC2_HUMAN	3.07909	-0.439506	14.8069	2.59042e-06	0.000351695	5.5853
sp|P04179|SODM_HUMAN	1.8252	-0.0834896	14.6349	2.79267e-06	0.000372503	5.50768
sp|Q86XX4-2|FRAS1_HUMAN	-1.64563	-0.0779083	-14.4129	3.08097e-06	0.000399368	5.406
sp|Q9GZP8-2|IMUP_HUMAN	-0.92044	-0.0257842	-14.3998	3.09913e-06	0.000399368	5.3999
sp|P47736-4|RPGP1_HUMAN	-0.851904	-0.0460612	-13.9567	3.78786e-06	0.000478259	5.1913
sp|Q16270|IBP7_HUMAN	-0.676091	-0.02932	-13.9129	3.86495e-06	0.000478259	5.17029
sp|Q9H1J1|REN3A_HUMAN	1.89809	-0.228592	13.8871	3.91126e-06	0.000478259	5.15787
sp|Q9UBR2|CATZ_HUMAN	-0.539982	-0.0352728	-13.8587	3.96295e-06	0.000478259	5.14417
sp|P38571|LICH_HUMAN	-0.729549	-0.0428772	-13.802	4.06858e-06	0.000483335	5.11671
sp|P29590|PML_HUMAN	0.566638	-0.0228614	13.672	4.32298e-06	0.000505656	5.05333
sp|O60565|GREM1_HUMAN	-0.755762	-0.0668541	-13.3919	4.93579e-06	0.000568588	4.91445
sp|O14495|PLPP3_HUMAN	0.778607	-0.0238553	13.3557	5.02204e-06	0.000569889	4.89627
sp|P37268|FDFT_HUMAN	-0.68155	-0.079545	-13.2218	5.35641e-06	0.000598893	4.82856
sp|P10586|PTPRF_HUMAN	-0.902922	-0.00574277	-13.0375	5.85919e-06	0.000645615	4.73413
sp|O15304|SIVA_HUMAN	-0.766584	0.00141665	-12.8897	6.30148e-06	0.0006773	4.6574
sp|Q13268|DHRS2_HUMAN	0.766823	-0.0677127	12.8823	6.32492e-06	0.0006773	4.65348
sp|P20908|CO5A1_HUMAN	-0.791584	-0.0273645	-12.8362	6.47126e-06	0.000683348	4.62933
sp|Q13113|PDZ1I_HUMAN	1.01891	0.0560823	12.708	6.89919e-06	0.000718556	4.56167
sp|P35869|AHR_HUMAN	0.49848	-0.0111429	12.561	7.43023e-06	0.000763406	4.4832
sp|P53804|TTC3_HUMAN	1.26293	-0.000180338	12.4579	7.83077e-06	0.000793832	4.42756
sp|P53816|PLAT3_HUMAN	-0.701689	-0.0251587	-12.3475	8.28758e-06	0.000829085	4.36741
sp|Q15699|ALX1_HUMAN	-0.618469	-0.00374933	-12.2048	8.92366e-06	0.000881125	4.28886
sp|P55061-2|BI1_HUMAN	-1.1775	-0.0850767	-12.1519	9.1735e-06	0.000894181	4.25949
sp|P30530|UFO_HUMAN	-0.922571	-0.0469491	-12.0855	9.49841e-06	0.000914132	4.22246
sp|P57086|SCND1_HUMAN	-0.722113	-0.0721681	-11.9329	1.0297e-05	0.000974238	4.13646
sp|Q53EL6|PDCD4_HUMAN	-0.963626	-0.112952	-11.9156	1.03923e-05	0.000974238	4.12663
sp|Q53EZ4|CEP55_HUMAN	-0.54506	-0.00439439	-11.8949	1.05074e-05	0.000974238	4.1149
sp|P00749|UROK_HUMAN	0.87522	-0.00217455	11.8125	1.09815e-05	0.000995897	4.0678
sp|Q96EI5-2|TCAL4_HUMAN	-0.459271	0.00606834	-11.8088	1.10029e-05	0.000995897	4.06572
sp|Q13332|PTPRS_HUMAN	-0.629135	-0.0294979	-11.746	1.13817e-05	0.00101806	4.02958
sp|Q9UNN8|EPCR_HUMAN	-0.53139	-0.03386	-11.7058	1.16316e-05	0.00102831	4.00638
sp|Q9C0K1|S39A8_HUMAN	1.1119	-0.00370567	11.6834	1.17739e-05	0.00102893	3.99339
sp|Q04724|TLE1_HUMAN	0.659923	-0.0544452	11.6293	1.21253e-05	0.0010476	3.96195
sp|P78545|ELF3_HUMAN	-0.639704	-0.001823	-11.5623	1.25766e-05	0.00107438	3.92285
sp|P15428|PGDH_HUMAN	-0.567787	-0.0238087	-11.4275	1.35462e-05	0.00114436	3.84333
sp|Q9ULF5|S39AA_HUMAN	-0.497019	0.010163	-11.3308	1.42939e-05	0.00118731	3.78574
sp|Q8WXE9-3|STON2_HUMAN	6.455	-1.63097	11.3216	1.4367e-05	0.00118731	3.78027
sp|Q12933|TRAF2_HUMAN	0.461667	-0.00636204	11.2625	1.48504e-05	0.00120889	3.74476
sp|Q96EY1|DNJA3_HUMAN	0.404425	-0.0155597	11.2511	1.49461e-05	0.00120889	3.73787
sp|Q9Y653|AGRG1_HUMAN	-0.935424	-0.0372186	-11.199	1.53904e-05	0.00123172	3.70642
sp|Q719H9|KCTD1_HUMAN	-0.642482	-0.0670515	-11.1237	1.60604e-05	0.00127195	3.66065
sp|Q9UBT7|CTNL1_HUMAN	-0.595431	-0.0259508	-10.9322	1.79182e-05	0.00139527	3.54293
sp|Q6EMK4|VASN_HUMAN	-1.34755	-0.0782851	-10.9258	1.79846e-05	0.00139527	3.53895
sp|Q14533|KRT81_HUMAN_contaminant	-0.879503	-0.0270863	-10.8575	1.87089e-05	0.0014368	3.49643
sp|P78386|KRT85_HUMAN_contaminant	-0.759614	-0.033067	-10.835	1.89557e-05	0.0014412	3.48231
sp|P84101|SERF2_HUMAN	-0.821119	-0.0666743	-10.7506	1.99116e-05	0.00148808	3.42928
sp|Q9H4F8-2|SMOC1_HUMAN	-0.691591	0.0179754	-10.7461	1.99638e-05	0.00148808	3.42646
sp|P20749|BCL3_HUMAN	0.696054	0.00898841	10.6762	2.08004e-05	0.00153539	3.38219
sp|Q15311|RBP1_HUMAN	0.372017	-0.000274208	10.5956	2.18157e-05	0.00157955	3.33075
sp|Q8NHQ8|RASF8_HUMAN	0.528279	0.00489253	10.5875	2.19197e-05	0.00157955	3.32561
sp|P07996|TSP1_HUMAN	-0.768406	-0.0807733	-10.5797	2.20218e-05	0.00157955	3.32059
sp|Q9UM22|EPDR1_HUMAN	-0.440602	0.00234802	-10.5275	2.27173e-05	0.00160228	3.28701
sp|P19838-2|NFKB1_HUMAN	0.399481	-0.0194136	10.5243	2.27603e-05	0.00160228	3.28497
sp|O60566-3|BUB1B_HUMAN	-0.414931	0.00169835	-10.3917	2.46441e-05	0.00171898	3.19901
sp|P09668|CATH_HUMAN	-0.500705	-0.0142134	-10.3664	2.50246e-05	0.00172965	3.18244
sp|Q504U0|CD046_HUMAN	-0.537325	-0.0423623	-10.2359	2.70909e-05	0.00185561	3.09656
sp|Q9NZU5|LMCD1_HUMAN	-0.366249	-0.00307546	-10.2115	2.74991e-05	0.00186675	3.08036
sp|Q06481|APLP2_HUMAN	-0.550861	-0.0699007	-10.1193	2.91045e-05	0.00195797	3.01888
sp|Q9ULX9|MAFF_HUMAN	0.593198	0.0014452	10.1053	2.9358e-05	0.00195797	3.00948
sp|Q8N465|D2HDH_HUMAN	0.988279	-0.0770027	10.0747	2.99195e-05	0.00197807	2.98893
sp|Q9UBU8-2|MO4L1_HUMAN	-0.470014	-0.0441394	-10.0489	3.04033e-05	0.00199273	2.97154
sp|P07339|CATD_HUMAN_contaminant	-0.409922	-0.0209271	-10.0271	3.08172e-05	0.00200259	2.95687
sp|Q8NI08|NCOA7_HUMAN	0.452603	-0.0152418	10.011	3.11293e-05	0.00200431	2.94594
sp|Q86YM7|HOME1_HUMAN	0.474435	0.00945101	9.97157	3.19052e-05	0.00200431	2.91923
sp|P04217|A1BG_HUMAN	0.830955	-0.119681	9.9705	3.19267e-05	0.00200431	2.9185
sp|P00751|CFAB_HUMAN	1.43188	-0.0706606	9.96201	3.20968e-05	0.00200431	2.91273
sp|Q15417|CNN3_HUMAN	-0.459054	-0.0422938	-9.95879	3.21618e-05	0.00200431	2.91053
sp|Q6ZVF9|GRIN3_HUMAN	-0.515845	-0.0390314	-9.91669	3.30233e-05	0.00202521	2.88184
sp|Q9UBB4|ATX10_HUMAN	-0.401394	-0.0218432	-9.91637	3.30299e-05	0.00202521	2.88162
sp|Q8WUH1|CHUR_HUMAN	-0.580866	-0.048044	-9.88795	3.36267e-05	0.00204531	2.86217
sp|Q9H8V3-3|ECT2_HUMAN	-0.446974	-0.00934956	-9.73784	3.69901e-05	0.00223203	2.75858
sp|O14775|GNB5_HUMAN	-0.55292	-0.0257824	-9.63789	3.94427e-05	0.00234456	2.68875
sp|P0DTC6|NS6_SARS2	5.9427	-1.72928	9.62243	3.98384e-05	0.00234456	2.67789
sp|O43291|SPIT2_HUMAN	-0.575551	-0.0582594	-9.62047	3.98889e-05	0.00234456	2.67651
sp|P53350|PLK1_HUMAN	-0.359633	0.00476887	-9.60933	4.01774e-05	0.00234456	2.66867
sp|P61812-2|TGFB2_HUMAN	-0.528476	-0.0237698	-9.60091	4.03968e-05	0.00234456	2.66274
sp|Q9H4B6|SAV1_HUMAN	1.04954	0.00617093	9.57718	4.1023e-05	0.00236286	2.646
sp|P61916|NPC2_HUMAN	-0.550611	-0.00727078	-9.49449	4.3293e-05	0.00246341	2.58735
sp|Q92859|NEO1_HUMAN	-0.536232	-0.0575991	-9.49013	4.34167e-05	0.00246341	2.58425
sp|Q9Y4H2|IRS2_HUMAN	0.633183	-0.0108814	9.39708	4.61534e-05	0.00259929	2.51764
sp|O14832|PAHX_HUMAN	-0.415705	0.0114497	-9.37276	4.69008e-05	0.00262196	2.50013
sp|A6NI28|RHG42_HUMAN	0.36151	-0.00827791	9.32523	4.84017e-05	0.00265761	2.46578
sp|P04114|APOB_HUMAN	0.82234	-0.0317343	9.31362	4.87768e-05	0.00265761	2.45736
sp|Q15014|MO4L2_HUMAN	-0.535283	-0.0244308	-9.31	4.88941e-05	0.00265761	2.45474
sp|P08174-7|DAF_HUMAN	0.639234	0.0269156	9.3087	4.89367e-05	0.00265761	2.45379
sp|Q96IF1|AJUBA_HUMAN	-0.589679	-0.0727904	-9.26496	5.03845e-05	0.00271238	2.42199
sp|Q9UGH3|S23A2_HUMAN	0.551229	-0.00777141	9.25684	5.06586e-05	0.00271238	2.41606
sp|P17405|ASM_HUMAN	-0.499933	-0.000732718	-9.24161	5.11776e-05	0.002721	2.40494
sp|Q9NSP4|CENPM_HUMAN	-0.702123	-0.042241	-9.1907	5.29563e-05	0.00278382	2.36766
sp|Q9C035|TRIM5_HUMAN	-0.33119	-0.011526	-9.17744	5.3431e-05	0.00278382	2.35791
sp|Q14114|LRP8_HUMAN	0.496145	-0.0359363	9.1767	5.34576e-05	0.00278382	2.35737
sp|Q6ZV73|FGD6_HUMAN	0.383203	0.0284059	9.13928	5.48247e-05	0.00283559	2.3298
sp|Q8N8R7|AL14E_HUMAN	0.546337	0.047645	9.12745	5.52652e-05	0.00283906	2.32106
sp|Q8N392|RHG18_HUMAN	-0.346598	-0.0264497	-9.11305	5.58069e-05	0.00284765	2.31041
sp|P08236|BGLR_HUMAN	-0.714827	-0.0737061	-9.05235	5.81576e-05	0.00294781	2.26534
sp|Q03405|UPAR_HUMAN	0.711613	0.051693	9.03396	5.8892e-05	0.00296527	2.25162
sp|Q6PUV4|CPLX2_HUMAN	-0.796029	-0.0491954	-8.97841	6.11749e-05	0.00305995	2.21006
sp|Q12860|CNTN1_HUMAN	-0.434954	-0.0232272	-8.96331	6.18131e-05	0.00307167	2.19871
sp|Q99685|MGLL_HUMAN	-0.403388	-0.0233631	-8.91246	6.40179e-05	0.00316057	2.16039
sp|Q9UHN6|CEIP2_HUMAN	0.315635	-0.0150949	8.7917	6.96228e-05	0.00333054	2.06857
sp|Q15170-2|TCAL1_HUMAN	-0.352604	-0.019443	-8.79039	6.96866e-05	0.00333054	2.06757
sp|Q9UEG4|ZN629_HUMAN	-0.334151	0.00237128	-8.78696	6.98543e-05	0.00333054	2.06494
sp|Q16890|TPD53_HUMAN	-0.661439	-0.0236895	-8.78226	7.00839e-05	0.00333054	2.06135
sp|P54802|ANAG_HUMAN	-0.396337	-0.0151539	-8.76786	7.07942e-05	0.00333054	2.05031
sp|Q9Y605|MOFA1_HUMAN	-0.741295	0.0228887	-8.7656	7.09068e-05	0.00333054	2.04857
sp|P10909-2|CLUS_HUMAN	-0.694801	-0.0893293	-8.76487	7.09431e-05	0.00333054	2.04801
sp|O14810|CPLX1_HUMAN	-0.640851	-0.0496366	-8.76442	7.09651e-05	0.00333054	2.04767
sp|Q9P2D0|IBTK_HUMAN	0.440644	0.0457849	8.73129	7.26356e-05	0.00338803	2.0222
sp|O15460|P4HA2_HUMAN	-0.374852	-0.014619	-8.71054	7.37044e-05	0.00341692	2.0062
sp|P08603|CFAH_HUMAN	-0.954173	-0.091988	-8.66514	7.61062e-05	0.00349391	1.97108
sp|Q9BV36-2|MELPH_HUMAN	-0.466934	-0.00527082	-8.66184	7.62843e-05	0.00349391	1.96853
sp|Q9BQE5|APOL2_HUMAN	0.306165	-0.00498777	8.64263	7.73299e-05	0.00352059	1.95361
sp|Q8NBP7|PCSK9_HUMAN	-0.948076	-0.081125	-8.61456	7.88877e-05	0.00357014	1.93176
sp|Q9HB40|RISC_HUMAN	-0.398444	-0.0261367	-8.59942	7.97429e-05	0.00358721	1.91995
sp|P12830|CADH1_HUMAN	-0.309521	-0.0063646	-8.59125	8.02085e-05	0.00358721	1.91357
sp|P08581|MET_HUMAN	-0.43925	-0.0479786	-8.55387	8.23793e-05	0.00366275	1.8843
sp|O43502|RA51C_HUMAN	-0.381403	-0.000318369	-8.51201	8.48902e-05	0.00375244	1.85139
sp|Q08431|MFGM_HUMAN	-0.409704	0.00461253	-8.44433	8.91369e-05	0.00391739	1.79787
sp|P20933|ASPG_HUMAN	-0.356334	-0.0302295	-8.43601	8.96753e-05	0.0039184	1.79126
sp|P13995|MTDC_HUMAN	0.340692	-0.0276408	8.32227	9.7422e-05	0.00423257	1.70036
sp|Q15653-2|IKBB_HUMAN	-0.348983	-0.00314959	-8.29741	9.92154e-05	0.00428599	1.68034
sp|Q9UN81|LORF1_HUMAN	-0.355084	-0.0120193	-8.25579	0.000102302	0.00439437	1.64671
sp|P18858|DNLI1_HUMAN	-0.424138	0.0040542	-8.21812	0.00010519	0.00449305	1.61614
sp|O95084|PRS23_HUMAN	-0.791525	-0.119347	-8.16756	0.000109214	0.00463887	1.57491
sp|Q4J6C6|PPCEL_HUMAN	-0.382024	-0.0348225	-8.15262	0.000110436	0.0046647	1.56269
sp|Q14451-3|GRB7_HUMAN	-0.761109	-0.0243891	-8.07551	0.000116999	0.00491459	1.49928
sp|Q9Y6H1|CHCH2_HUMAN	-0.492654	0.0155382	-8.05156	0.000119125	0.00497643	1.47948
sp|P52564|MP2K6_HUMAN	-0.288432	-0.0127793	-8.04267	0.000119927	0.00498254	1.47211
sp|Q01581|HMCS1_HUMAN	-0.575599	-0.00337786	-8.0228	0.000121739	0.00503034	1.45563
sp|O60869|EDF1_HUMAN	-0.383246	-0.00201632	-8.01445	0.00012251	0.00503483	1.44869
sp|P20823-7|HNF1A_HUMAN	-0.389653	-0.0432829	-7.98854	0.000124938	0.00510701	1.42711
sp|Q14807|KIF22_HUMAN	-0.455442	0.0162584	-7.95869	0.000127803	0.00519617	1.40219
sp|Q96CV9|OPTN_HUMAN	0.299371	-0.000207759	7.94412	0.000129228	0.00522618	1.38999
sp|Q9UJY4|GGA2_HUMAN	-0.277416	-0.0170429	-7.92926	0.000130701	0.00525778	1.37753
sp|O75506|HSBP1_HUMAN	-0.397623	-0.0197414	-7.91498	0.000132134	0.00528743	1.36554
sp|Q96D42|HAVR1_HUMAN	-0.29091	0.0129455	-7.90182	0.00013347	0.00529766	1.35448
sp|Q14318|FKBP8_HUMAN	-0.318409	-0.0177797	-7.8971	0.000133954	0.00529766	1.3505
sp|A6NHX0|CAST2_HUMAN	-0.355561	-0.0114459	-7.89198	0.00013448	0.00529766	1.34619
sp|Q9UNF1|MAGD2_HUMAN	-0.306342	0.00497679	-7.88322	0.000135386	0.00530588	1.3388
sp|O95997|PTTG1_HUMAN	-0.531866	-0.00273584	-7.82619	0.000141456	0.00547539	1.29056
sp|P20591|MX1_HUMAN	1.30193	-0.0572427	7.82474	0.000141615	0.00547539	1.28932
sp|Q9GZV5|WWTR1_HUMAN	-0.369253	-0.0231367	-7.8198	0.000142155	0.00547539	1.28513
sp|Q13137-4|CACO2_HUMAN	0.322789	-0.0352772	7.81583	0.000142592	0.00547539	1.28176
sp|Q8TE76|MORC4_HUMAN	-0.414226	-8.92112e-05	-7.79101	0.000145355	0.00551034	1.26064
sp|Q8IU85|KCC1D_HUMAN	-0.409175	-0.0345815	-7.78289	0.000146272	0.00551034	1.25372
sp|P38936|CDN1A_HUMAN	-1.09506	-0.187385	-7.78197	0.000146377	0.00551034	1.25293
sp|P35556|FBN2_HUMAN	-0.344504	-0.0101967	-7.77818	0.000146808	0.00551034	1.2497
sp|Q9HAW4|CLSPN_HUMAN	-0.98864	-0.169772	-7.77539	0.000147126	0.00551034	1.24731
sp|Q9P021|CRIPT_HUMAN	-0.428954	-0.0175325	-7.72983	0.000152431	0.00565939	1.20833
sp|Q9BYN0|SRXN1_HUMAN	0.34133	-0.0354435	7.72845	0.000152594	0.00565939	1.20715
sp|O43272|PROD_HUMAN	-0.493253	-0.0457675	-7.72195	0.00015337	0.00566056	1.20157
sp|Q5TBA9|FRY_HUMAN	0.9547	-0.0363827	7.69639	0.000156463	0.00567528	1.1796
sp|P15291|B4GT1_HUMAN	0.404375	0.00112194	7.68951	0.000157307	0.00567528	1.17367
sp|P10451|OSTP_HUMAN	-1.19082	-0.201929	-7.68717	0.000157596	0.00567528	1.17165
sp|Q8IX90|SKA3_HUMAN	-0.338683	-0.0333637	-7.68557	0.000157794	0.00567528	1.17027
sp|Q96EB6|SIR1_HUMAN	0.262956	-0.00622643	7.68231	0.000158196	0.00567528	1.16747
sp|Q13015|AF1Q_HUMAN	-0.751842	-0.0746903	-7.6793	0.00015857	0.00567528	1.16487
sp|Q9Y237-2|PIN4_HUMAN	-0.275137	0.00257034	-7.67589	0.000158995	0.00567528	1.16193
sp|Q9Y2B9|IPKG_HUMAN	-0.452191	-0.0237963	-7.6525	0.000161941	0.00574031	1.14171
sp|P48449|ERG7_HUMAN	-0.305168	-0.00945774	-7.64805	0.000162508	0.00574031	1.13786
sp|P04733|MT1F_HUMAN	-0.790802	-0.0845029	-7.64357	0.000163081	0.00574031	1.13399
sp|Q9UPT9|UBP22_HUMAN	-0.329622	-0.0317375	-7.62776	0.000165124	0.00578544	1.12028
sp|P10619|PPGB_HUMAN	-0.404768	0.00383089	-7.61894	0.000166276	0.00579905	1.11263
sp|P01033|TIMP1_HUMAN	-0.732698	-0.0932071	-7.59945	0.000168855	0.00586212	1.09568
sp|P52732|KIF11_HUMAN	-0.406877	-0.0142262	-7.57783	0.000171768	0.00593334	1.07684
sp|Q14202|ZMYM3_HUMAN	-0.282438	0.0126402	-7.5727	0.000172467	0.00593334	1.07236
sp|Q15004|PAF15_HUMAN	-1.04513	0.0563337	-7.56376	0.000173695	0.00594867	1.06455
sp|P0CG34|TB15A_HUMAN	-0.373875	0.00422483	-7.53206	0.000178126	0.00607306	1.03681
sp|Q9UH92|MLX_HUMAN	-0.596699	-0.0412489	-7.52155	0.000179624	0.0060968	1.02758
sp|Q9BW30|TPPP3_HUMAN	-0.443862	0.0119072	-7.48995	0.000184214	0.0061833	0.999786
sp|Q14517|FAT1_HUMAN	0.394065	0.0191972	7.48901	0.000184353	0.0061833	0.998956
sp|Q8IX03-2|KIBRA_HUMAN	0.313565	-0.00332658	7.48725	0.000184612	0.0061833	0.997406
sp|Q13506|NAB1_HUMAN	0.36816	-0.0476565	7.46916	0.000187306	0.00624599	0.981448
sp|O75794|CD123_HUMAN	-0.304286	0.00305511	-7.44224	0.000191398	0.00635069	0.957635
sp|P43251-2|BTD_HUMAN	-0.628024	-0.0182091	-7.43758	0.000192116	0.00635069	0.953509
sp|P16333|NCK1_HUMAN	0.297695	0.0105612	7.42334	0.000194332	0.00639613	0.940871
sp|Q9H173|SIL1_HUMAN	-0.519854	-0.00268943	-7.40257	0.000197614	0.00647611	0.922417
sp|Q8IV36|HID1_HUMAN	-0.304639	0.00246237	-7.38968	0.000199684	0.00651586	0.910934
sp|P50440-2|GATM_HUMAN	-0.338955	-0.0414715	-7.38248	0.00020085	0.00652592	0.904513
sp|Q15038|DAZP2_HUMAN	-0.513637	0.0109505	-7.36305	0.000204036	0.00660121	0.88717
sp|Q13501|SQSTM_HUMAN	0.517957	-0.000571622	7.30215	0.000214402	0.00690719	0.832543
sp|P37173-2|TGFR2_HUMAN	-0.464745	-0.0475031	-7.26458	0.000221094	0.00707488	0.798656
sp|Q9Y597|KCTD3_HUMAN	-0.282634	0.00380188	-7.25902	0.000222106	0.00707488	0.793623
sp|O00418|EF2K_HUMAN	-0.347308	-0.0285979	-7.25741	0.000222399	0.00707488	0.792171
sp|Q7L8W6|DPH6_HUMAN	0.903873	-0.0471461	7.2506	0.000223645	0.00708022	0.786009
sp|P61601|NCALD_HUMAN	-0.351293	-0.00458103	-7.24634	0.000224429	0.00708022	0.78215
sp|P05121|PAI1_HUMAN	-1.23012	-0.21788	-7.23965	0.000225667	0.00708984	0.776087
sp|O94991|SLIK5_HUMAN	-0.477889	-0.0188416	-7.22819	0.000227804	0.00712755	0.76569
sp|Q9H6X2|ANTR1_HUMAN	-0.292309	-0.00712226	-7.18203	0.000236649	0.00737393	0.723686
sp|P04035-3|HMDH_HUMAN	-2.13798	-0.260625	-7.13811	0.000245429	0.0076163	0.683508
sp|Q66PJ3|AR6P4_HUMAN	-0.336496	-0.00468735	-7.11405	0.000250394	0.00773881	0.661414
sp|Q15398|DLGP5_HUMAN	-0.640766	0.0506405	-7.10401	0.0002525	0.0077723	0.652175
sp|Q8IV56|PRR15_HUMAN	-0.373759	-0.0344885	-7.09587	0.000254223	0.00779378	0.644674
sp|P04066|FUCO_HUMAN	-0.36999	0.013708	-7.07664	0.000258346	0.00783623	0.626927
sp|Q9H089|LSG1_HUMAN	1.30903	0.130866	7.07597	0.000258489	0.00783623	0.626315
sp|Q9NVW2|RNF12_HUMAN	-0.425587	-0.0220602	-7.06854	0.000260104	0.00783623	0.619446
sp|P07919|QCR6_HUMAN	0.268062	-0.0120766	7.06353	0.000261199	0.00783623	0.614809
sp|Q99538|LGMN_HUMAN	-0.55456	-0.0867547	-7.06009	0.000261953	0.00783623	0.611632
sp|O95864|FADS2_HUMAN	-0.755317	-0.00686411	-7.05957	0.000262067	0.00783623	0.611149
sp|P50897|PPT1_HUMAN	-0.360219	-0.0341029	-7.05614	0.000262822	0.00783623	0.607975
sp|P17302|CXA1_HUMAN	0.578151	0.00724651	7.03596	0.000267315	0.00793905	0.589275
sp|P52292|IMA1_HUMAN	-0.375443	0.0441969	-7.02755	0.000269214	0.00794955	0.581465
sp|Q96FZ2|HMCES_HUMAN	-0.286155	-0.0196591	-7.02482	0.000269833	0.00794955	0.57893
sp|Q8WV24|PHLA1_HUMAN	0.322054	-0.0439725	7.0161	0.000271825	0.00794955	0.570817
sp|O14578-4|CTRO_HUMAN	-0.358089	-0.0002539	-7.01598	0.000271851	0.00794955	0.57071
sp|Q96H55|MYO19_HUMAN	-0.410629	-0.0460598	-7.01117	0.000272956	0.00795127	0.566236
sp|Q9BZY9|TRI31_HUMAN	1.45226	0.0837503	7.00493	0.000274398	0.00796277	0.560421
sp|Q08380|LG3BP_HUMAN	-0.501496	-0.0889152	-6.99612	0.000276446	0.00796444	0.552216
sp|P54868|HMCS2_HUMAN	1.065	-0.0184266	6.98801	0.000278347	0.00796444	0.544655
sp|P80297|MT1X_HUMAN	-0.822036	-0.163437	-6.98543	0.000278957	0.00796444	0.54224
sp|Q9Y2D5-6|AKAP2_HUMAN	0.304326	0.000965962	6.98162	0.000279856	0.00796444	0.538689
sp|Q9BTY2|FUCO2_HUMAN	-0.360804	0.0171755	-6.98114	0.00027997	0.00796444	0.538241
sp|P59666|DEF3_HUMAN	1.06335	0.0468471	6.97785	0.000280751	0.00796444	0.535163
sp|Q86YH2|Z280B_HUMAN	0.983471	-0.0684897	6.97202	0.000282141	0.00796444	0.529715
sp|Q96RU3|FNBP1_HUMAN	0.3198	0.0136942	6.96618	0.00028354	0.00796444	0.524257
sp|O94964-2|SOGA1_HUMAN	-0.294004	-0.0232214	-6.96475	0.000283883	0.00796444	0.522923
sp|Q9BSJ6|PIMRE_HUMAN	-0.406417	-0.0197245	-6.95488	0.000286271	0.00800191	0.513678
sp|P17275|JUNB_HUMAN	0.280106	-0.0125689	6.9454	0.000288586	0.00803708	0.504789
sp|O60784|TOM1_HUMAN	0.359727	-0.0465245	6.93182	0.000291937	0.00810072	0.49205
sp|Q9HCE1|MOV10_HUMAN	-0.29573	-0.00721587	-6.92203	0.000294381	0.00813882	0.482851
sp|P19438|TNR1A_HUMAN	0.374272	0.00183242	6.91047	0.000297296	0.00818966	0.471974
sp|Q07820|MCL1_HUMAN	-0.419353	-0.0668849	-6.90254	0.000299317	0.00821554	0.464499
sp|Q7L5A8|FA2H_HUMAN	-0.572011	-0.0156273	-6.89135	0.000302193	0.00826464	0.453945
sp|Q3YBM2|T176B_HUMAN	0.371254	0.0491417	6.88115	0.00030484	0.00827931	0.444318
sp|P43353|AL3B1_HUMAN	-0.459936	0.0278953	-6.87684	0.000305966	0.00827931	0.440248
sp|Q86VI3|IQGA3_HUMAN	-0.364626	0.0400235	-6.87673	0.000305996	0.00827931	0.440141
sp|P49006|MRP_HUMAN	-0.246327	-0.00542458	-6.86826	0.000308224	0.00830695	0.432133
sp|P19971-2|TYPH_HUMAN	0.39123	-0.0177892	6.86456	0.000309203	0.00830695	0.428635
sp|Q7Z7L1|SLN11_HUMAN	0.382055	0.0290994	6.86023	0.000310355	0.00830857	0.424527
sp|Q8IVT2|MISP_HUMAN	-0.309561	0.0163639	-6.85228	0.000312481	0.00833611	0.416994
sp|O75971|SNPC5_HUMAN	-0.475354	-0.00817934	-6.83745	0.000316489	0.00837663	0.402927
sp|P39060|COIA1_HUMAN	-0.465862	-0.0562518	-6.83543	0.00031704	0.00837663	0.401005
sp|Q9Y5V0|ZN706_HUMAN	-0.37254	0.0218333	-6.83445	0.000317305	0.00837663	0.400083
sp|P17706|PTN2_HUMAN	0.281404	0.0191307	6.82328	0.000320374	0.00840506	0.389458
sp|Q8N3V7-2|SYNPO_HUMAN	-0.231924	-0.0114079	-6.81927	0.000321483	0.00840506	0.385643
sp|Q9UPZ6|THS7A_HUMAN	-0.249709	-0.00865942	-6.81849	0.000321698	0.00840506	0.384904
sp|Q15773|MLF2_HUMAN	-0.282176	0.00399063	-6.80776	0.00032469	0.00845418	0.374685
sp|P28799|GRN_HUMAN	-0.374025	-0.0414826	-6.76194	0.000337826	0.00874629	0.330903
sp|Q9BXS4|TMM59_HUMAN	-0.480024	-0.0868515	-6.75955	0.000338526	0.00874629	0.32862
sp|Q9P0P0|RN181_HUMAN	-0.389258	0.010147	-6.75672	0.00033936	0.00874629	0.325901
sp|P05231|IL6_HUMAN	2.89334	-0.344211	6.7493	0.000341553	0.00876605	0.318792
sp|Q99805|TM9S2_HUMAN	0.253183	-0.0147451	6.74634	0.000342433	0.00876605	0.31595
sp|O60229-6|KALRN_HUMAN	0.765527	-0.0489814	6.74188	0.000343764	0.00877059	0.311668
sp|Q9NQS3|NECT3_HUMAN	-0.317999	0.00266784	-6.73739	0.00034511	0.00877396	0.307351
sp|Q96BD8|SKA1_HUMAN	-0.327974	-0.00079422	-6.73375	0.000346204	0.00877396	0.303859
sp|Q8NHP8|PLBL2_HUMAN	-0.374215	0.0238704	-6.72745	0.000348109	0.00879292	0.297801
sp|P52569-3|CTR2_HUMAN	0.610519	0.0222722	6.71169	0.000352927	0.00888511	0.282624
sp|Q9BYK8|HELZ2_HUMAN	0.405945	-0.0355462	6.70737	0.00035426	0.00888923	0.278462
sp|Q15527|SURF2_HUMAN	0.240886	0.00194367	6.70022	0.00035648	0.00889338	0.271564
sp|O75718|CRTAP_HUMAN	-0.334911	-0.00781403	-6.69931	0.000356765	0.00889338	0.270683
sp|P11802|CDK4_HUMAN	-0.421885	0.00523377	-6.69532	0.00035801	0.00889525	0.266836
sp|Q86W34|AMZ2_HUMAN	-0.277953	-0.00797724	-6.6734	0.000364946	0.00901816	0.245649
sp|P02795|MT2_HUMAN	-0.471367	0.0100778	-6.66895	0.000366374	0.00901816	0.241335
sp|Q96FN4|CPNE2_HUMAN	0.256453	0.0126538	6.66843	0.000366542	0.00901816	0.240829
sp|P49716|CEBPD_HUMAN	0.827713	0.0159324	6.66483	0.000367701	0.00901816	0.237345
sp|P08651|NFIC_HUMAN	-0.326585	0.0155772	-6.65077	0.000372271	0.0090934	0.223707
sp|P18827|SDC1_HUMAN	-1.37663	-0.0292211	-6.64805	0.000373161	0.0090934	0.221069
sp|Q9NP74|PALMD_HUMAN	-0.229516	-0.00366301	-6.62766	0.000379921	0.00920702	0.201245
sp|P30405|PPIF_HUMAN	0.259864	-0.00882971	6.62669	0.000380245	0.00920702	0.200302
sp|O75792|RNH2A_HUMAN	-0.26654	0.0142794	-6.6212	0.000382088	0.00922012	0.194962
sp|Q8TDB6|DTX3L_HUMAN	0.257553	-0.013988	6.61529	0.000384086	0.00922012	0.189203
sp|P10589|COT1_HUMAN	-0.494476	0.0222552	-6.6143	0.000384424	0.00922012	0.188232
sp|O43294|TGFI1_HUMAN	-0.511167	-0.0541474	-6.60284	0.000388335	0.00928463	0.177055
sp|Q99720|SGMR1_HUMAN	-1.05286	-0.108598	-6.59385	0.000391436	0.00932943	0.168272
sp|Q15012|LAP4A_HUMAN	-0.576423	-0.0248097	-6.58391	0.000394895	0.00937831	0.158556
sp|P20827|EFNA1_HUMAN	1.02157	0.105263	6.58088	0.000395954	0.00937831	0.155599
sp|Q8NFJ5|RAI3_HUMAN	0.270555	-0.00283282	6.5687	0.000400257	0.00945078	0.143663
sp|P60763|RAC3_HUMAN	0.338178	0.0351972	6.54539	0.000408632	0.00956275	0.120793
sp|Q9ULQ0|STRP2_HUMAN	0.223495	9.09282e-05	6.54528	0.000408675	0.00956275	0.120677
sp|Q8TB40|ABHD4_HUMAN	-0.417344	0.0388158	-6.54418	0.000409072	0.00956275	0.119605
sp|Q86SJ2|AMGO2_HUMAN	-0.604365	-0.105723	-6.54156	0.00041003	0.00956275	0.117022
sp|Q9H0V9-2|LMA2L_HUMAN	0.848687	0.020929	6.53128	0.000413801	0.00959083	0.106912
sp|P30533|AMRP_HUMAN	-0.322586	-0.0271955	-6.53081	0.000413975	0.00959083	0.106447
sp|P05161|ISG15_HUMAN	0.36795	0.00636447	6.52505	0.000416105	0.00959083	0.10078
sp|O15226-2|NKRF_HUMAN	0.228499	0.01373	6.52133	0.00041749	0.00959083	0.0971095
sp|Q5TDH0-3|DDI2_HUMAN	0.271525	0.00156306	6.52119	0.000417541	0.00959083	0.0969742
sp|P53355-3|DAPK1_HUMAN	-0.310419	-0.0274799	-6.5123	0.000420867	0.00961099	0.0882117
sp|A6NCS6|CB072_HUMAN	-0.379969	-0.00825679	-6.50954	0.000421907	0.00961099	0.085485
sp|Q9H0J9|PAR12_HUMAN	0.316522	-8.15278e-05	6.50737	0.000422728	0.00961099	0.0833399
sp|P09884|DPOLA_HUMAN	-0.336626	0.0230197	-6.50436	0.000423866	0.00961099	0.0803692
sp|P35611-3|ADDA_HUMAN	-0.254489	-0.00480507	-6.50206	0.000424739	0.00961099	0.0780968
sp|P36956-4|SRBP1_HUMAN	-0.540316	0.0149096	-6.48888	0.000429779	0.00968563	0.0650706
sp|Q03426|KIME_HUMAN	-0.255387	-0.0269907	-6.486	0.00043089	0.00968563	0.0622174
sp|Q86U06-2|RBM23_HUMAN	-0.418532	0.000716753	-6.4831	0.000432009	0.00968563	0.059353
sp|Q13443|ADAM9_HUMAN	-0.315047	-0.024214	-6.48021	0.000433134	0.00968563	0.0564823
sp|O00762|UBE2C_HUMAN	-0.418993	-0.00925502	-6.46788	0.000437951	0.00974091	0.0442666
sp|P32970|CD70_HUMAN	-0.231477	-0.0138253	-6.46415	0.00043942	0.00974091	0.0405676
sp|O14773|TPP1_HUMAN	-0.378957	-0.019625	-6.46408	0.000439449	0.00974091	0.0404942
sp|Q8NEM2|SHCBP_HUMAN	-0.358431	-0.0476074	-6.45933	0.000441326	0.00975408	0.0357865
sp|Q9H6R0|DHX33_HUMAN	0.275279	-0.0149562	6.45471	0.000443163	0.00976629	0.0311987
sp|Q9NS15|LTBP3_HUMAN	-0.745326	-0.0822733	-6.44224	0.000448167	0.00984801	0.018799
sp|P13498|CY24A_HUMAN	-0.597236	-0.00903589	-6.43254	0.000452103	0.00989833	0.00914112
sp|Q14289|FAK2_HUMAN	0.283053	-0.00502552	6.42942	0.000453376	0.00989833	0.00603519
sp|O14639|ABLM1_HUMAN	-0.285721	-0.0187511	-6.42701	0.000454362	0.00989833	0.00363465
sp|Q9UJY1|HSPB8_HUMAN	-0.3483	-0.0150729	-6.41558	0.000459076	0.00997244	-0.00776469
sp|Q15545|TAF7_HUMAN	-0.324584	0.0225721	-6.39433	0.000467986	0.0101161	-0.0289974
sp|Q9NUQ6-3|SPS2L_HUMAN	-0.357355	0.0202258	-6.38473	0.000472077	0.0101161	-0.038611
sp|P21579|SYT1_HUMAN	-0.375473	-0.044833	-6.38416	0.000472322	0.0101161	-0.0391831
sp|O14777|NDC80_HUMAN	-0.385265	0.0204833	-6.38373	0.000472505	0.0101161	-0.0396102
sp|Q96PZ2|F111A_HUMAN	-0.326705	-0.0361127	-6.38184	0.000473318	0.0101161	-0.0415095
sp|Q9C0H2-4|TTYH3_HUMAN	-0.283135	-0.0122048	-6.37397	0.000476709	0.0101161	-0.0493952
sp|P21675-4|TAF1_HUMAN	0.45196	-0.00735402	6.37386	0.000476755	0.0101161	-0.0495008
sp|Q96Q07|BTBD9_HUMAN	0.456177	-0.021393	6.37257	0.000477318	0.0101161	-0.0508043
sp|O15156-2|ZBT7B_HUMAN	-0.354101	-0.0630295	-6.36918	0.000478789	0.0101161	-0.0542031
sp|O75751|S22A3_HUMAN	-0.294647	0.0100714	-6.3687	0.000478995	0.0101161	-0.0546784
sp|O43709|BUD23_HUMAN	-0.284829	-0.0169726	-6.36226	0.000481808	0.0101473	-0.0611472
sp|Q9NYP9|MS18A_HUMAN	-0.659579	-0.0596897	-6.34699	0.000488549	0.0102609	-0.0764935
sp|Q02083|NAAA_HUMAN	-0.412256	-0.0174716	-6.34249	0.000490559	0.0102747	-0.0810289
sp|Q9NUQ6-2|SPS2L_HUMAN	-0.334227	-0.0227596	-6.33588	0.000493524	0.0103084	-0.0876861
sp|Q9NVI1|FANCI_HUMAN	-0.486723	-0.000398506	-6.31247	0.000504191	0.0104954	-0.111304
sp|Q8IVH4|MMAA_HUMAN	0.462438	-0.0670884	6.30754	0.000506468	0.0104954	-0.116282
sp|Q9NS73|MBIP1_HUMAN	-0.503224	0.0443523	-6.30722	0.000506617	0.0104954	-0.116607
sp|P25815|S100P_HUMAN	0.444638	-0.0363396	6.27309	0.000522727	0.0107612	-0.151185
sp|Q8IXK0-5|PHC2_HUMAN	0.229498	0.0176708	6.27127	0.000523601	0.0107612	-0.153031
sp|Q9NNX1|TUFT1_HUMAN	-0.279557	-0.0273333	-6.26813	0.000525117	0.0107612	-0.156225
sp|Q8WWM7|ATX2L_HUMAN	0.227746	0.00452975	6.26548	0.000526395	0.0107612	-0.15891
sp|Q04864|REL_HUMAN	0.377567	0.0169132	6.26522	0.000526523	0.0107612	-0.159179
sp|P04792|HSPB1_HUMAN	-0.363642	-0.0258792	-6.26179	0.000528186	0.0107662	-0.162662
sp|Q8NDA8|MROH1_HUMAN	-0.223398	-0.000887396	-6.2518	0.000533067	0.0108238	-0.172821
sp|P17544|ATF7_HUMAN	-0.546896	0.0355958	-6.25019	0.000533858	0.0108238	-0.17446
sp|Q9UEY8|ADDG_HUMAN	-0.286487	0.00640377	-6.24056	0.000538622	0.0108795	-0.184274
sp|Q08495|DEMA_HUMAN	-0.242455	-0.0250885	-6.23425	0.000541768	0.0108795	-0.190706
sp|P19367-3|HXK1_HUMAN	0.272785	-0.0118224	6.23359	0.000542097	0.0108795	-0.191378
sp|P07948|LYN_HUMAN	0.289294	0.0112336	6.23195	0.000542916	0.0108795	-0.193044
sp|Q9Y5I3|PCDA1_HUMAN	-0.58729	-0.0414747	-6.23027	0.000543761	0.0108795	-0.194764
sp|P15408|FOSL2_HUMAN	0.41828	-0.0658513	6.22709	0.000545361	0.0108829	-0.198007
sp|O60488|ACSL4_HUMAN	0.406614	0.0205387	6.21429	0.000551856	0.0109837	-0.211086
sp|Q9ULW0|TPX2_HUMAN	-0.360862	-0.00585911	-6.1979	0.0005603	0.0111153	-0.22786
sp|P46934|NEDD4_HUMAN	0.224313	-0.0183825	6.19579	0.000561394	0.0111153	-0.230016
sp|Q8NBZ7-2|UXS1_HUMAN	0.325009	0.0169737	6.18375	0.000567702	0.011211	-0.242357
sp|P41212|ETV6_HUMAN	0.319354	0.0045943	6.17842	0.000570521	0.0112375	-0.247829
sp|Q6ZP82-2|CC141_HUMAN	-0.33889	0.0305062	-6.17226	0.000573801	0.0112729	-0.254162
sp|P02679|FIBG_HUMAN	1.15892	-0.0569391	6.16458	0.000577915	0.0113244	-0.262053
sp|O75503|CLN5_HUMAN	-0.545815	0.0502934	-6.15088	0.000585339	0.0114404	-0.276152
sp|P60033|CD81_HUMAN	-0.253044	0.00879041	-6.13882	0.000591963	0.0115402	-0.288582
sp|Q15582|BGH3_HUMAN	-0.456548	-0.0645724	-6.13418	0.000594537	0.0115608	-0.293375
sp|P02671|FIBA_HUMAN	1.10062	0.0323956	6.11479	0.000605417	0.011741	-0.313407
sp|O75330-3|HMMR_HUMAN	-0.278935	-0.0254678	-6.1122	0.000606892	0.011741	-0.316095
sp|O75185-3|AT2C2_HUMAN	-0.460304	-0.0958472	-6.09945	0.00061419	0.0118497	-0.3293
sp|P45973|CBX5_HUMAN	-0.23679	-0.0115665	-6.09572	0.000616344	0.0118497	-0.333166
sp|O14908|GIPC1_HUMAN	-0.267262	0.00574898	-6.09426	0.000617188	0.0118497	-0.334678
sp|Q96NL6|SCLT1_HUMAN	-0.355949	-0.0157357	-6.08596	0.000622018	0.0119124	-0.343289
sp|P15848|ARSB_HUMAN	-0.45356	-0.0084997	-6.07687	0.00062736	0.0119845	-0.352735
sp|P14324|FPPS_HUMAN	-0.27309	-0.0132406	-6.06342	0.000635358	0.0120647	-0.366727
sp|P06865|HEXA_HUMAN	-0.390992	0.0137022	-6.06335	0.000635396	0.0120647	-0.366794
sp|P34896|GLYC_HUMAN	-0.237492	-0.0163358	-6.06181	0.000636319	0.0120647	-0.368397
sp|O95229|ZWINT_HUMAN	-0.701707	-0.0309828	-6.05349	0.00064133	0.0121294	-0.377061
sp|Q9Y261-2|FOXA2_HUMAN	-0.56302	-0.0380703	-6.04718	0.000645162	0.0121716	-0.383642
sp|Q99519|NEUR1_HUMAN	-0.366498	-0.04468	-6.02237	0.000660481	0.0124298	-0.409562
sp|P42575|CASP2_HUMAN	-0.282763	0.00255766	-5.99367	0.000678713	0.0127414	-0.43964
sp|Q14680|MELK_HUMAN	-0.341246	0.0248054	-5.98866	0.000681952	0.0127706	-0.444898
sp|Q5SW79|CE170_HUMAN	0.246381	0.00289862	5.98169	0.000686492	0.0128241	-0.452227
sp|P46976-2|GLYG_HUMAN	0.234161	0.00247695	5.97086	0.00069361	0.0128966	-0.46362
sp|O75843|AP1G2_HUMAN	-0.252902	-0.0110369	-5.96954	0.000694483	0.0128966	-0.46501
sp|P15586|GNS_HUMAN	-0.329615	-0.0201295	-5.96473	0.000697675	0.0128966	-0.470075
sp|Q8IWT3|CUL9_HUMAN	-0.326105	0.0188308	-5.96247	0.000699182	0.0128966	-0.472458
sp|Q9HBM1|SPC25_HUMAN	-0.373879	-0.0431632	-5.96189	0.000699568	0.0128966	-0.473068
sp|Q9UH17|ABC3B_HUMAN	-0.612232	0.0365922	-5.96041	0.000700553	0.0128966	-0.474622
sp|P62328|TYB4_HUMAN	-0.210213	-0.0157412	-5.95571	0.000703705	0.0129234	-0.47958
sp|Q9NQX7|ITM2C_HUMAN	-0.465531	-0.108129	-5.92713	0.000723211	0.0132496	-0.509779
sp|Q96D70|R3HD4_HUMAN	0.549356	0.0316108	5.9202	0.00072803	0.0133058	-0.517114
sp|Q8WTV0-2|SCRB1_HUMAN	-0.220135	-0.00262373	-5.90362	0.000739711	0.013443	-0.534694
sp|P02649|APOE_HUMAN	0.884144	-0.148114	5.90245	0.000740541	0.013443	-0.535932
sp|P0DJ07|PT100_HUMAN	-0.268814	0.000898471	-5.90202	0.000740844	0.013443	-0.536384
sp|Q9HBD1|RC3H2_HUMAN	0.236911	-0.0152976	5.89359	0.000746879	0.0134897	-0.545344
sp|Q5T5C0|STXB5_HUMAN	0.347912	0.0140663	5.89079	0.00074889	0.0134897	-0.548314
sp|P07686|HEXB_HUMAN	-0.29657	-0.0334514	-5.89016	0.00074935	0.0134897	-0.548992
sp|P50548|ERF_HUMAN	-0.228735	0.00317219	-5.88854	0.000750514	0.0134897	-0.550708
sp|P55210-3|CASP7_HUMAN	0.213389	0.00563796	5.88396	0.000753831	0.0135174	-0.555578
sp|Q14534|ERG1_HUMAN	-0.48665	-0.0830864	-5.87611	0.000759559	0.0135881	-0.563938
sp|Q96GW9|SYMM_HUMAN	0.234263	-0.000217079	5.86364	0.00076875	0.0136774	-0.577221
sp|Q7Z417|NUFP2_HUMAN	0.279632	-0.0082828	5.86107	0.000770664	0.0136774	-0.579968
sp|Q12805|FBLN3_HUMAN	-0.608537	-0.0313453	-5.86001	0.000771452	0.0136774	-0.581096
sp|Q9Y2G5|OFUT2_HUMAN	0.263534	0.0274807	5.85961	0.000771751	0.0136774	-0.581524
sp|Q6IQ22|RAB12_HUMAN	0.284642	0.000316617	5.85271	0.000776913	0.0137202	-0.588886
sp|Q7Z3T8|ZFY16_HUMAN	0.235682	-0.0125012	5.85157	0.000777772	0.0137202	-0.590106
sp|P21980|TGM2_HUMAN	0.295053	0.00471475	5.82859	0.000795277	0.0139689	-0.614687
sp|O14770|MEIS2_HUMAN	-0.265576	-0.00433856	-5.82724	0.000796319	0.0139689	-0.616132
sp|Q16678|CP1B1_HUMAN	0.333149	-0.00242146	5.82413	0.00079872	0.0139689	-0.619458
sp|P40261|NNMT_HUMAN	0.294857	-0.000323811	5.82349	0.000799219	0.0139689	-0.620147
sp|Q53QV2|LBH_HUMAN	-0.653614	-0.0103169	-5.81498	0.000805848	0.0140524	-0.629269
sp|O60512|B4GT3_HUMAN	0.558737	-0.0286477	5.80681	0.000812274	0.0141148	-0.638039
sp|A9UHW6-3|MI4GD_HUMAN	-0.245361	-0.00879164	-5.80572	0.000813138	0.0141148	-0.639214
sp|Q86UU1|PHLB1_HUMAN	0.264249	0.00145381	5.79631	0.000820615	0.0141994	-0.649321
sp|Q9P0T7|TMEM9_HUMAN	-0.382807	-0.0134969	-5.79456	0.000822018	0.0141994	-0.651207
sp|Q53HL2|BOREA_HUMAN	-0.307109	0.0265858	-5.79256	0.000823616	0.0141994	-0.653353
sp|Q9NRZ9|HELLS_HUMAN	-0.433296	-0.0105732	-5.79003	0.000825649	0.0142023	-0.656076
sp|P51617|IRAK1_HUMAN	-0.440997	-0.00680789	-5.78088	0.000833049	0.0142972	-0.665928
sp|Q5TCQ9-1|MAGI3_HUMAN	-0.443252	0.0202058	-5.77523	0.000837658	0.0143123	-0.672021
sp|Q86U90|YRDC_HUMAN	0.361926	-0.000436175	5.77518	0.000837694	0.0143123	-0.672069
sp|P15924|DESP_HUMAN_contaminant	-0.237492	0.0149309	-5.76995	0.000841985	0.0143534	-0.67771
sp|Q9NPH2|INO1_HUMAN	-0.235572	-0.0048531	-5.76438	0.000846579	0.0143994	-0.683719
sp|P78324|SHPS1_HUMAN	-0.440386	-0.0143609	-5.75606	0.000853501	0.0144848	-0.692711
sp|O15118|NPC1_HUMAN	0.291317	0.00767996	5.75112	0.000857633	0.0145225	-0.698044
sp|Q14643|ITPR1_HUMAN	0.305389	0.0582436	5.74627	0.000861719	0.0145592	-0.703292
sp|Q9NUX5|POTE1_HUMAN	-0.511684	-0.0642738	-5.74048	0.000866623	0.0145956	-0.709558
sp|Q02297-2|NRG1_HUMAN	-0.883759	-0.0258107	-5.7392	0.000867711	0.0145956	-0.710943
sp|O15374|MOT5_HUMAN	-0.489024	-0.0167292	-5.7304	0.000875232	0.0146896	-0.720473
sp|Q92791|SC65_HUMAN	-0.346901	0.0162944	-5.71191	0.000891283	0.0149261	-0.740538
sp|Q5BJF2|SGMR2_HUMAN	-0.610802	-0.0269786	-5.70812	0.000894614	0.0149489	-0.744656
sp|O15523|DDX3Y_HUMAN	0.282852	-0.000252805	5.68918	0.000911468	0.0151971	-0.765263
sp|Q9BRX5|PSF3_HUMAN	-0.237111	-0.0269645	-5.6729	0.00092624	0.0154096	-0.783013
sp|P50452|SPB8_HUMAN	0.38845	-0.000937884	5.66921	0.000929626	0.0154322	-0.787041
sp|Q96EA4|SPDLY_HUMAN	-0.526834	-0.0533421	-5.66501	0.000933499	0.0154627	-0.791632
sp|P53602|MVD1_HUMAN	-0.201837	-0.0127589	-5.65744	0.000940523	0.0155452	-0.799907
sp|Q96B01|R51A1_HUMAN	-0.476897	-0.0824355	-5.65231	0.000945315	0.0155905	-0.805518
sp|Q15283|RASA2_HUMAN	0.256364	-0.00476585	5.64832	0.000949061	0.0156184	-0.809884
sp|Q9H4H8|FA83D_HUMAN	-0.45824	-0.012406	-5.64474	0.000952436	0.0156401	-0.813803
sp|Q9HB20|PKHA3_HUMAN	-0.788322	-0.0665704	-5.64248	0.000954576	0.0156415	-0.816281
sp|O75153|CLU_HUMAN	0.201628	0.00349459	5.63613	0.000960617	0.0157066	-0.823245
sp|Q9HD67|MYO10_HUMAN	-0.269207	-0.00951461	-5.63283	0.000963764	0.0157242	-0.826856
sp|Q9NPF2|CHSTB_HUMAN	0.601721	-0.0768241	5.62075	0.000975416	0.0158595	-0.840122
sp|Q8WYA0|IFT81_HUMAN	-0.233807	-0.0130445	-5.61862	0.000977479	0.0158595	-0.842454
sp|Q96CP2|FWCH2_HUMAN	-0.23782	0.000144784	-5.61777	0.000978314	0.0158595	-0.843397
sp|P16949|STMN1_HUMAN	-0.251964	0.0127707	-5.6026	0.000993209	0.0160667	-0.860077
sp|Q96LB3|IFT74_HUMAN	-0.281065	-0.0290203	-5.59632	0.000999456	0.0161335	-0.866998
sp|P46531|NOTC1_HUMAN	-0.423998	-0.0208506	-5.59027	0.00100551	0.0161968	-0.873664
sp|Q16719|KYNU_HUMAN	0.410962	0.0139907	5.58469	0.00101113	0.0162255	-0.879816
sp|Q04726-4|TLE3_HUMAN	0.501698	-0.0112872	5.58426	0.00101156	0.0162255	-0.880286
sp|Q13123|RED_HUMAN	-0.218263	0.00643282	-5.5815	0.00101436	0.0162362	-0.883336
sp|O95049-3|ZO3_HUMAN	0.315844	0.0116447	5.56887	0.00102726	0.0163834	-0.897288
sp|P32519|ELF1_HUMAN	-0.530587	-0.105413	-5.56828	0.00102787	0.0163834	-0.897941
sp|Q12778|FOXO1_HUMAN	1.1839	-0.16449	5.56589	0.00103033	0.0163845	-0.900579
sp|P12931-2|SRC_HUMAN	0.252268	0.00106015	5.56403	0.00103225	0.0163845	-0.902634
sp|Q86SQ0|PHLB2_HUMAN	0.206774	-0.00425923	5.53291	0.00106502	0.0168695	-0.937129
sp|P59768|GBG2_HUMAN	-0.715921	-0.139132	-5.51223	0.00108743	0.0171887	-0.960111
sp|P49643|PRI2_HUMAN	-0.25419	0.0368427	-5.50761	0.00109252	0.0172332	-0.965259
sp|P56937|DHB7_HUMAN	-0.368775	-0.0254963	-5.49322	0.00110851	0.0174161	-0.981295
sp|Q96MG8|PCMD1_HUMAN	-0.215933	-0.01165	-5.49244	0.00110938	0.0174161	-0.982165
sp|P98088|MUC5A_HUMAN	-0.657068	-0.0877987	-5.49102	0.00111098	0.0174161	-0.983757
sp|Q9NQW6|ANLN_HUMAN	-0.398644	-0.00756337	-5.4742	0.00113006	0.0176291	-1.00254
sp|O43768-4|ENSA_HUMAN	-0.200854	-0.00736549	-5.47352	0.00113084	0.0176291	-1.0033
sp|P51159|RB27A_HUMAN	0.303999	0.0139824	5.47246	0.00113205	0.0176291	-1.00448
sp|Q9Y6N5|SQOR_HUMAN	0.312167	0.0565213	5.4709	0.00113385	0.0176291	-1.00623
sp|Q99758|ABCA3_HUMAN	0.318068	0.051473	5.46841	0.00113671	0.0176376	-1.00902
sp|Q9NX70|MED29_HUMAN	-0.22731	-0.0245282	-5.46589	0.00113962	0.0176468	-1.01184
sp|Q6SJ93|F111B_HUMAN	-0.35112	0.042493	-5.46261	0.00114342	0.0176696	-1.01551
sp|O00220|TR10A_HUMAN	0.656452	-0.0460432	5.46026	0.00114615	0.0176758	-1.01814
sp|P42224|STAT1_HUMAN	0.181974	-0.000696782	5.45648	0.00115056	0.017708	-1.02238
sp|O15344|TRI18_HUMAN	-0.203734	-0.00103941	-5.43237	0.00117912	0.0180427	-1.04943
sp|O14879|IFIT3_HUMAN	0.354923	0.0185816	5.43102	0.00118074	0.0180427	-1.05095
sp|P01034|CYTC_HUMAN	-0.437118	-0.0874361	-5.42971	0.00118233	0.0180427	-1.05243
sp|Q8IV08|PLD3_HUMAN	-0.30767	-0.0398782	-5.42867	0.00118357	0.0180427	-1.05359
sp|Q9BTD8|RBM42_HUMAN	-0.224877	-0.00622906	-5.42623	0.00118653	0.0180427	-1.05634
sp|Q9NR12|PDLI7_HUMAN	-0.35422	0.000666082	-5.42621	0.00118655	0.0180427	-1.05636
sp|Q9HC84|MUC5B_HUMAN	-0.600482	-0.0639723	-5.42112	0.00119273	0.0181005	-1.06209
sp|Q14432|PDE3A_HUMAN	-0.264165	0.012742	-5.39638	0.00122326	0.0185268	-1.08998
sp|O76041-2|NEBL_HUMAN	-0.352612	-0.0325207	-5.37447	0.00125104	0.0189098	-1.11475
sp|Q70UQ0-4|IKIP_HUMAN	-0.321976	-0.0715989	-5.35259	0.00127948	0.0193014	-1.13955
sp|Q8IUC4|RHPN2_HUMAN	-0.230749	0.014933	-5.34413	0.00129067	0.0194316	-1.14915
sp|O15327|INP4B_HUMAN	-0.245435	0.00066141	-5.34088	0.001295	0.0194556	-1.15284
sp|Q8WY36|BBX_HUMAN	-0.211653	-0.00153461	-5.3391	0.00129738	0.0194556	-1.15487
sp|Q16850|CP51A_HUMAN	-0.506569	-0.0754917	-5.33427	0.00130386	0.0195142	-1.16036
sp|Q9Y6N7-2|ROBO1_HUMAN	0.663879	0.0177565	5.32499	0.00131641	0.0196383	-1.17092
sp|P16144-2|ITB4_HUMAN	-0.381878	0.0285744	-5.32432	0.00131731	0.0196383	-1.17168
sp|Q15047|SETB1_HUMAN	0.526247	-0.0462022	5.30891	0.00133847	0.0198475	-1.18925
sp|Q7Z4Q2|HEAT3_HUMAN	0.224282	0.0393669	5.3063	0.00134209	0.0198475	-1.19223
sp|Q9BS16|CENPK_HUMAN	-0.431244	0.000233708	-5.30603	0.00134246	0.0198475	-1.19254
sp|Q08722|CD47_HUMAN	0.196546	0.00900823	5.30479	0.00134419	0.0198475	-1.19396
sp|Q9BXW9-1|FACD2_HUMAN	-0.494364	0.0060858	-5.30392	0.0013454	0.0198475	-1.19495
sp|P01889|HLAB_HUMAN	0.395566	-0.0369988	5.30277	0.00134701	0.0198475	-1.19627
sp|Q9Y6Y0|NS1BP_HUMAN	-0.445131	-0.0734289	-5.29833	0.0013532	0.0199002	-1.20133
sp|Q13228-4|SBP1_HUMAN	-0.28275	-0.0346085	-5.29565	0.00135698	0.0199172	-1.2044
sp|A6NKD9|CC85C_HUMAN	-0.31475	-0.0307274	-5.28904	0.00136631	0.0199958	-1.21195
sp|Q13740-2|CD166_HUMAN	-0.2005	-0.00456471	-5.28813	0.0013676	0.0199958	-1.21299
sp|P49137|MAPK2_HUMAN	-0.220359	-0.000589983	-5.28	0.00137918	0.0201266	-1.2223
sp|O15392-2|BIRC5_HUMAN	-0.570102	0.0720777	-5.27792	0.00138217	0.0201315	-1.22468
sp|Q01804|OTUD4_HUMAN	0.228056	0.0103423	5.27361	0.00138838	0.0201832	-1.22962
sp|O43164|PJA2_HUMAN	-0.652718	-0.103414	-5.26075	0.00140707	0.020416	-1.24437
sp|Q9H0B6|KLC2_HUMAN	0.190255	-0.00309573	5.25681	0.00141285	0.0204272	-1.24889
sp|Q96RY7|IF140_HUMAN	-0.198695	-0.0146014	-5.25656	0.00141322	0.0204272	-1.24918
sp|P50454|SERPH_HUMAN	-0.201059	0.00859359	-5.25406	0.0014169	0.0204309	-1.25205
sp|Q9NWM0-6|SMOX_HUMAN	0.497315	-0.040195	5.25217	0.0014197	0.0204309	-1.25422
sp|Q96JP2|MY15B_HUMAN	-0.199862	-0.0120619	-5.25093	0.00142154	0.0204309	-1.25565
sp|Q17RY0|CPEB4_HUMAN	0.298342	-0.00433787	5.24024	0.00143747	0.0206209	-1.26794
sp|O95297|MPZL1_HUMAN	-0.236124	0.000184663	-5.23185	0.00145012	0.0207632	-1.2776
sp|Q9GZP4|PITH1_HUMAN	0.259627	0.0367548	5.2254	0.00145993	0.0208644	-1.28503
sp|Q9H832|UBE2Z_HUMAN	0.216707	0.015237	5.22145	0.00146597	0.0208881	-1.28958
sp|O43819|SCO2_HUMAN	0.244659	-0.00525728	5.21891	0.00146987	0.0208881	-1.29251
sp|Q6KB66|K2C80_HUMAN_contaminant	-0.256228	0.02059	-5.2189	0.00146989	0.0208881	-1.29252
sp|Q0D2I5-5|IFFO1_HUMAN	-0.295191	0.0242884	-5.21715	0.00147258	0.0208881	-1.29454
sp|P37108|SRP14_HUMAN	-0.211589	-0.00426019	-5.20826	0.00148637	0.0210373	-1.30481
sp|Q9BVW5|TIPIN_HUMAN	-0.405126	-0.0401588	-5.2068	0.00148864	0.0210373	-1.30649
sp|C9JI98|TM238_HUMAN	-0.213103	-0.00584734	-5.19489	0.00150735	0.0212178	-1.32026
sp|O95487-3|SC24B_HUMAN	0.176523	0.00449208	5.19202	0.0015119	0.0212178	-1.32358
sp|O75128-2|COBL_HUMAN	-0.444703	0.0312548	-5.19115	0.00151329	0.0212178	-1.32459
sp|P07602|SAP_HUMAN	-0.355027	-0.0667821	-5.18894	0.00151679	0.0212178	-1.32714
sp|Q9BZ76|CNTP3_HUMAN	-0.607588	-0.115068	-5.18849	0.00151752	0.0212178	-1.32767
sp|Q12965|MYO1E_HUMAN	-0.272234	-0.0331485	-5.18647	0.00152074	0.0212178	-1.33001
sp|Q6SZW1|SARM1_HUMAN	0.297851	-0.00609551	5.18634	0.00152094	0.0212178	-1.33015
sp|Q3KP66|INAVA_HUMAN	-0.25002	-0.0441996	-5.18118	0.00152922	0.0212943	-1.33614
sp|Q9Y303-3|NAGA_HUMAN	-0.217972	0.0150433	-5.17825	0.00153394	0.0213209	-1.33954
sp|P28827-2|PTPRM_HUMAN	-0.180062	-0.000286093	-5.16147	0.00156129	0.0216179	-1.35901
sp|Q86SQ4-3|AGRG6_HUMAN	0.337475	-0.0032193	5.16031	0.00156319	0.0216179	-1.36035
sp|P42892|ECE1_HUMAN	-0.360732	-0.0470276	-5.15992	0.00156383	0.0216179	-1.3608
sp|Q7L804-2|RFIP2_HUMAN	0.18654	-0.00931985	5.15532	0.00157145	0.0216731	-1.36616
sp|Q9H1U4|MEGF9_HUMAN	-0.407357	-0.0144472	-5.15406	0.00157353	0.0216731	-1.36762
sp|Q8NB37|GALD1_HUMAN	-0.214806	-0.00672873	-5.15016	0.00158003	0.0217045	-1.37216
sp|P17844|DDX5_HUMAN	0.227349	-0.026111	5.14926	0.00158152	0.0217045	-1.3732
sp|Q96BR5|COA7_HUMAN	0.18351	0.020975	5.14626	0.00158655	0.021707	-1.3767
sp|Q96QD8|S38A2_HUMAN	0.364715	-0.0405657	5.14574	0.00158741	0.021707	-1.37729
sp|P61204|ARF3_HUMAN	0.57456	-0.059643	5.142	0.0015937	0.0217538	-1.38165
sp|Q9BPX6-3|MICU1_HUMAN	-0.215801	-0.00613513	-5.13278	0.00160931	0.0219152	-1.39239
sp|Q15555|MARE2_HUMAN	-0.231395	-0.0072398	-5.1288	0.00161611	0.0219152	-1.39704
sp|Q8WUA8|TSK_HUMAN	0.40781	-0.00951204	5.12654	0.00161999	0.0219152	-1.39968
sp|Q13356|PPIL2_HUMAN	-0.176035	-0.00389055	-5.12551	0.00162174	0.0219152	-1.40087
sp|Q92633-2|LPAR1_HUMAN	0.820732	-0.118826	5.12427	0.00162388	0.0219152	-1.40232
sp|Q9NPI6|DCP1A_HUMAN	0.233302	-0.0175157	5.1236	0.00162504	0.0219152	-1.40311
sp|Q14181|DPOA2_HUMAN	-0.255438	-0.0246525	-5.12197	0.00162783	0.0219152	-1.405
sp|Q14332|FZD2_HUMAN	-0.712212	-0.133929	-5.12033	0.00163067	0.0219152	-1.40692
sp|Q9H3C7|GGNB2_HUMAN	-0.272213	0.0369017	-5.11987	0.00163146	0.0219152	-1.40745
sp|P35221|CTNA1_HUMAN	-0.201751	0.00948472	-5.11487	0.00164013	0.0219865	-1.41329
sp|Q5VV42|CDKAL_HUMAN	-0.263121	-0.00379653	-5.11348	0.00164255	0.0219865	-1.41492
sp|Q9Y4C2|TCAF1_HUMAN	-0.192805	-0.0150182	-5.10953	0.00164944	0.0220399	-1.41953
sp|P50213|IDH3A_HUMAN	0.211573	-0.0158307	5.1032	0.00166058	0.0221498	-1.42695
sp|Q9Y448|SKAP_HUMAN	-0.336779	0.0118069	-5.09504	0.00167503	0.0223034	-1.43649
sp|Q2M296|MTHSD_HUMAN	-0.230112	0.013856	-5.08757	0.00168839	0.022442	-1.44524
sp|O00213|APBB1_HUMAN	-0.363848	0.0516943	-5.08298	0.00169666	0.0225126	-1.45063
sp|Q92466|DDB2_HUMAN	-0.333438	-0.0601051	-5.07568	0.0017099	0.0226487	-1.45919
sp|O43491|E41L2_HUMAN	-0.191537	0.0100373	-5.06783	0.00172427	0.0227994	-1.46841
sp|P00374|DYR_HUMAN	-0.409546	-0.0172311	-5.04805	0.0017611	0.0232159	-1.49169
sp|Q9Y4B5|MTCL1_HUMAN	-0.215099	-0.028863	-5.04764	0.00176188	0.0232159	-1.49217
sp|O43633|CHM2A_HUMAN	-0.276077	-0.0498476	-5.03642	0.00178315	0.0234555	-1.50539
sp|Q9BT09|CNPY3_HUMAN	-0.247145	-0.00650183	-5.01296	0.0018286	0.0240119	-1.53311
sp|P52926|HMGA2_HUMAN	0.282028	0.00259839	5.00927	0.00183585	0.0240633	-1.53746
sp|Q14956|GPNMB_HUMAN	-0.582159	0.00964512	-5.00579	0.00184274	0.0240633	-1.54159
sp|O75496|GEMI_HUMAN	-0.413249	0.0238727	-5.00543	0.00184345	0.0240633	-1.54201
sp|Q68CP9|ARID2_HUMAN	0.190009	-0.0158804	5.00248	0.00184932	0.0240633	-1.54551
sp|P24844|MYL9_HUMAN	-1.29851	0.083388	-5.00125	0.00185177	0.0240633	-1.54697
sp|Q08345-5|DDR1_HUMAN	-0.636455	0.0791279	-5.00053	0.00185319	0.0240633	-1.54781
sp|Q9Y6A5|TACC3_HUMAN	-0.232616	-0.0126326	-4.99865	0.00185695	0.0240633	-1.55005
sp|P40692|MLH1_HUMAN	-0.212773	0.0107707	-4.9982	0.00185784	0.0240633	-1.55057
sp|Q5EBL8-2|PDZ11_HUMAN	-0.231366	-0.0214583	-4.99354	0.0018672	0.0240905	-1.55611
sp|P31273|HXC8_HUMAN	-0.515008	0.00598897	-4.99314	0.00186799	0.0240905	-1.55657
sp|Q6NTE8|MRNIP_HUMAN	-0.38694	-0.0185631	-4.99117	0.00187197	0.0240905	-1.55892
sp|P04183|KITH_HUMAN	-0.406096	-0.0468204	-4.9895	0.00187534	0.0240905	-1.5609
sp|Q99985|SEM3C_HUMAN	0.28386	-0.0209094	4.98928	0.00187578	0.0240905	-1.56116
sp|Q8N1I0-3|DOCK4_HUMAN	0.6919	-0.0956934	4.9791	0.00189647	0.0243152	-1.57323
sp|O14757|CHK1_HUMAN	-0.220871	-0.0254248	-4.97379	0.00190739	0.024397	-1.57955
sp|P13611-2|CSPG2_HUMAN	-0.386249	-0.105739	-4.97287	0.00190928	0.024397	-1.58064
sp|Q9BW71|HIRP3_HUMAN	-0.319368	-0.00901323	-4.97089	0.00191337	0.0244083	-1.583
sp|P00167|CYB5_HUMAN	0.239421	0.00371837	4.95289	0.00195096	0.0248462	-1.60442
sp|Q86XF0|DYR2_HUMAN	-0.406537	-0.00900108	-4.93982	0.00197878	0.0251246	-1.62
sp|Q86V21|AACS_HUMAN	-0.189908	0.0218111	-4.93952	0.00197943	0.0251246	-1.62036
sp|A8MTT3|CEBOS_HUMAN	-0.415225	0.00668176	-4.93658	0.00198576	0.0251629	-1.62388
sp|Q13393|PLD1_HUMAN	0.306532	0.0251536	4.93482	0.00198956	0.0251691	-1.62598
sp|Q9NX62|IMPA3_HUMAN	0.175144	0.00244026	4.93186	0.00199595	0.0252079	-1.62951
sp|Q14061|COX17_HUMAN	0.209917	-0.0151877	4.92544	0.00200992	0.0253423	-1.63718
sp|Q14149|MORC3_HUMAN	0.191293	0.00984877	4.92007	0.00202168	0.0254484	-1.6436
sp|O75460|ERN1_HUMAN	0.515614	0.0988236	4.91721	0.00202796	0.0254853	-1.64702
sp|Q6GYQ0-2|RGPA1_HUMAN	0.210223	0.00444832	4.9132	0.00203683	0.0255545	-1.65182
sp|O00767|ACOD_HUMAN	-0.438675	-0.0654172	-4.9107	0.00204239	0.025582	-1.65482
sp|Q8WYL5|SSH1_HUMAN	0.349103	-0.0459486	4.90448	0.00205626	0.0257133	-1.66227
sp|Q9Y2U9|KLDC2_HUMAN	-0.414182	0.0685578	-4.88214	0.00210699	0.0262626	-1.68908
sp|P53396|ACLY_HUMAN	-0.180351	0.0063949	-4.8821	0.00210709	0.0262626	-1.68914
sp|O60269|GRIN2_HUMAN	-0.348873	0.0214288	-4.87964	0.00211274	0.02629	-1.69208
sp|P49458|SRP09_HUMAN	-0.23414	0.00612953	-4.87508	0.00212331	0.0263713	-1.69757
sp|Q6WCQ1|MPRIP_HUMAN	-0.355406	-0.00217222	-4.87383	0.00212622	0.0263713	-1.69908
sp|Q14527|HLTF_HUMAN	-0.281492	-0.00861344	-4.87116	0.00213243	0.0263887	-1.70229
sp|Q8WUF5|IASPP_HUMAN	-0.342966	-0.0535764	-4.87024	0.00213456	0.0263887	-1.70339
sp|Q13510-2|ASAH1_HUMAN	-0.223821	0.00800912	-4.86194	0.00215406	0.0265865	-1.71339
sp|O96006|ZBED1_HUMAN	-0.246349	-0.0297548	-4.85976	0.00215921	0.0266069	-1.71602
sp|P15104|GLNA_HUMAN	-0.441674	-0.0436868	-4.85471	0.00217118	0.0266929	-1.7221
sp|Q96FK6|WDR89_HUMAN	0.176978	-0.00367646	4.85386	0.00217321	0.0266929	-1.72313
sp|O75845|SC5D_HUMAN	0.285704	-0.0433684	4.85156	0.00217869	0.0267171	-1.7259
sp|Q8IVL6|P3H3_HUMAN	-0.307921	-0.054513	-4.8468	0.00219009	0.0268136	-1.73164
sp|O14933|UB2L6_HUMAN	0.275059	0.0452664	4.84389	0.00219711	0.0268564	-1.73516
sp|Q8NFZ0-2|FBH1_HUMAN	-0.510106	0.0619245	-4.83311	0.00222327	0.0270993	-1.74818
sp|Q9ULC5-3|ACSL5_HUMAN	0.256207	0.0144191	4.83277	0.00222412	0.0270993	-1.7486
sp|O60427|FADS1_HUMAN	-0.371575	-0.0348426	-4.82934	0.0022325	0.0271409	-1.75273
sp|O14628|ZN195_HUMAN	-0.413328	0.0139778	-4.82719	0.00223779	0.0271409	-1.75534
sp|Q99828-2|CIB1_HUMAN	-0.393903	-0.0480007	-4.82701	0.00223824	0.0271409	-1.75556
sp|Q9Y4K0|LOXL2_HUMAN	-0.337494	-0.0713754	-4.82279	0.00224865	0.0272237	-1.76066
sp|Q9Y6W3|CAN7_HUMAN	0.183986	4.86796e-05	4.81996	0.00225567	0.0272653	-1.76409
sp|Q96SB8-2|SMC6_HUMAN	-0.206653	-0.000434268	-4.81719	0.00226256	0.0272746	-1.76744
sp|Q9H5H4|ZN768_HUMAN	-0.508157	-0.000793731	-4.81571	0.00226625	0.0272746	-1.76923
sp|Q96Q89-2|KI20B_HUMAN	-0.314222	0.0278321	-4.81533	0.0022672	0.0272746	-1.7697
sp|P30307|MPIP3_HUMAN	-0.636062	-0.0100918	-4.81372	0.00227124	0.02728	-1.77165
sp|Q99594|TEAD3_HUMAN	-0.216952	-0.00586238	-4.81193	0.00227573	0.0272908	-1.77382
sp|Q8NBW4|S38A9_HUMAN	-0.216472	-0.0390345	-4.80463	0.0022941	0.0274678	-1.78267
sp|Q8WVK7|SKA2_HUMAN	-0.558675	0.105266	-4.80083	0.00230374	0.0275399	-1.78728
sp|Q68D91|MBLC2_HUMAN	0.239526	0.00675908	4.79152	0.00232756	0.027781	-1.79859
sp|Q96BY9|SARAF_HUMAN	-0.447427	-0.0829525	-4.77942	0.00235891	0.0281109	-1.81329
sp|P84022|SMAD3_HUMAN	0.211688	0.0166958	4.77522	0.0023699	0.0281766	-1.81841
sp|Q30201|HFE_HUMAN	-0.209178	-0.0119253	-4.77449	0.00237183	0.0281766	-1.8193
sp|P29218-3|IMPA1_HUMAN	0.167658	0.0074797	4.76621	0.00239368	0.0283918	-1.82938
sp|Q7LGA3|HS2ST_HUMAN	0.266669	0.0244369	4.76063	0.00240854	0.0285236	-1.83619
sp|Q9Y696|CLIC4_HUMAN	0.201323	0.0140923	4.74554	0.00244923	0.0289472	-1.8546
sp|Q9Y2Y9|KLF13_HUMAN	-0.94723	-0.0611741	-4.74455	0.00245193	0.0289472	-1.85581
sp|Q68CQ7|GL8D1_HUMAN	0.371682	-0.0574569	4.73876	0.00246779	0.0290893	-1.86289
sp|Q9Y5J9|TIM8B_HUMAN	-0.203108	0.000326536	-4.72198	0.00251434	0.0295921	-1.88343
sp|Q9NPD8|UBE2T_HUMAN	-0.486019	-0.00705138	-4.70875	0.00255171	0.0299856	-1.89964
sp|Q86XI2|CNDG2_HUMAN	-0.287613	-0.0309967	-4.70331	0.00256728	0.0301219	-1.90633
sp|Q9NWU1|OXSM_HUMAN	0.225681	0.0161318	4.6891	0.00260842	0.030482	-1.92379
sp|Q9BXB1|LGR4_HUMAN	-0.437507	-0.0821523	-4.68859	0.00260991	0.030482	-1.92442
sp|Q9Y672|ALG6_HUMAN	0.334592	0.0480806	4.68856	0.00261	0.030482	-1.92446
sp|Q3SXM5|HSDL1_HUMAN	0.202265	0.0220835	4.68706	0.00261437	0.0304863	-1.9263
sp|O96007|MOC2B_HUMAN	0.23832	0.00139224	4.68396	0.00262348	0.0305456	-1.93012
sp|Q9NWQ9|CN119_HUMAN	-0.243763	0.0164445	-4.68064	0.00263324	0.0306124	-1.93419
sp|Q12873-3|CHD3_HUMAN	-0.172383	-0.00986862	-4.67798	0.00264112	0.0306133	-1.93748
sp|Q9BYB4|GNB1L_HUMAN	0.236781	-0.0060674	4.67697	0.0026441	0.0306133	-1.93872
sp|Q9NVI7-2|ATD3A_HUMAN	0.210529	0.0473949	4.67653	0.0026454	0.0306133	-1.93926
sp|O95340-2|PAPS2_HUMAN	0.292691	0.0626468	4.67518	0.00264942	0.0306133	-1.94093
sp|P60520|GBRL2_HUMAN	0.207447	-0.0208671	4.67296	0.00265602	0.030643	-1.94366
sp|P49327|FAS_HUMAN	-0.168375	-0.0037594	-4.67154	0.00266026	0.0306454	-1.94541
sp|O15488|GLYG2_HUMAN	-0.2792	-0.0329868	-4.66726	0.00267307	0.0307464	-1.95069
sp|Q9BQE3|TBA1C_HUMAN	0.182414	0.00559688	4.66401	0.00268285	0.0307673	-1.9547
sp|Q92917|GPKOW_HUMAN	-0.201919	0.00378481	-4.66396	0.00268298	0.0307673	-1.95475
sp|P28065|PSB9_HUMAN	0.247172	-0.00951226	4.65816	0.00270053	0.0309219	-1.96191
sp|Q9NUQ3|TXLNG_HUMAN	0.17902	-0.00509333	4.6528	0.00271685	0.031062	-1.96853
sp|Q8NBT2|SPC24_HUMAN	-0.334168	0.00598809	-4.64679	0.00273528	0.0311852	-1.97595
sp|Q15392|DHC24_HUMAN	-0.2717	-0.00666038	-4.64662	0.00273583	0.0311852	-1.97617
sp|P10588|NR2F6_HUMAN	-0.299614	-0.0272696	-4.63736	0.00276449	0.0314647	-1.98762
sp|P78347|GTF2I_HUMAN	-0.195942	-0.0245905	-4.62893	0.00279091	0.0317179	-1.99806
sp|Q9HBL7|PLRKT_HUMAN	0.203605	-0.00556388	4.62484	0.00280383	0.0317298	-2.00313
sp|Q8NDF8-5|PAPD5_HUMAN	0.189632	0.00247049	4.62462	0.0028045	0.0317298	-2.0034
sp|P31321|KAP1_HUMAN	-0.282338	0.000845079	-4.62297	0.00280976	0.0317298	-2.00545
sp|Q9H4G4|GAPR1_HUMAN	-0.361852	-0.00779019	-4.62267	0.00281069	0.0317298	-2.00582
sp|Q9Y508|RN114_HUMAN	-0.274893	0.0238448	-4.622	0.00281282	0.0317298	-2.00665
sp|P19474|RO52_HUMAN	0.198255	-0.00868628	4.61264	0.00284272	0.0319867	-2.01825
sp|P52435|RPB11_HUMAN	-0.157551	-0.00418986	-4.61224	0.00284401	0.0319867	-2.01875
sp|P17301|ITA2_HUMAN	0.236295	0.032644	4.60216	0.00287664	0.0323059	-2.03128
sp|Q96MH2|HEXI2_HUMAN	-0.26625	0.0053311	-4.59943	0.00288553	0.0323579	-2.03466
sp|Q6ZMP0|THSD4_HUMAN	-0.405063	-0.0877214	-4.59634	0.00289565	0.0324212	-2.03851
sp|Q16875-4|F263_HUMAN	-0.174674	0.00631121	-4.59511	0.0028997	0.0324212	-2.04004
sp|Q9UNL4|ING4_HUMAN	-0.381057	0.0078133	-4.59335	0.00290548	0.0324382	-2.04223
sp|Q9BYV8|CEP41_HUMAN	-0.276754	0.00921459	-4.58688	0.00292688	0.0325881	-2.05028
sp|Q969V6|MRTFA_HUMAN	-0.430513	0.0180429	-4.58659	0.00292784	0.0325881	-2.05064
sp|Q96GX2|A7L3B_HUMAN	-0.240699	-0.0189309	-4.58541	0.00293177	0.0325881	-2.05211
sp|Q8IVF2|AHNK2_HUMAN	-0.186132	-0.000877003	-4.58406	0.00293625	0.0325903	-2.05379
sp|Q9H5V9|CX056_HUMAN	-0.189683	-0.00442472	-4.58276	0.0029406	0.032591	-2.05541
sp|P17900|SAP3_HUMAN	-0.205195	0.00902794	-4.58039	0.00294852	0.0326311	-2.05837
sp|Q0ZGT2|NEXN_HUMAN	-0.196644	0.00804571	-4.57785	0.00295703	0.0326777	-2.06153
sp|P25774|CATS_HUMAN	-0.289191	-0.0370558	-4.56889	0.00298728	0.0328968	-2.0727
sp|Q14C86-6|GAPD1_HUMAN	0.188529	-0.00177197	4.5657	0.00299814	0.0328968	-2.07668
sp|Q9UHA3|RLP24_HUMAN	0.157575	0.00415651	4.56479	0.00300127	0.0328968	-2.07782
sp|Q8ND30|LIPB2_HUMAN	-0.178618	-0.019738	-4.56332	0.00300626	0.0328968	-2.07965
sp|P33552|CKS2_HUMAN	-0.30825	0.00128913	-4.5613	0.00301318	0.0328968	-2.08217
sp|Q96A00|PP14A_HUMAN	-0.284219	-0.0472896	-4.55865	0.0030223	0.0328968	-2.08549
sp|P54852|EMP3_HUMAN	-0.454159	-0.0468915	-4.55823	0.00302374	0.0328968	-2.08601
sp|Q86UW9|DTX2_HUMAN	0.27147	0.010878	4.55818	0.00302392	0.0328968	-2.08608
sp|P05067|A4_HUMAN	-0.311162	-0.0919119	-4.55773	0.00302547	0.0328968	-2.08664
sp|Q8WV22|NSE1_HUMAN	-0.206998	0.0102825	-4.55631	0.00303036	0.0328968	-2.08841
sp|Q03519|TAP2_HUMAN	0.249466	0.0520417	4.55628	0.00303047	0.0328968	-2.08845
sp|Q16881|TRXR1_HUMAN	0.202404	0.0196456	4.55621	0.00303069	0.0328968	-2.08853
sp|Q969Z3|MARC2_HUMAN	-0.194035	-0.0207346	-4.55552	0.0030331	0.0328968	-2.0894
sp|P23142|FBLN1_HUMAN	-0.212911	0.0322028	-4.55411	0.00303796	0.0329026	-2.09116
sp|P17152|TMM11_HUMAN	0.198	-0.0130555	4.54982	0.00305285	0.0329955	-2.09652
sp|P07225|PROS_HUMAN	-0.340226	0.0390292	-4.54914	0.00305522	0.0329955	-2.09737
sp|P41208|CETN2_HUMAN	-0.201213	0.00503214	-4.54548	0.00306798	0.0330864	-2.10195
sp|Q3KRA9-2|ALKB6_HUMAN	-0.310581	-0.0523863	-4.54231	0.0030791	0.0331592	-2.10591
sp|Q13829|BACD2_HUMAN	0.238691	-0.0213441	4.54063	0.00308502	0.033176	-2.10802
sp|Q13449|LSAMP_HUMAN	-0.426258	-0.063683	-4.53739	0.00309646	0.0332166	-2.11208
sp|Q6UWZ7|ABRX1_HUMAN	-0.243495	0.010713	-4.53708	0.00309753	0.0332166	-2.11246
sp|Q96T88|UHRF1_HUMAN	-0.376427	0.0149001	-4.5293	0.00312518	0.0334658	-2.12221
sp|Q70UQ0|IKIP_HUMAN	-0.282209	-0.0715157	-4.52509	0.00314024	0.0335798	-2.12748
sp|Q9NZV1|CRIM1_HUMAN	-0.226327	-0.0575875	-4.51736	0.00316816	0.0338003	-2.13719
sp|Q5R3I4|TTC38_HUMAN	-0.32257	-0.0632586	-4.51666	0.0031707	0.0338003	-2.13807
sp|Q6P0N0|M18BP_HUMAN	-0.873787	-0.0814663	-4.51565	0.00317434	0.0338003	-2.13933
sp|Q9UKR5|ERG28_HUMAN	0.218649	0.0208199	4.51447	0.00317864	0.0338003	-2.14082
sp|P52630|STAT2_HUMAN	-0.278404	0.0227173	-4.51011	0.00319457	0.0339222	-2.1463
sp|Q96ED9-2|HOOK2_HUMAN	0.275685	-0.0317926	4.50771	0.00320335	0.033968	-2.14931
sp|Q9BSF4|TIM29_HUMAN	0.214393	0.0256267	4.50574	0.00321059	0.0339862	-2.15178
sp|A0A0U1RRE5|NBDY_HUMAN	-0.21742	-0.00830488	-4.50395	0.00321717	0.0339862	-2.15403
sp|P57076|CF298_HUMAN	-0.218205	0.00597069	-4.50335	0.00321942	0.0339862	-2.1548
sp|Q9BZ72|PITM2_HUMAN	0.233039	-0.0154195	4.50234	0.00322312	0.0339862	-2.15606
sp|Q8NBN7|RDH13_HUMAN	0.180787	0.00418303	4.50033	0.00323056	0.0339862	-2.15858
sp|Q6P444|MTFR2_HUMAN	-0.324757	-0.0476143	-4.49894	0.00323573	0.0339862	-2.16034
sp|Q13641|TPBG_HUMAN	0.27405	0.0402472	4.49872	0.00323653	0.0339862	-2.16061
sp|Q86UA6-8|RIP_HUMAN	-0.297884	-0.0478769	-4.49757	0.00324083	0.0339862	-2.16206
sp|Q9BUP3-3|HTAI2_HUMAN	-0.185871	0.0124509	-4.49438	0.00325268	0.0340635	-2.16607
sp|Q9GZU8|PIP30_HUMAN	-0.158305	-0.0171806	-4.49293	0.00325813	0.0340736	-2.1679
sp|Q9HBM6|TAF9B_HUMAN	-0.259877	-0.029471	-4.48882	0.00327352	0.0341876	-2.17307
sp|P33993|MCM7_HUMAN	-0.187549	-0.00326184	-4.48084	0.00330368	0.0344117	-2.18313
sp|Q9ULV0|MYO5B_HUMAN	-0.233503	-0.0189341	-4.47958	0.00330849	0.0344117	-2.18472
sp|Q9H4G0|E41L1_HUMAN	-0.178228	-0.0166528	-4.47855	0.00331241	0.0344117	-2.18602
sp|Q14693-7|LPIN1_HUMAN	-0.278949	-0.0176995	-4.47837	0.00331308	0.0344117	-2.18624
sp|Q92686|NEUG_HUMAN	-0.252841	-0.0248471	-4.46809	0.00335253	0.0347739	-2.19922
sp|Q92796|DLG3_HUMAN	-0.473901	0.0450831	-4.46637	0.00335916	0.0347952	-2.20138
sp|Q13572|ITPK1_HUMAN	-0.299373	0.000440508	-4.46253	0.00337405	0.0349019	-2.20623
sp|Q8WVV4-1|POF1B_HUMAN	-0.334312	-0.0344847	-4.46005	0.00338373	0.0349544	-2.20937
sp|Q9BRD0|BUD13_HUMAN	0.243622	-0.0212551	4.45798	0.00339179	0.0349637	-2.21198
sp|P26572|MGAT1_HUMAN	0.362468	0.0201388	4.45631	0.00339836	0.0349637	-2.2141
sp|Q9Y6M7-7|S4A7_HUMAN	0.210829	0.00973485	4.45629	0.00339841	0.0349637	-2.21412
sp|Q05655|KPCD_HUMAN	-0.176112	-0.00617855	-4.45501	0.00340344	0.0349681	-2.21574
sp|O94811|TPPP_HUMAN	-0.318562	0.0183554	-4.45349	0.00340942	0.0349823	-2.21766
sp|Q9Y3Q3|TMED3_HUMAN	-0.184139	0.0111935	-4.45008	0.00342285	0.0350727	-2.22197
sp|Q9H1P3|OSBL2_HUMAN	-0.294285	0.0443654	-4.44705	0.00343485	0.0351483	-2.22581
sp|Q5W0B1|OBI1_HUMAN	-0.302451	0.0403117	-4.43041	0.00350159	0.035783	-2.24689
sp|P31641|SC6A6_HUMAN	0.321923	0.0262098	4.42648	0.00351752	0.0358976	-2.25187
sp|P48163|MAOX_HUMAN	-0.167693	0.00135299	-4.41863	0.00354968	0.0361631	-2.26184
sp|Q6ZMI0|PPR21_HUMAN	-0.156	-0.00931127	-4.41781	0.00355305	0.0361631	-2.26288
sp|O95926|SYF2_HUMAN	-0.305568	-0.0441492	-4.41493	0.00356492	0.0362255	-2.26654
sp|Q8WUP2|FBLI1_HUMAN	-0.212958	-0.0285032	-4.41401	0.00356871	0.0362255	-2.2677
sp|Q9Y666|S12A7_HUMAN	0.220714	-0.0364894	4.40956	0.0035872	0.0363296	-2.27336
sp|Q07954|LRP1_HUMAN	-0.36157	-0.00725524	-4.40857	0.00359131	0.0363296	-2.27462
sp|Q5T3I0-3|GPTC4_HUMAN	0.152211	0.00428131	4.4081	0.0035933	0.0363296	-2.27522
sp|P31930|QCR1_HUMAN	0.174883	-0.00768499	4.40533	0.00360483	0.0363978	-2.27873
sp|O94880|PHF14_HUMAN	-0.163477	0.00110509	-4.39734	0.00363845	0.0366885	-2.2889
sp|P29372|3MG_HUMAN	-0.240671	0.0395225	-4.39332	0.00365549	0.0368115	-2.29402
sp|Q8N4X5-4|AF1L2_HUMAN	-0.1762	-0.0119122	-4.38861	0.0036756	0.0369651	-2.30003
sp|Q9Y6M5|ZNT1_HUMAN	0.201561	0.0212778	4.38519	0.00369025	0.0370634	-2.30439
sp|O95816|BAG2_HUMAN	-0.187535	-0.00474985	-4.37999	0.00371265	0.037216	-2.31101
sp|Q96T37|RBM15_HUMAN	0.152096	0.00384456	4.37855	0.00371886	0.037216	-2.31284
sp|Q9Y3T6|R3HC1_HUMAN	0.276033	0.0313991	4.37826	0.00372013	0.037216	-2.31322
sp|Q9Y483|MTF2_HUMAN	0.181481	0.00366457	4.36878	0.00376145	0.0375799	-2.32531
sp|Q07352|TISB_HUMAN	0.298258	-0.00816884	4.36664	0.00377089	0.0376248	-2.32806
sp|P48509|CD151_HUMAN	-0.18019	0.00446542	-4.36087	0.00379637	0.0378294	-2.33543
sp|Q9UK73|FEM1B_HUMAN	0.223392	-0.00248366	4.35724	0.00381248	0.0379401	-2.34007
sp|O15056|SYNJ2_HUMAN	-0.151428	-0.00535333	-4.35058	0.00384226	0.0381536	-2.34859
sp|P35613|BASI_HUMAN	-0.255188	0.00921298	-4.3502	0.00384397	0.0381536	-2.34907
sp|Q9UK76|JUPI1_HUMAN	-0.215521	0.0445007	-4.34834	0.00385233	0.0381868	-2.35145
sp|Q8N490-3|PNKD_HUMAN	0.233475	-0.0252056	4.34658	0.00386027	0.0382156	-2.35371
sp|Q96NC0|ZMAT2_HUMAN	-0.21049	0.0111028	-4.34446	0.00386986	0.0382608	-2.35642
sp|P33527|MRP1_HUMAN	0.201946	0.00790012	4.33671	0.00390511	0.0385036	-2.36635
sp|Q6IE81|JADE1_HUMAN	-0.236438	0.00832329	-4.33544	0.00391095	0.0385036	-2.36798
sp|Q8IWF2|FXRD2_HUMAN	-0.351058	0.0471493	-4.33474	0.00391414	0.0385036	-2.36888
sp|P51397|DAP1_HUMAN	-0.1585	-0.00157415	-4.33462	0.00391468	0.0385036	-2.36903
sp|Q5CZC0|FSIP2_HUMAN	-0.246082	0.0111782	-4.32863	0.00394225	0.0386554	-2.37671
sp|O00189|AP4M1_HUMAN	0.215144	0.0218104	4.32838	0.00394341	0.0386554	-2.37703
sp|Q9P275|UBP36_HUMAN	0.1601	-0.0161897	4.32796	0.00394536	0.0386554	-2.37757
sp|O75121|MFA3L_HUMAN	0.459518	-0.0810515	4.32111	0.00397718	0.0389169	-2.38636
sp|Q9HBF4|ZFYV1_HUMAN	-0.238789	-0.00962302	-4.31864	0.00398875	0.0389446	-2.38954
sp|Q9H479|FN3K_HUMAN	-0.197138	0.0123467	-4.31713	0.00399581	0.0389446	-2.39148
sp|Q15013-3|MD2BP_HUMAN	-0.201856	-0.0252522	-4.31678	0.00399748	0.0389446	-2.39194
sp|Q9H910-3|JUPI2_HUMAN	-0.201377	-0.0139044	-4.31599	0.00400116	0.0389446	-2.39294
sp|Q9UNT1-3|RBL2B_HUMAN	-0.218941	-0.0124499	-4.31505	0.00400561	0.0389446	-2.39416
sp|Q5T440|CAF17_HUMAN	0.210842	0.0282865	4.3116	0.00402183	0.0390524	-2.39858
sp|P35527|K1C9_HUMAN_contaminant	-0.217061	0.0125669	-4.30965	0.0040311	0.0390924	-2.4011
sp|Q9H1X3-3|DJC25_HUMAN	0.214866	5.4573e-05	4.30662	0.00404548	0.0391675	-2.405
sp|Q9NZR1|TMOD2_HUMAN	-0.501605	-0.0415426	-4.30585	0.00404915	0.0391675	-2.40599
sp|Q69YQ0|CYTSA_HUMAN	0.179565	0.00778942	4.30333	0.00406116	0.0392338	-2.40923
sp|O95347|SMC2_HUMAN	-0.210202	-0.0103192	-4.3005	0.00407469	0.0393146	-2.41287
sp|P01009|A1AT_HUMAN	1.25046	-0.0611384	4.28937	0.00412842	0.0397825	-2.4272
sp|Q8N7C3|TRIMM_HUMAN	0.382549	-0.0383413	4.28661	0.00414186	0.0398615	-2.43076
sp|Q9Y2I7|FYV1_HUMAN	0.260983	0.0275003	4.28301	0.00415948	0.0399804	-2.4354
sp|Q86U38|NOP9_HUMAN	0.175765	0.015379	4.27912	0.00417861	0.0401136	-2.44042
sp|Q9P2G1|AKIB1_HUMAN	0.256916	0.0388962	4.27513	0.00419834	0.0402521	-2.44557
sp|O43422|P52K_HUMAN	0.194919	0.0106351	4.27384	0.00420473	0.0402627	-2.44724
sp|Q7Z7H8-2|RM10_HUMAN	0.175789	-0.0139847	4.27038	0.00422195	0.0403767	-2.45171
sp|P21127|CD11B_HUMAN	-0.175736	-0.0237074	-4.26862	0.00423072	0.0404098	-2.45398
sp|Q9BRP1|PDD2L_HUMAN	0.18024	0.00708395	4.26712	0.00423821	0.0404305	-2.45591
sp|O60563|CCNT1_HUMAN	0.228886	-0.0259111	4.26453	0.00425122	0.0404735	-2.45926
sp|Q9Y4X0|AMMR1_HUMAN	-0.21851	0.0181777	-4.2641	0.00425337	0.0404735	-2.45981
sp|Q6YHK3|CD109_HUMAN	-0.151584	-0.0102158	-4.26222	0.00426288	0.0405133	-2.46226
sp|Q6P4E1|CASC4_HUMAN	0.153982	0.0019135	4.26044	0.00427185	0.0405479	-2.46456
sp|Q8N9B5|JMY_HUMAN	0.348021	-0.00980314	4.25544	0.00429717	0.0407374	-2.47102
sp|Q8IW50|F219A_HUMAN	0.200078	0.0283932	4.25373	0.00430587	0.040769	-2.47323
sp|P53814-6|SMTN_HUMAN	-0.27217	-0.0419372	-4.25075	0.00432109	0.0408622	-2.47709
sp|P51116|FXR2_HUMAN	0.209151	0.0129117	4.2483	0.00433363	0.0409157	-2.48026
sp|Q16222|UAP1_HUMAN	0.183923	0.0273286	4.24755	0.00433751	0.0409157	-2.48123
sp|Q96JM7|LMBL3_HUMAN	-0.331677	-0.0238901	-4.24527	0.00434923	0.0409754	-2.48419
sp|Q15654|TRIP6_HUMAN	-0.179083	-0.0187149	-4.24031	0.00437485	0.0411129	-2.49061
sp|Q9UKV5|AMFR_HUMAN	-0.285669	-0.0251416	-4.24011	0.0043759	0.0411129	-2.49087
sp|P09603|CSF1_HUMAN	-0.268824	0.0324654	-4.23931	0.00438004	0.0411129	-2.4919
sp|P01584|IL1B_HUMAN	2.39163	-0.424928	4.23786	0.00438761	0.0411331	-2.49379
sp|P49247|RPIA_HUMAN	0.25793	0.0192566	4.23627	0.00439586	0.0411351	-2.49584
sp|Q9Y2S6|TMA7_HUMAN	-0.310613	-0.0245104	-4.23574	0.00439864	0.0411351	-2.49654
sp|P43121|MUC18_HUMAN	-0.299439	0.0425968	-4.23254	0.00441535	0.0412407	-2.50068
sp|Q9P2E3|ZNFX1_HUMAN	0.20317	-0.0352768	4.23059	0.0044256	0.0412857	-2.50322
sp|Q9NVF7|FBX28_HUMAN	-0.345757	0.0605778	-4.22792	0.00443965	0.0413429	-2.50668
sp|Q86Y82|STX12_HUMAN	0.186192	0.0260211	4.22736	0.00444261	0.0413429	-2.50741
sp|P49407|ARRB1_HUMAN	-0.274527	0.0267422	-4.21971	0.00448316	0.0416692	-2.51734
sp|Q01628|IFM3_HUMAN	0.347192	-0.0187489	4.21663	0.0044996	0.0417402	-2.52134
sp|Q13136|LIPA1_HUMAN	0.196454	-0.0195319	4.21516	0.00450747	0.0417402	-2.52325
sp|Q9UKV8|AGO2_HUMAN	0.149727	-0.0083642	4.21456	0.00451068	0.0417402	-2.52403
sp|Q8TAA5|GRPE2_HUMAN	0.236951	0.0321776	4.21395	0.00451396	0.0417402	-2.52482
sp|P48751-3|B3A3_HUMAN	0.297929	0.0385466	4.21316	0.00451824	0.0417402	-2.52586
sp|P04424|ARLY_HUMAN	-0.185762	-0.0314103	-4.20912	0.00454	0.0418738	-2.53111
sp|Q12955|ANK3_HUMAN	-0.326248	-0.0354964	-4.20843	0.00454372	0.0418738	-2.532
sp|Q9NYV6|RRN3_HUMAN	-0.420024	-0.0225973	-4.20622	0.00455568	0.0419039	-2.53488
sp|Q96AQ6|PBIP1_HUMAN	-0.385729	-0.109535	-4.20504	0.0045621	0.0419039	-2.53642
sp|Q8TD55|PKHO2_HUMAN	0.178822	0.0361471	4.20478	0.00456352	0.0419039	-2.53676
sp|P12268|IMDH2_HUMAN	0.208695	0.0148934	4.20067	0.00458591	0.0420492	-2.5421
sp|O00625|PIR_HUMAN	-0.188241	0.0149881	-4.1995	0.00459228	0.0420492	-2.54362
sp|Q96T83|SL9A7_HUMAN	-0.175993	-0.00259289	-4.19761	0.00460266	0.0420492	-2.54609
sp|Q9H0F7-2|ARL6_HUMAN	0.226344	0.00763689	4.19736	0.004604	0.0420492	-2.54641
sp|Q9UPQ0-4|LIMC1_HUMAN	-0.196007	-0.0399131	-4.19682	0.004607	0.0420492	-2.54712
sp|P14209|CD99_HUMAN	-0.19677	-0.0184721	-4.19394	0.00462285	0.0421247	-2.55087
sp|Q92636-2|FAN_HUMAN	0.250152	-0.0245197	4.1933	0.00462635	0.0421247	-2.5517
sp|Q9H936|GHC1_HUMAN	0.209308	0.0235936	4.18946	0.0046476	0.0421962	-2.5567
sp|A4D1U4|DEN11_HUMAN	-0.256277	-0.0484558	-4.18944	0.00464774	0.0421962	-2.55674
sp|Q07960|RHG01_HUMAN	-0.171519	-0.0039026	-4.18888	0.00465085	0.0421962	-2.55747
sp|Q5PRF9|SMAG2_HUMAN	0.192741	-0.00924989	4.18515	0.00467157	0.0422868	-2.56233
sp|Q8IVS2|FABD_HUMAN	0.192767	-0.024647	4.18508	0.00467196	0.0422868	-2.56242
sp|Q9H9S5|FKRP_HUMAN	0.284257	0.017524	4.18331	0.00468182	0.0423257	-2.56472
sp|P47895|AL1A3_HUMAN	0.33575	0.0817131	4.17386	0.00473499	0.0427324	-2.57705
sp|Q8NBU5|ATAD1_HUMAN	0.17045	0.0206292	4.17332	0.00473805	0.0427324	-2.57776
sp|Q7L2J0|MEPCE_HUMAN	0.174267	0.0238233	4.1692	0.00476147	0.0428534	-2.58315
sp|P06400|RB_HUMAN	-0.199804	-0.00162495	-4.16898	0.00476275	0.0428534	-2.58344
sp|Q9UGQ3|GTR6_HUMAN	0.446856	0.11344	4.16638	0.00477759	0.042887	-2.58684
sp|Q5QJ74|TBCEL_HUMAN	0.265236	0.0109164	4.16634	0.00477776	0.042887	-2.58688
sp|Q5T7W0|ZN618_HUMAN	-0.211339	-0.0103896	-4.16344	0.0047944	0.0429856	-2.59067
sp|Q99767|APBA2_HUMAN	-0.263678	0.0254773	-4.16064	0.0048105	0.0430792	-2.59433
sp|Q13322|GRB10_HUMAN	-0.236282	-0.00984816	-4.15741	0.00482915	0.0431953	-2.59856
sp|Q8NEZ2|VP37A_HUMAN	0.159375	-3.0308e-06	4.15502	0.00484298	0.0432505	-2.60168
sp|Q9BSC4|NOL10_HUMAN	0.177125	-0.0292751	4.15438	0.00484669	0.0432505	-2.60252
sp|Q5VST6-2|AB17B_HUMAN	0.195746	0.00362113	4.14877	0.00487944	0.0434917	-2.60987
sp|P55957-2|BID_HUMAN	0.215825	-0.011102	4.14681	0.00489092	0.0434966	-2.61244
sp|Q8WWY3|PRP31_HUMAN	-0.178844	0.00162586	-4.14672	0.00489143	0.0434966	-2.61255
sp|P62633|CNBP_HUMAN	-0.219482	-0.0546504	-4.14388	0.00490812	0.0435939	-2.61627
sp|Q9ULX3|NOB1_HUMAN	0.169212	0.00135738	4.14283	0.00491431	0.043598	-2.61765
sp|Q9Y5H5|PCDA9_HUMAN	-0.626522	0.0695354	-4.13771	0.00494463	0.0438024	-2.62436
sp|Q9NQT8|KI13B_HUMAN	-0.154999	-0.0115092	-4.13699	0.00494886	0.0438024	-2.6253
sp|Q9NPE2|NGRN_HUMAN	0.208334	0.00186799	4.12995	0.0049909	0.0440694	-2.63453
sp|Q96S52|PIGS_HUMAN	-0.254317	-0.0322957	-4.12949	0.0049937	0.0440694	-2.63514
sp|Q92508|PIEZ1_HUMAN	0.305084	0.0366157	4.12903	0.00499642	0.0440694	-2.63574
sp|P62253|UB2G1_HUMAN	-0.143904	-0.0132169	-4.1264	0.00501225	0.0441491	-2.63919
sp|Q9BUB7|TMM70_HUMAN	0.195893	0.0442887	4.12538	0.00501841	0.0441491	-2.64053
sp|Q9BUW7|CI016_HUMAN	0.193452	0.0381428	4.12464	0.00502288	0.0441491	-2.6415
sp|P29034|S10A2_HUMAN	-0.347524	-0.0111248	-4.12128	0.00504322	0.0442767	-2.64591
sp|O43837|IDH3B_HUMAN	0.17816	0.0215063	4.11969	0.00505291	0.044309	-2.64801
sp|Q93084-5|AT2A3_HUMAN	-0.275944	-0.000778813	-4.11876	0.00505856	0.044309	-2.64923
sp|Q9HAJ7|SP30L_HUMAN	0.24001	0.0287408	4.11072	0.00510779	0.0444813	-2.6598
sp|Q9Y4K1|CRBG1_HUMAN	0.155155	0.024567	4.10924	0.00511693	0.0444813	-2.66175
sp|P49642|PRI1_HUMAN	-0.242533	0.0349633	-4.10917	0.00511732	0.0444813	-2.66183
sp|O43353|RIPK2_HUMAN	0.324893	0.0378142	4.10834	0.00512246	0.0444813	-2.66293
sp|Q8IWV8-4|UBR2_HUMAN	0.148934	0.0125422	4.10833	0.00512253	0.0444813	-2.66294
sp|Q9H694|BICC1_HUMAN	-0.16799	-0.0237095	-4.10773	0.00512621	0.0444813	-2.66373
sp|Q9BZ67|FRMD8_HUMAN	-0.225322	-0.0439174	-4.10745	0.00512793	0.0444813	-2.66409
sp|Q13753|LAMC2_HUMAN	1.34609	-0.147648	4.10711	0.00513005	0.0444813	-2.66455
sp|P78395|PRAME_HUMAN	-0.904642	-0.0969409	-4.10622	0.00513559	0.0444813	-2.66572
sp|Q9NW97|TMM51_HUMAN	-0.222568	0.0207891	-4.10603	0.00513674	0.0444813	-2.66597
sp|Q9NV92|NFIP2_HUMAN	-0.220114	-0.0258382	-4.10036	0.00517199	0.0447357	-2.67343
sp|Q5HYI7|MTX3_HUMAN	0.565184	-0.0947871	4.09593	0.0051997	0.0449242	-2.67926
sp|Q99618|CDCA3_HUMAN	-0.362793	0.0133896	-4.09352	0.0052149	0.0450044	-2.68244
sp|O43451|MGA_HUMAN	-1.0515	-0.119806	-4.09202	0.00522431	0.0450345	-2.68441
sp|Q12999|TSN31_HUMAN	-0.224322	-0.00892002	-4.09107	0.00523034	0.0450354	-2.68567
sp|P22681|CBL_HUMAN	-0.19415	0.00651911	-4.08724	0.00525455	0.0451927	-2.69071
sp|P09493-6|TPM1_HUMAN	-0.259017	0.0279443	-4.08348	0.00527853	0.0453243	-2.69567
sp|Q9Y4F3-5|MARF1_HUMAN	-0.204379	-0.0205248	-4.08297	0.00528177	0.0453243	-2.69634
sp|Q9BWD1|THIC_HUMAN	-0.211032	0.010559	-4.07674	0.00532173	0.0456157	-2.70457
sp|Q9H9B4|SFXN1_HUMAN	0.18793	0.00178276	4.07475	0.00533457	0.0456408	-2.70719
sp|Q99607|ELF4_HUMAN	-0.385173	-0.0281262	-4.07443	0.00533666	0.0456408	-2.70762
sp|Q96GD4-5|AURKB_HUMAN	-0.370696	0.0786409	-4.07192	0.00535286	0.0456812	-2.71093
sp|O43663|PRC1_HUMAN	-0.223134	-0.039728	-4.07081	0.00536006	0.0456812	-2.71239
sp|P22676|CALB2_HUMAN	0.25116	0.00885129	4.06991	0.00536591	0.0456812	-2.71358
sp|P21399|ACOC_HUMAN	0.15561	-0.0239031	4.06952	0.00536844	0.0456812	-2.7141
sp|Q9H488|OFUT1_HUMAN	0.154951	-0.0042755	4.06906	0.00537143	0.0456812	-2.7147
sp|Q9P2B7|CFA97_HUMAN	-0.304024	-0.0401299	-4.0629	0.00541168	0.0459721	-2.72285
sp|Q5TCX8|M3K21_HUMAN	-0.153192	-0.00338012	-4.06187	0.00541847	0.0459784	-2.72421
sp|Q8IYB8|SUV3_HUMAN	0.18523	0.0214564	4.05976	0.00543232	0.0460445	-2.727
sp|P08697|A2AP_HUMAN	-0.284367	-0.0527593	-4.0566	0.00545319	0.0461699	-2.73118
sp|Q99571-2|P2RX4_HUMAN	-0.231951	-0.0385524	-4.0549	0.00546444	0.0462137	-2.73343
sp|Q15121-2|PEA15_HUMAN	-0.308403	0.0215552	-4.05148	0.00548719	0.0463546	-2.73796
sp|Q9H4A5|GLP3L_HUMAN	-0.171174	-0.00960233	-4.0449	0.00553121	0.0466746	-2.74667
sp|P14316|IRF2_HUMAN	-0.19027	-0.00386184	-4.04298	0.00554412	0.0467316	-2.74921
sp|Q96S66|CLCC1_HUMAN	-0.202775	-0.0157999	-4.03342	0.00560897	0.0472259	-2.76188
sp|Q14651|PLSI_HUMAN	-0.165408	-0.0131509	-4.02692	0.0056535	0.0475481	-2.7705
sp|Q71RC2-4|LARP4_HUMAN	0.153022	-0.0179672	4.0223	0.00568539	0.0477635	-2.77663
sp|P26232|CTNA2_HUMAN	-0.169276	0.00879314	-4.01979	0.00570283	0.0478572	-2.77997
sp|P25490|TYY1_HUMAN	-0.379644	0.000282008	-4.01851	0.00571172	0.047879	-2.78167
sp|Q9Y6K8|KAD5_HUMAN	-0.142911	0.00374775	-4.01573	0.00573109	0.0479151	-2.78536
sp|Q96MV1|TLCD4_HUMAN	-0.497426	-0.129702	-4.01567	0.00573156	0.0479151	-2.78545
sp|Q9NTJ3|SMC4_HUMAN	-0.168474	0.0143635	-4.01518	0.00573494	0.0479151	-2.78609
sp|Q9P0J7|KCMF1_HUMAN	0.174019	-0.0164437	4.00889	0.00577917	0.0482317	-2.79446
sp|O15438-4|MRP3_HUMAN	-0.146437	-0.0013449	-4.00782	0.00578668	0.0482414	-2.79588
sp|Q12899|TRI26_HUMAN	-0.155155	-0.0103086	-4.00543	0.0058036	0.0483295	-2.79906
sp|O75586-2|MED6_HUMAN	0.250122	-0.00064002	3.99802	0.00585639	0.0487157	-2.80892
sp|Q14155-5|ARHG7_HUMAN	0.15116	0.00936184	3.9949	0.00587872	0.0488479	-2.81307
sp|P42566|EPS15_HUMAN	0.151798	0.00914234	3.99086	0.00590784	0.0489758	-2.81845
sp|Q96CN9|GCC1_HUMAN	0.167763	-0.00824515	3.98954	0.00591741	0.0489758	-2.82021
sp|Q9UI43|MRM2_HUMAN	0.356407	0.0457542	3.98875	0.00592312	0.0489758	-2.82126
sp|Q8N6I1|EID2_HUMAN	-0.220225	0.0431781	-3.98862	0.00592408	0.0489758	-2.82144
sp|Q15833|STXB2_HUMAN	-0.149473	0.00428096	-3.9866	0.00593871	0.0489758	-2.82413
sp|Q86XZ4|SPAS2_HUMAN	-0.140606	-0.00705198	-3.9863	0.00594093	0.0489758	-2.82453
sp|O14684|PTGES_HUMAN	0.287728	0.0452857	3.98584	0.00594427	0.0489758	-2.82515
sp|Q8TEY7|UBP33_HUMAN	-0.410895	-0.068302	-3.98565	0.00594564	0.0489758	-2.8254
sp|Q15746|MYLK_HUMAN	-0.235077	-0.02755	-3.98124	0.00597783	0.0491877	-2.83128
sp|A8MXV4|NUD19_HUMAN	0.146985	-0.00972048	3.9796	0.00598983	0.0492138	-2.83346
sp|O43818|U3IP2_HUMAN	0.16704	0.000355829	3.97858	0.00599737	0.0492138	-2.83483
sp|Q9Y446-2|PKP3_HUMAN	-0.190425	-2.81831e-05	-3.97816	0.00600042	0.0492138	-2.83538
sp|P36551|HEM6_HUMAN	0.157785	-0.0103793	3.97397	0.00603129	0.0494137	-2.84097
sp|Q8N3Z6|ZCHC7_HUMAN	-0.432124	0.0766147	-3.97249	0.00604228	0.0494401	-2.84296
sp|Q96DP5|FMT_HUMAN	0.249237	0.00225993	3.97176	0.00604764	0.0494401	-2.84392
sp|P54098|DPOG1_HUMAN	0.245455	-0.0311044	3.97008	0.00606013	0.0494401	-2.84617
sp|P33992|MCM5_HUMAN	-0.183388	-0.0233967	-3.97003	0.00606052	0.0494401	-2.84624
sp|Q9UGN5|PARP2_HUMAN	-0.269963	-0.046133	-3.96697	0.00608332	0.0495729	-2.85033
sp|P45983-3|MK08_HUMAN	0.233729	-0.0507429	3.96323	0.0061113	0.0496972	-2.85532
sp|Q8NEY1|NAV1_HUMAN	-0.312707	-0.035697	-3.96318	0.00611165	0.0496972	-2.85539
sp|Q4KWH8|PLCH1_HUMAN	-0.280779	0.0408512	-3.9615	0.00612429	0.0497467	-2.85763
sp|Q9Y530|OARD1_HUMAN	-0.204746	-0.0240313	-3.95855	0.00614653	0.0498329	-2.86158
sp|Q7L2E3-2|DHX30_HUMAN	0.166325	0.04149	3.95774	0.00615261	0.0498329	-2.86266
sp|Q14318-2|FKBP8_HUMAN	-0.208024	0.00885587	-3.95748	0.00615456	0.0498329	-2.863
sp|O95251|KAT7_HUMAN	-0.239927	-0.00816427	-3.9543	0.00617865	0.0499219	-2.86726
sp|Q9H7Z3|NRDE2_HUMAN	-0.226162	-0.0195709	-3.9543	0.00617868	0.0499219	-2.86726
sp|Q8WVQ1|CANT1_HUMAN	0.32495	-0.0318064	3.94786	0.00622778	0.0502652	-2.87588
sp|Q5TA50|CPTP_HUMAN	-0.176551	-0.0109666	-3.94595	0.00624244	0.0503301	-2.87844
sp|Q9BQ13|KCD14_HUMAN	-0.978165	-0.178321	-3.93993	0.00628885	0.050644	-2.8865
sp|Q9H6S3|ES8L2_HUMAN	-0.197037	-0.0374845	-3.93907	0.0062955	0.050644	-2.88765
sp|Q9UHG2|PCS1N_HUMAN	-0.891026	-0.235171	-3.93831	0.00630136	0.050644	-2.88866
sp|P01042|KNG1_HUMAN	-0.448779	-0.0985008	-3.93095	0.00635877	0.0510515	-2.89853
sp|Q9H2C0|GAN_HUMAN	0.187091	-0.0196675	3.92857	0.00637746	0.0511125	-2.90172
sp|Q9UNS1|TIM_HUMAN	-0.230901	-0.00161529	-3.92827	0.00637982	0.0511125	-2.90213
sp|Q9BVQ7|SPA5L_HUMAN	0.190969	0.0295089	3.92248	0.00642555	0.0514247	-2.9099
sp|Q9BS40|LXN_HUMAN	0.244592	0.0155518	3.92003	0.00644499	0.051526	-2.91318
sp|Q53EP0|FND3B_HUMAN	0.349082	0.0998067	3.90023	0.00660456	0.0527463	-2.93979
sp|Q6ZRV2|FA83H_HUMAN	-0.172591	-0.00840035	-3.89885	0.00661583	0.0527689	-2.94164
sp|Q9UBD5-2|ORC3_HUMAN	-0.156987	0.00957346	-3.89689	0.00663192	0.0527689	-2.94428
sp|P26651|TTP_HUMAN	0.682817	-0.106309	3.89642	0.00663581	0.0527689	-2.94492
sp|Q8NFG4|FLCN_HUMAN	-0.170444	-0.0333115	-3.89612	0.00663826	0.0527689	-2.94532
sp|Q9BY43-2|CHM4A_HUMAN	-0.220656	-0.00038436	-3.89565	0.0066421	0.0527689	-2.94595
sp|P56282|DPOE2_HUMAN	-0.284574	-0.0191996	-3.89036	0.00668575	0.0530184	-2.95307
sp|P49788|TIG1_HUMAN	0.542784	0.0273907	3.89015	0.00668745	0.0530184	-2.95335
sp|Q9P2N2|RHG28_HUMAN	-0.267678	0.00586717	-3.88863	0.00670012	0.0530432	-2.95541
sp|P06396|GELS_HUMAN	-0.204453	-0.0234572	-3.8881	0.00670452	0.0530432	-2.95612
sp|P17936-2|IBP3_HUMAN	-0.492197	-0.0484251	-3.88079	0.00676552	0.0534152	-2.96597
sp|A1KXE4|F168B_HUMAN	-0.466562	-0.085496	-3.88078	0.00676559	0.0534152	-2.96598
sp|Q8TF40|FNIP1_HUMAN	-0.863974	-0.00755774	-3.87959	0.00677558	0.0534385	-2.96758
sp|Q9UQR1|ZN148_HUMAN	-0.253849	-0.0318515	-3.87508	0.00681362	0.053633	-2.97367
sp|Q684P5|RPGP2_HUMAN	-0.193137	-0.0358082	-3.87465	0.00681724	0.053633	-2.97425
sp|O75147|OBSL1_HUMAN	-0.32884	-0.028508	-3.87409	0.00682198	0.053633	-2.975
sp|Q15596|NCOA2_HUMAN	-0.251836	-0.0582713	-3.87332	0.00682845	0.053633	-2.97603
sp|P23025|XPA_HUMAN	-0.530805	0.0100436	-3.87226	0.00683749	0.0536485	-2.97747
sp|P48730|KC1D_HUMAN	-0.212483	0.00109131	-3.86928	0.00686285	0.053792	-2.98149
sp|Q9UKN7|MYO15_HUMAN	-0.255462	0.0336247	-3.86118	0.00693221	0.0542797	-2.99242
sp|Q96DX5|ASB9_HUMAN	-0.14909	-0.00380717	-3.85983	0.00694383	0.0543148	-2.99424
sp|P55209|NP1L1_HUMAN	0.158806	0.0244886	3.85823	0.0069577	0.0543673	-2.99641
sp|P02741|CRP_HUMAN	1.20737	-0.131569	3.85713	0.00696722	0.0543858	-2.9979
sp|O60828|PQBP1_HUMAN	0.157999	-0.000278188	3.85283	0.00700458	0.0546214	-3.00371
sp|Q7Z6J8|UBE3D_HUMAN	0.17488	-0.0227137	3.84296	0.00709118	0.05524	-3.01706
sp|Q9BZV1|UBXN6_HUMAN	-0.155264	-0.0014383	-3.83387	0.00717193	0.0557907	-3.02936
sp|Q6UW56-3|ARAID_HUMAN	-0.263478	-0.0331653	-3.83336	0.00717654	0.0557907	-3.03006
sp|Q96HC4|PDLI5_HUMAN	-0.178728	-0.00168492	-3.83076	0.00719987	0.0558335	-3.03358
sp|Q9NQV5|PRD11_HUMAN	-0.223724	-0.00096796	-3.83051	0.00720205	0.0558335	-3.03391
sp|Q9NXD2|MTMRA_HUMAN	0.182191	0.0188569	3.83029	0.00720408	0.0558335	-3.03422
sp|Q9H2V7|SPNS1_HUMAN	0.156615	0.0223249	3.82822	0.00722269	0.0559207	-3.03702
sp|Q9NQX4|MYO5C_HUMAN	-0.141996	-0.00393838	-3.82474	0.00725414	0.0560749	-3.04174
sp|Q5T0N5|FBP1L_HUMAN	-0.230182	0.023913	-3.82395	0.00726128	0.0560749	-3.04281
sp|Q6ZVK8|NUD18_HUMAN	-0.19069	0.00265963	-3.82357	0.00726474	0.0560749	-3.04333
sp|Q14192|FHL2_HUMAN	-0.137984	-0.00200031	-3.82125	0.00728582	0.0561446	-3.04647
sp|Q9BXI9|C1QT6_HUMAN	-0.606831	0.110781	-3.82095	0.00728854	0.0561446	-3.04688
sp|P52298|NCBP2_HUMAN	0.186302	0.0144215	3.81775	0.00731775	0.0562892	-3.05122
sp|O43505|B4GA1_HUMAN	0.179039	0.00745631	3.81727	0.00732212	0.0562892	-3.05187
sp|Q9Y4X5|ARI1_HUMAN	0.148092	0.0183983	3.8162	0.00733196	0.0563079	-3.05333
sp|Q5T9A4|ATD3B_HUMAN	0.188065	0.0386993	3.81191	0.00737138	0.0564618	-3.05915
sp|Q9P086|MED11_HUMAN	-0.291975	-0.0179851	-3.81167	0.00737354	0.0564618	-3.05947
sp|O75940|SPF30_HUMAN	0.130305	0.00231001	3.8111	0.00737879	0.0564618	-3.06024
sp|Q9UHL4|DPP2_HUMAN	-0.229237	-0.0371887	-3.81079	0.0073817	0.0564618	-3.06067
sp|P31323|KAP3_HUMAN	0.158374	-0.0100657	3.80926	0.00739577	0.0565126	-3.06273
sp|Q08AD1|CAMP2_HUMAN	0.198004	0.0211011	3.80795	0.00740794	0.0565202	-3.06452
sp|Q53F19|NCBP3_HUMAN	0.13014	-0.00248612	3.80729	0.00741403	0.0565202	-3.06541
sp|Q86SK9|SCD5_HUMAN	-0.35355	-0.100425	-3.80675	0.00741907	0.0565202	-3.06615
sp|P51795-2|CLCN5_HUMAN	0.250632	0.0111863	3.80407	0.00744396	0.0565898	-3.06979
sp|P16157-14|ANK1_HUMAN	0.436812	-0.00780623	3.80374	0.00744708	0.0565898	-3.07024
sp|P23743|DGKA_HUMAN	-0.145735	-0.00461077	-3.80337	0.00745054	0.0565898	-3.07075
sp|Q8IVS8|GLCTK_HUMAN	0.270903	-0.0156982	3.80222	0.00746128	0.0566149	-3.07231
sp|Q63ZY3|KANK2_HUMAN	-0.188054	-0.0253014	-3.79691	0.00751099	0.0569353	-3.07952
sp|Q96JG6|VPS50_HUMAN	-0.143742	-0.0035048	-3.79216	0.00755584	0.0570843	-3.08598
sp|Q13907-2|IDI1_HUMAN	-0.215558	0.000417582	-3.79182	0.00755913	0.0570843	-3.08645
sp|Q8NCC3|PAG15_HUMAN	-0.285186	0.0593519	-3.79175	0.00755974	0.0570843	-3.08654
sp|P50579|MAP2_HUMAN	0.136129	0.00466352	3.79165	0.00756069	0.0570843	-3.08668
sp|Q7Z4G1|COMD6_HUMAN	-0.134975	-0.00646552	-3.78817	0.00759379	0.0572773	-3.09142
sp|Q92934|BAD_HUMAN	0.207671	-0.0209716	3.7868	0.00760685	0.057319	-3.09328
sp|P61024|CKS1_HUMAN	-0.282783	-0.0484531	-3.78512	0.00762288	0.0573297	-3.09557
sp|Q5VZK9|CARL1_HUMAN	-0.134931	-0.00395636	-3.78389	0.00763458	0.0573297	-3.09723
sp|P10644|KAP0_HUMAN	-0.228802	0.0143085	-3.78359	0.00763754	0.0573297	-3.09765
sp|Q6PII3|CC174_HUMAN	0.36924	0.038589	3.78349	0.00763843	0.0573297	-3.09778
sp|P36405|ARL3_HUMAN	-0.151118	-0.0178567	-3.78228	0.0076501	0.0573606	-3.09943
sp|Q14145|KEAP1_HUMAN	-0.332853	0.0513971	-3.77938	0.00767798	0.057513	-3.10338
sp|Q32NB8|PGPS1_HUMAN	0.188901	0.0102664	3.77592	0.00771141	0.0577066	-3.1081
sp|P47813|IF1AX_HUMAN	0.134276	0.00192778	3.77354	0.00773443	0.0578219	-3.11133
sp|Q9C0H5-2|RHG39_HUMAN	0.246065	-0.000912802	3.77012	0.0077678	0.0580143	-3.116
sp|Q8IWR0|Z3H7A_HUMAN	-0.152666	0.0235625	-3.76832	0.00778542	0.0580888	-3.11846
sp|O15079-2|SNPH_HUMAN	0.474271	-0.0825986	3.76629	0.00780527	0.0581799	-3.12122
sp|Q8IVM0-2|CCD50_HUMAN	-0.139949	-0.00839776	-3.76523	0.00781569	0.0582005	-3.12267
sp|Q9BZQ6|EDEM3_HUMAN	0.254046	0.0391629	3.76421	0.00782567	0.0582178	-3.12405
sp|Q05193|DYN1_HUMAN	-0.145184	-0.00809451	-3.76296	0.00783802	0.0582526	-3.12576
sp|Q7Z7L7|ZER1_HUMAN	-0.261063	-0.0449084	-3.75989	0.00786833	0.0584135	-3.12995
sp|P41229|KDM5C_HUMAN	-0.348321	-0.097142	-3.75922	0.00787503	0.0584135	-3.13087
sp|Q9H3Z4|DNJC5_HUMAN	0.237553	0.0126995	3.75512	0.0079157	0.058658	-3.13646
sp|Q6VY07|PACS1_HUMAN	-0.132519	0.00682013	-3.75221	0.00794481	0.0588164	-3.14044
sp|Q9BYF1|ACE2_HUMAN	-0.131723	-0.00691666	-3.74959	0.0079711	0.0589535	-3.14402
sp|Q9NPF0|CD320_HUMAN	-0.357216	0.0318227	-3.74755	0.00799153	0.0590473	-3.1468
sp|Q9UH62|ARMX3_HUMAN	-0.246917	-0.000877135	-3.74515	0.0080158	0.0591248	-3.15008
sp|Q13402|MYO7A_HUMAN	-0.286041	-0.0206238	-3.74497	0.00801758	0.0591248	-3.15033
sp|P04150|GCR_HUMAN	-0.14159	-0.00588383	-3.74395	0.00802788	0.0591434	-3.15172
sp|Q8IZV5|RDH10_HUMAN	0.412754	0.0709354	3.74249	0.00804272	0.0591954	-3.15372
sp|Q05209|PTN12_HUMAN	0.135557	-0.00433048	3.74027	0.00806522	0.0593035	-3.15675
sp|Q9HC07|TM165_HUMAN	0.253944	-0.0210249	3.73789	0.00808947	0.0594244	-3.16
sp|Q86VR2|RETR3_HUMAN	0.216107	0.034295	3.73709	0.00809768	0.0594273	-3.1611
sp|Q8WXD5|GEMI6_HUMAN	0.160357	0.00387041	3.73629	0.00810586	0.0594299	-3.1622
sp|Q02952|AKA12_HUMAN	-0.134798	-0.00516754	-3.73509	0.00811817	0.0594328	-3.16384
sp|Q9Y256|FACE2_HUMAN	0.170122	0.0406133	3.73404	0.00812894	0.0594328	-3.16528
sp|Q7Z6I8|CE024_HUMAN	-0.225282	-0.00533885	-3.73396	0.00812969	0.0594328	-3.16538
sp|P23142-4|FBLN1_HUMAN	-0.265448	0.0265442	-3.72822	0.0081889	0.0598081	-3.17325
sp|Q8NFT2|STEA2_HUMAN	0.303634	-0.0704854	3.72598	0.00821205	0.0599139	-3.17631
sp|Q01085-2|TIAR_HUMAN	0.181744	0.0211826	3.7253	0.00821915	0.0599139	-3.17724
sp|Q9P0J1-2|PDP1_HUMAN	0.180181	0.0198993	3.72349	0.00823797	0.0599935	-3.17972
sp|P08235-3|MCR_HUMAN	-0.156867	-0.0102919	-3.72201	0.00825332	0.0600478	-3.18174
sp|Q8IYS2-2|K2013_HUMAN	0.209952	0.0534058	3.72012	0.00827312	0.0601343	-3.18434
sp|Q8IWE4|DCNL3_HUMAN	0.735685	-0.0975782	3.71786	0.00829673	0.0602484	-3.18743
sp|Q9NV06|DCA13_HUMAN	0.186839	-0.0197938	3.71654	0.00831067	0.060292	-3.18924
sp|Q9NZT2|OGFR_HUMAN	0.134484	-0.00829998	3.71527	0.00832397	0.060331	-3.19098
sp|O60911|CATL2_HUMAN	-0.318282	0.0227652	-3.71291	0.00834892	0.0604541	-3.19422
sp|O60282|KIF5C_HUMAN	-0.172794	-0.0243707	-3.71162	0.00836255	0.0604723	-3.19599
sp|P07737|PROF1_HUMAN	-0.151527	-0.011278	-3.71073	0.00837191	0.0604723	-3.1972
sp|Q9P2N6|KANL3_HUMAN	-0.186714	-0.0290653	-3.71042	0.00837529	0.0604723	-3.19764
sp|A0A096LP01|SIM26_HUMAN	-0.368034	0.0590254	-3.70832	0.00839753	0.0605754	-3.20051
sp|Q8TB52|FBX30_HUMAN	0.214844	0.00242255	3.705	0.00843287	0.0607683	-3.20506
sp|Q9H1E3|NUCKS_HUMAN	-0.196372	-0.0141544	-3.70431	0.00844026	0.0607683	-3.20601
sp|Q9ULJ7|ANR50_HUMAN	0.15749	-0.0007088	3.70179	0.00846724	0.0609049	-3.20947
sp|Q7L0Y3|TM10C_HUMAN	0.161796	0.0159129	3.70007	0.00848575	0.0609803	-3.21183
sp|P20290|BTF3_HUMAN	-0.183341	0.011127	-3.6979	0.00850915	0.0610907	-3.21482
sp|Q9Y3E7|CHMP3_HUMAN	-0.203851	-0.0032224	-3.69289	0.00856332	0.0614216	-3.22169
sp|O43556-4|SGCE_HUMAN	-0.56358	0.0896474	-3.6913	0.00858062	0.0614434	-3.22387
sp|Q16658|FSCN1_HUMAN	-0.204622	-0.0272904	-3.69113	0.00858251	0.0614434	-3.22411
sp|P06132|DCUP_HUMAN	-0.137159	-0.0116831	-3.68788	0.00861801	0.0616394	-3.22858
sp|Q9H7B4|SMYD3_HUMAN	-0.257037	0.0637522	-3.68607	0.00863778	0.0616672	-3.23107
sp|Q9H875|PKRI1_HUMAN	-0.170486	0.00979584	-3.68604	0.00863811	0.0616672	-3.23111
sp|Q9H553|ALG2_HUMAN	0.212698	0.00280363	3.68289	0.00867274	0.0618563	-3.23544
sp|Q9C0B5|ZDHC5_HUMAN	-0.179928	0.0393798	-3.68098	0.00869376	0.0619481	-3.23806
sp|Q9Y5J5|PHLA3_HUMAN	-0.309055	0.0493668	-3.67797	0.00872706	0.0621272	-3.2422
sp|Q8NB90|AFG2H_HUMAN	0.230605	-0.00786867	3.67199	0.00879374	0.0625433	-3.25044
sp|Q86UU0|BCL9L_HUMAN	0.142981	-0.000175779	3.66783	0.00884028	0.062741	-3.25616
sp|Q9H2H9|S38A1_HUMAN	0.197332	0.05	3.66701	0.00884961	0.062741	-3.2573
sp|Q5EBL4|RIPL1_HUMAN	0.234565	-0.0155769	3.66681	0.00885179	0.062741	-3.25756
sp|Q13724|MOGS_HUMAN	0.187286	0.0325799	3.66657	0.00885454	0.062741	-3.2579
sp|Q9ULD8|KCNH3_HUMAN	0.348481	0.0338351	3.66352	0.00888899	0.0628653	-3.2621
sp|P01112|RASH_HUMAN	0.189815	-0.0178255	3.66291	0.00889585	0.0628653	-3.26294
sp|O00264|PGRC1_HUMAN	-0.223541	-0.025978	-3.66184	0.00890799	0.0628653	-3.26441
sp|P07711|CATL1_HUMAN	-0.368915	-0.108376	-3.6618	0.00890847	0.0628653	-3.26447
sp|P42226|STAT6_HUMAN	-0.187431	0.00479714	-3.66136	0.00891343	0.0628653	-3.26508
sp|Q9UKX2|MYH2_HUMAN	1.53165	0.296391	3.65935	0.00893624	0.0629098	-3.26784
sp|Q02809-2|PLOD1_HUMAN	-0.211574	-0.0395001	-3.65906	0.00893962	0.0629098	-3.26825
sp|P49840|GSK3A_HUMAN	0.131251	-0.010102	3.65862	0.00894456	0.0629098	-3.26885
sp|Q07864|DPOE1_HUMAN	-0.277314	-0.0280691	-3.65754	0.00895693	0.0629386	-3.27035
sp|Q92871|PMM1_HUMAN	-0.152949	0.0221172	-3.65395	0.00899796	0.0631685	-3.27529
sp|P30837|AL1B1_HUMAN	-0.19519	-0.00637669	-3.65218	0.00901824	0.0632524	-3.27773
sp|O60447-2|EVI5_HUMAN	0.411595	-0.0783047	3.64567	0.00909347	0.0635657	-3.28672
sp|O00429-6|DNM1L_HUMAN	0.146946	0.00907316	3.64559	0.00909437	0.0635657	-3.28682
sp|P31146|COR1A_HUMAN	0.280317	-0.0169264	3.64546	0.00909592	0.0635657	-3.28701
sp|Q15286|RAB35_HUMAN	0.135245	-0.00297757	3.64542	0.00909634	0.0635657	-3.28706
sp|Q9H0A8|COMD4_HUMAN	-0.151655	0.0146324	-3.64188	0.00913749	0.0637946	-3.29194
sp|Q92820|GGH_HUMAN	-0.238538	-0.0136568	-3.64005	0.00915887	0.0638853	-3.29447
sp|Q9ULA0|DNPEP_HUMAN	0.177128	0.0185948	3.63779	0.0091853	0.0640108	-3.29759
sp|Q9Y657|SPIN1_HUMAN	-0.211346	0.0286921	-3.63681	0.00919682	0.0640324	-3.29894
sp|Q8N5C6|SRBD1_HUMAN	-0.310364	-0.0365223	-3.63526	0.00921503	0.0640347	-3.30108
sp|Q8NB16|MLKL_HUMAN	-0.22653	-0.042168	-3.63491	0.00921922	0.0640347	-3.30157
sp|P15151|PVR_HUMAN	-0.22579	-0.00437254	-3.63413	0.00922837	0.0640347	-3.30265
sp|Q5GLZ8|HERC4_HUMAN	0.15106	0.017057	3.63392	0.00923083	0.0640347	-3.30294
sp|Q6ZUT6|CCD9B_HUMAN	-0.276138	-0.0325301	-3.63245	0.00924824	0.064097	-3.30497
sp|Q96SI1|KCD15_HUMAN	-0.25313	-0.0236898	-3.63144	0.00926017	0.0641115	-3.30637
sp|Q9Y680|FKBP7_HUMAN	-0.190092	-0.046073	-3.63084	0.0092672	0.0641115	-3.30719
sp|O75841|UPK1B_HUMAN	-0.329873	-0.0707422	-3.62313	0.00935909	0.0646883	-3.31786
sp|P82970|HMGN5_HUMAN	-0.370246	0.0280426	-3.6208	0.00938693	0.0648218	-3.32107
sp|P46937-9|YAP1_HUMAN	-0.164668	0.0069745	-3.61867	0.00941264	0.0648632	-3.32403
sp|Q16644|MAPK3_HUMAN	-0.198789	0.00900154	-3.61832	0.00941679	0.0648632	-3.32451
sp|Q96GM5|SMRD1_HUMAN	0.128489	0.00239294	3.61741	0.00942772	0.0648632	-3.32576
sp|Q08J23|NSUN2_HUMAN	0.144114	-0.00572514	3.61702	0.00943245	0.0648632	-3.3263
sp|Q14126|DSG2_HUMAN	-0.179835	0.0104938	-3.61676	0.00943558	0.0648632	-3.32666
sp|Q14686|NCOA6_HUMAN	-0.163423	-0.00194107	-3.61571	0.00944826	0.0648917	-3.32811
sp|Q9BQC3|DPH2_HUMAN	0.152624	0.00203515	3.61116	0.00950356	0.0652126	-3.33442
sp|Q13438|OS9_HUMAN	-0.29925	-0.0682483	-3.61004	0.00951715	0.065247	-3.33597
sp|Q8N3Z3|GTPB8_HUMAN	-0.28167	0.0304118	-3.60803	0.00954175	0.0653567	-3.33876
sp|Q6PL18|ATAD2_HUMAN	-0.209561	-0.0474571	-3.60645	0.00956106	0.0653952	-3.34095
sp|Q16643-3|DREB_HUMAN	-0.143507	-0.0190457	-3.60616	0.00956457	0.0653952	-3.34134
sp|P0CG12|DERPC_HUMAN	-0.157264	-0.0274453	-3.60533	0.00957477	0.0654061	-3.34249
sp|Q10589|BST2_HUMAN	2.23141	-0.754427	3.60398	0.00959132	0.0654604	-3.34436
sp|Q86X10|RLGPB_HUMAN	0.204179	0.0244963	3.60087	0.0096297	0.0656633	-3.34868
sp|Q99697-2|PITX2_HUMAN	-0.682525	0.250236	-3.59948	0.00964684	0.0657213	-3.3506
sp|P17029|ZKSC1_HUMAN	-0.434722	-0.00750615	-3.59644	0.00968448	0.0659186	-3.35481
sp|P52943|CRIP2_HUMAN	-0.167628	-0.0265224	-3.59562	0.00969479	0.0659298	-3.35596
sp|Q8TBZ6|TM10A_HUMAN	-0.150911	0.000601594	-3.58624	0.00981217	0.0666684	-3.36896
sp|Q6ZS30|NBEL1_HUMAN	-0.207524	0.00638003	-3.58385	0.00984241	0.0667485	-3.37229
sp|Q9UKS6|PACN3_HUMAN	-0.137427	-0.0119439	-3.58326	0.00984981	0.0667485	-3.3731
sp|Q9Y613|FHOD1_HUMAN	-0.168884	-0.0135272	-3.58322	0.00985029	0.0667485	-3.37315
sp|P57060|RWD2B_HUMAN	-0.142383	-0.00492871	-3.58074	0.00988183	0.0669025	-3.37661
sp|Q6Y2X3|DJC14_HUMAN	-0.390543	0.00542609	-3.57903	0.0099035	0.0669896	-3.37897
sp|Q9Y5Y0|FLVC1_HUMAN	-0.170078	-0.03077	-3.57559	0.00994747	0.067172	-3.38376
sp|P04818|TYSY_HUMAN	-0.354827	0.0131383	-3.57553	0.00994814	0.067172	-3.38383
sp|Q9Y2H5|PKHA6_HUMAN	-0.145043	-0.00977161	-3.57416	0.00996576	0.0672313	-3.38574
sp|Q10713|MPPA_HUMAN	0.137433	-0.0124591	3.57075	0.0100095	0.0673856	-3.39047
sp|Q9NP50|SHCAF_HUMAN	-0.252467	0.0139757	-3.57025	0.010016	0.0673856	-3.39118
sp|Q15404|RSU1_HUMAN	-0.161607	-0.00597178	-3.56993	0.0100201	0.0673856	-3.39162
sp|Q6PJG6|BRAT1_HUMAN	-0.169918	0.00656438	-3.56962	0.0100241	0.0673856	-3.39205
sp|P32456|GBP2_HUMAN	0.318408	0.0881278	3.56756	0.0100508	0.0675054	-3.39492
sp|Q86T24|KAISO_HUMAN	-0.378462	0.0208998	-3.56594	0.0100717	0.0675864	-3.39717
sp|Q96J01|THOC3_HUMAN	-0.120161	-0.000965996	-3.5631	0.0101086	0.0677429	-3.40111
sp|Q8N6M0|OTU6B_HUMAN	0.178421	-0.0157268	3.56241	0.0101176	0.0677429	-3.40207
sp|P02511|CRYAB_HUMAN	-0.429627	-0.161415	-3.56209	0.0101218	0.0677429	-3.40252
sp|Q9UDX3|S14L4_HUMAN	-0.126961	0.0111994	-3.56045	0.0101432	0.0678265	-3.4048
sp|Q9H788|SH24A_HUMAN	-0.124379	-0.00752402	-3.55742	0.0101829	0.0679618	-3.40902
sp|Q9UQR0|SCML2_HUMAN	0.208983	-0.00798036	3.55647	0.0101954	0.0679618	-3.41034
sp|Q6GQQ9|OTU7B_HUMAN	0.179982	-0.0119389	3.55637	0.0101966	0.0679618	-3.41047
sp|Q8NHG8|ZNRF2_HUMAN	0.167193	0.00245501	3.55618	0.0101992	0.0679618	-3.41075
sp|Q7Z6K5-2|ARPIN_HUMAN	-0.167118	-0.0255148	-3.54972	0.0102844	0.0684699	-3.41973
sp|P78504|JAG1_HUMAN	0.464283	-0.110026	3.54573	0.0103376	0.0687636	-3.4253
sp|Q3SXY8|AR13B_HUMAN	0.149398	-0.00769145	3.54461	0.0103525	0.0688024	-3.42685
sp|Q9Y371|SHLB1_HUMAN	0.145237	0.0160603	3.54337	0.010369	0.0688521	-3.42857
sp|Q13671|RIN1_HUMAN	0.201626	-0.000863332	3.5402	0.0104116	0.0690746	-3.433
sp|Q8ND23|CARL3_HUMAN	0.167775	0.0268824	3.53878	0.0104307	0.0691053	-3.43498
sp|O95825|QORL1_HUMAN	-0.17866	-0.0202922	-3.5385	0.0104344	0.0691053	-3.43536
sp|Q9BY42|RTF2_HUMAN	-0.218221	-0.0104078	-3.53737	0.0104498	0.0691468	-3.43695
sp|P04920|B3A2_HUMAN	0.166541	0.0265829	3.53393	0.0104963	0.0693944	-3.44174
sp|Q8N612-2|F16A2_HUMAN	0.228364	-0.0136275	3.529	0.0105634	0.0697774	-3.44862
sp|P13797|PLST_HUMAN	-0.123951	-0.00677173	-3.52679	0.0105936	0.0699157	-3.4517
sp|Q03518|TAP1_HUMAN	0.252821	0.0349011	3.52533	0.0106136	0.0699773	-3.45374
sp|Q8IVL0|NAV3_HUMAN	0.194056	0.0161817	3.52477	0.0106213	0.0699773	-3.45452
sp|Q99714|HCD2_HUMAN	0.138175	-0.00438675	3.52404	0.0106314	0.0699831	-3.45554
sp|Q13614|MTMR2_HUMAN	-0.143685	0.0206575	-3.52101	0.0106732	0.0701972	-3.45977
sp|Q9HD45|TM9S3_HUMAN	0.152163	-0.0107164	3.51841	0.0107091	0.0703725	-3.46339
sp|Q96KB5-2|TOPK_HUMAN	-0.286677	0.040174	-3.51701	0.0107285	0.0704393	-3.46535
sp|Q8TCZ2-5|C99L2_HUMAN	-0.185902	-0.0139218	-3.51437	0.0107653	0.0704858	-3.46904
sp|Q96MU7|YTDC1_HUMAN	0.130474	0.00669452	3.51425	0.010767	0.0704858	-3.46921
sp|P23458|JAK1_HUMAN	0.18162	0.0384258	3.51409	0.0107692	0.0704858	-3.46943
sp|Q9ULP0-6|NDRG4_HUMAN	-0.265782	-0.0905067	-3.51384	0.0107727	0.0704858	-3.46978
sp|Q9H9S4|CB39L_HUMAN	0.638776	-0.051725	3.51303	0.010784	0.0704992	-3.47091
sp|A4D1E9|GTPBA_HUMAN	0.162259	0.0328764	3.51203	0.0107979	0.0705296	-3.4723
sp|O75865-2|TPC6A_HUMAN	-0.240667	0.0410697	-3.50765	0.0108595	0.0708708	-3.47843
sp|O75886|STAM2_HUMAN	-0.156244	0.0171748	-3.49915	0.0109798	0.0715945	-3.49032
sp|Q8IWJ2|GCC2_HUMAN	-0.13004	0.00546117	-3.49344	0.0110615	0.0720375	-3.49831
sp|Q9NY35|CLDN1_HUMAN	0.137239	0.00652137	3.49308	0.0110667	0.0720375	-3.49881
sp|Q86SQ7|SDCG8_HUMAN	-0.249874	0.0649693	-3.49073	0.0111005	0.0720394	-3.50211
sp|Q99735|MGST2_HUMAN	-0.236724	-0.0377641	-3.49054	0.0111032	0.0720394	-3.50237
sp|Q9BYD3|RM04_HUMAN	0.131991	-0.000826333	3.49043	0.0111048	0.0720394	-3.50252
sp|Q9H501|ESF1_HUMAN	0.14931	-0.00610359	3.49043	0.0111048	0.0720394	-3.50253
sp|Q04727-3|TLE4_HUMAN	0.151979	0.00513859	3.48804	0.0111393	0.0721205	-3.50587
sp|O15085-2|ARHGB_HUMAN	0.18	0.024836	3.48799	0.0111401	0.0721205	-3.50594
sp|Q9NPB8|GPCP1_HUMAN	-0.249814	0.0469566	-3.48759	0.0111458	0.0721205	-3.5065
sp|P84243|H33_HUMAN	-0.50576	-0.0259169	-3.48312	0.0112107	0.0724788	-3.51275
sp|Q14331|FRG1_HUMAN	-0.129371	0.0117993	-3.48227	0.0112231	0.0724972	-3.51394
sp|P50895|BCAM_HUMAN	-0.126219	-0.00142836	-3.48059	0.0112477	0.0725241	-3.5163
sp|P30838|AL3A1_HUMAN	0.160089	0.00371078	3.48053	0.0112486	0.0725241	-3.51639
sp|Q8TEQ0|SNX29_HUMAN	0.165684	0.00992669	3.47962	0.0112618	0.0725241	-3.51766
sp|Q9HBH1|DEFM_HUMAN	0.201548	-0.0319204	3.47938	0.0112654	0.0725241	-3.518
sp|Q07812-2|BAX_HUMAN	-0.14069	-0.0153017	-3.47568	0.0113198	0.0728125	-3.52319
sp|Q9HAT2|SIAE_HUMAN	-0.326204	-0.0257497	-3.47266	0.0113644	0.0730374	-3.52742
sp|Q6FIF0|ZFAN6_HUMAN	-0.151652	0.000862826	-3.47068	0.0113936	0.0731635	-3.53019
sp|Q14118|DAG1_HUMAN	-0.183562	-0.026886	-3.46798	0.0114337	0.073317	-3.53398
sp|P25685|DNJB1_HUMAN	-0.146761	0.00868288	-3.46778	0.0114368	0.073317	-3.53427
sp|Q13308-6|PTK7_HUMAN	0.944731	-0.287017	3.4638	0.0114962	0.0736048	-3.53985
sp|Q9NVQ4-2|FAIM1_HUMAN	-0.235916	0.0124101	-3.46314	0.011506	0.0736048	-3.54077
sp|P26006|ITA3_HUMAN	0.156693	0.012444	3.46216	0.0115208	0.0736048	-3.54215
sp|P61081|UBC12_HUMAN	0.129766	0.00919813	3.46186	0.0115254	0.0736048	-3.54258
sp|P0DI83|NARR_HUMAN	-0.15982	-0.0285003	-3.46154	0.0115301	0.0736048	-3.54302
sp|Q6ZQX7|LIAT1_HUMAN	-0.261926	0.0308082	-3.46019	0.0115504	0.0736728	-3.54492
sp|Q09FC8|ZN415_HUMAN	-0.503225	-0.101831	-3.459	0.0115683	0.0736759	-3.54658
sp|Q14195-2|DPYL3_HUMAN	-0.190989	-0.0396599	-3.45887	0.0115703	0.0736759	-3.54677
sp|Q7L7V1|DHX32_HUMAN	-0.180594	-0.0242091	-3.4564	0.0116076	0.0738513	-3.55023
sp|O75319|DUS11_HUMAN	-0.145313	-0.0239072	-3.4534	0.0116531	0.0740792	-3.55445
sp|Q9BVC5|ASHWN_HUMAN	0.167083	-0.0224288	3.4517	0.0116789	0.0741812	-3.55683
sp|P05452|TETN_HUMAN	-0.482132	-0.134502	-3.44956	0.0117116	0.0743265	-3.55984
sp|Q92544|TM9S4_HUMAN	0.162837	0.00825715	3.44592	0.0117674	0.0745654	-3.56495
sp|Q9NYL9|TMOD3_HUMAN	-0.152987	0.0116847	-3.44583	0.0117688	0.0745654	-3.56509
sp|Q9UKK6|NXT1_HUMAN	0.18814	-0.00232503	3.44401	0.0117967	0.0746799	-3.56764
sp|Q9NUL3|STAU2_HUMAN	-0.15236	-0.0100845	-3.44297	0.0118128	0.0747191	-3.5691
sp|P34949|MPI_HUMAN	-0.15198	0.0296127	-3.44058	0.0118498	0.0748909	-3.57247
sp|Q9NU53|GINM1_HUMAN	0.177063	0.0209842	3.43791	0.0118911	0.0750897	-3.57622
sp|Q96TC7|RMD3_HUMAN	0.143225	0.0374883	3.43644	0.011914	0.0751367	-3.57829
sp|Q5VW38-2|GP107_HUMAN	0.200875	0.0478181	3.43616	0.0119183	0.0751367	-3.57868
sp|O75054-2|IGSF3_HUMAN	-0.137034	-0.0062446	-3.43521	0.0119332	0.0751683	-3.58002
sp|Q6IQ23-2|PKHA7_HUMAN	-0.275134	0.0230384	-3.43446	0.0119448	0.0751792	-3.58107
sp|Q96CF2|CHM4C_HUMAN	-0.16004	0.00555431	-3.43377	0.0119556	0.0751847	-3.58204
sp|P47985|UCRI_HUMAN	0.124305	0.0112289	3.42362	0.0121154	0.0761269	-3.59633
sp|O75431|MTX2_HUMAN	0.176433	-0.0113847	3.42163	0.012147	0.0762129	-3.59913
sp|Q6BDS2|URFB1_HUMAN	0.230514	0.0169632	3.42096	0.0121576	0.0762129	-3.60007
sp|P56182|RRP1_HUMAN	0.131302	-0.000505715	3.42034	0.0121676	0.0762129	-3.60095
sp|P29966|MARCS_HUMAN	-0.193759	-0.00737954	-3.41973	0.0121773	0.0762129	-3.60181
sp|P46527|CDN1B_HUMAN	0.190116	-0.00547593	3.41961	0.0121792	0.0762129	-3.60198
sp|Q8N9Z2|CC71L_HUMAN	0.322477	0.0161236	3.41776	0.0122087	0.0763347	-3.60458
sp|O15484|CAN5_HUMAN	-0.150092	-0.0215574	-3.41685	0.0122233	0.0763386	-3.60586
sp|Q9UHE8|STEA1_HUMAN	0.240954	0.0797885	3.41645	0.0122297	0.0763386	-3.60643
sp|P49588|SYAC_HUMAN	-0.156158	-0.0154095	-3.41554	0.0122443	0.0763386	-3.60772
sp|Q9UBU6|FA8A1_HUMAN	-0.335497	0.0237918	-3.41521	0.0122495	0.0763386	-3.60817
sp|Q8WVB6-2|CTF18_HUMAN	-0.159746	-0.0125983	-3.41329	0.0122805	0.076447	-3.61089
sp|Q9UK99|FBX3_HUMAN	-0.124778	-0.0112022	-3.41288	0.012287	0.076447	-3.61146
sp|Q9NX46|ARHL2_HUMAN	0.129357	-0.000152029	3.41166	0.0123066	0.0765052	-3.61317
sp|P49257|LMAN1_HUMAN	0.194678	-0.0168291	3.41103	0.0123168	0.0765052	-3.61407
sp|P57739|CLD2_HUMAN	-0.23811	-0.0343225	-3.41043	0.0123266	0.0765052	-3.61492
sp|P28340|DPOD1_HUMAN	-0.162227	0.0227803	-3.40708	0.0123808	0.076779	-3.61964
sp|Q96R06|SPAG5_HUMAN	-0.333817	0.0359741	-3.40575	0.0124024	0.0768503	-3.62151
sp|Q96FX7|TRM61_HUMAN	0.159334	0.00274122	3.40291	0.0124487	0.077069	-3.62552
sp|Q8TCG1|CIP2A_HUMAN	-0.157834	0.0079581	-3.40234	0.012458	0.077069	-3.62632
sp|Q9H9A7|RMI1_HUMAN	-0.216781	-0.0110314	-3.4	0.0124962	0.0772428	-3.62962
sp|P29279|CCN2_HUMAN	-0.401241	0.0567193	-3.39863	0.0125188	0.0773195	-3.63156
sp|Q9NVH6-8|TMLH_HUMAN	-0.360546	0.0511325	-3.39754	0.0125366	0.0773667	-3.63309
sp|Q8N9T8|KRI1_HUMAN	0.119984	-0.00412546	3.39687	0.0125476	0.077372	-3.63403
sp|Q15147-4|PLCB4_HUMAN	-0.187658	-0.0151037	-3.39401	0.0125949	0.0776007	-3.63808
sp|Q8TA86|RP9_HUMAN	0.141605	-0.00282291	3.39127	0.0126403	0.0778175	-3.64195
sp|Q9NQS7|INCE_HUMAN	-0.283718	0.0218486	-3.38827	0.0126902	0.0779874	-3.64618
sp|Q13011|ECH1_HUMAN	-0.186128	0.0210396	-3.3879	0.0126963	0.0779874	-3.6467
sp|P13693|TCTP_HUMAN	0.15615	0.0277597	3.38768	0.0127	0.0779874	-3.64701
sp|P29375|KDM5A_HUMAN	-0.119904	-0.00599772	-3.38664	0.0127174	0.0779874	-3.64848
sp|Q6PCE3|PGM2L_HUMAN	-0.191285	-0.000650915	-3.3857	0.0127332	0.0779874	-3.64982
sp|P51654-3|GPC3_HUMAN	0.997084	-0.349689	3.38541	0.0127381	0.0779874	-3.65023
sp|Q8NEU8|DP13B_HUMAN	-0.180362	-0.0265238	-3.3853	0.0127398	0.0779874	-3.65037
sp|Q02127|PYRD_HUMAN	0.155351	0.00404535	3.38467	0.0127504	0.0779899	-3.65127
sp|Q5QP82-2|DCA10_HUMAN	0.434288	-0.0652784	3.3794	0.0128391	0.0784692	-3.65872
sp|Q8WUX9|CHMP7_HUMAN	0.174818	0.0219922	3.37805	0.0128619	0.0785452	-3.66062
sp|O75398|DEAF1_HUMAN	0.193835	-0.0334737	3.37587	0.0128987	0.0786619	-3.6637
sp|Q56P03|EAPP_HUMAN	-0.143828	-0.0334726	-3.3757	0.0129017	0.0786619	-3.66394
sp|Q96HU1-2|SGSM3_HUMAN	-0.219073	-0.0131305	-3.3717	0.0129698	0.0790141	-3.6696
sp|Q76N89|HECW1_HUMAN	-0.44246	-0.0745562	-3.36825	0.0130288	0.07931	-3.67448
sp|O00592|PODXL_HUMAN	0.15503	-0.0119306	3.36713	0.0130481	0.0793636	-3.67606
sp|Q5JU85|IQEC2_HUMAN	0.141915	0.0173503	3.36581	0.0130708	0.0794384	-3.67794
sp|P22033|MUTA_HUMAN	-0.156517	-0.0242362	-3.36439	0.0130952	0.0795231	-3.67994
sp|Q6P6B1|ERIC5_HUMAN	-0.140745	-0.00941835	-3.35962	0.0131778	0.079961	-3.6867
sp|Q96C23|GALM_HUMAN	-0.174721	-0.0158985	-3.35769	0.0132114	0.0800091	-3.68943
sp|Q5T5Y3-3|CAMP1_HUMAN	0.169108	0.0519904	3.35749	0.0132148	0.0800091	-3.6897
sp|Q9HC96|CAN10_HUMAN	-0.69348	-0.00358576	-3.35696	0.0132241	0.0800091	-3.69046
sp|Q14123-3|PDE1C_HUMAN	-0.533064	0.0157906	-3.35567	0.0132466	0.0800091	-3.69228
sp|Q05D32|CTSL2_HUMAN	-0.191735	0.010883	-3.35529	0.0132531	0.0800091	-3.69282
sp|Q86TN4-4|TRPT1_HUMAN	-0.212462	-0.00056623	-3.35496	0.013259	0.0800091	-3.69329
sp|P36957|ODO2_HUMAN	0.137873	0.0252245	3.35494	0.0132594	0.0800091	-3.69332
sp|Q9UHR4|BI2L1_HUMAN	-0.135028	-0.0094412	-3.35359	0.013283	0.080088	-3.69524
sp|Q9BRU9|UTP23_HUMAN	0.126237	0.00609935	3.35226	0.0133062	0.0801642	-3.69711
sp|Q9HCG7|GBA2_HUMAN	0.118792	0.0137433	3.35041	0.0133388	0.0802469	-3.69973
sp|Q10471|GALT2_HUMAN	0.181424	0.0054236	3.35028	0.0133411	0.0802469	-3.69991
sp|Q14011|CIRBP_HUMAN	-0.265323	0.0337506	-3.34447	0.0134439	0.0808014	-3.70816
sp|Q8IW35-2|CEP97_HUMAN	0.203599	0.0470722	3.3398	0.013527	0.0811857	-3.71478
sp|Q2VIQ3|KIF4B_HUMAN	-0.218659	-0.00832239	-3.33953	0.0135317	0.0811857	-3.71515
sp|P11388-4|TOP2A_HUMAN	-0.350506	0.00777412	-3.33814	0.0135566	0.0811857	-3.71712
sp|Q9NZU0|FLRT3_HUMAN	0.165534	-0.0291731	3.33811	0.0135571	0.0811857	-3.71716
sp|Q8WXH0-2|SYNE2_HUMAN	-0.194026	-0.0263896	-3.3378	0.0135628	0.0811857	-3.71761
sp|Q5VYK3|ECM29_HUMAN	0.117314	0.0023372	3.33729	0.0135719	0.0811857	-3.71833
sp|Q8NEZ4-3|KMT2C_HUMAN	0.380117	0.0337937	3.33554	0.0136034	0.0813101	-3.72082
sp|P09871|C1S_HUMAN	-0.209142	-0.0401638	-3.33307	0.0136477	0.0815111	-3.72431
sp|Q9NQE9|HINT3_HUMAN	0.155863	0.0216103	3.32959	0.0137107	0.0818044	-3.72925
sp|Q99856|ARI3A_HUMAN	1.38232	-0.475742	3.32917	0.0137183	0.0818044	-3.72985
sp|Q86UN3|R4RL2_HUMAN	-0.511759	-0.195227	-3.32727	0.0137528	0.0819454	-3.73254
sp|Q96FQ6|S10AG_HUMAN	-0.115622	-0.000223714	-3.32436	0.013806	0.0821636	-3.73668
sp|Q5HYC2|K2026_HUMAN	-0.239165	-0.0177027	-3.32408	0.013811	0.0821636	-3.73707
sp|P04156|PRIO_HUMAN	-0.179553	0.0178409	-3.32137	0.0138605	0.0823488	-3.74092
sp|Q9Y223-2|GLCNE_HUMAN	0.145727	-0.0177164	3.3212	0.0138638	0.0823488	-3.74117
sp|Q9UGI8|TES_HUMAN	-0.142363	0.00560456	-3.32052	0.0138763	0.0823587	-3.74213
sp|Q15058|KIF14_HUMAN	-0.192376	0.0209114	-3.31773	0.0139277	0.0825991	-3.7461
sp|P98082|DAB2_HUMAN	-0.159591	-0.00632825	-3.31629	0.0139542	0.0826919	-3.74814
sp|Q7RTV0|PHF5A_HUMAN	0.121571	-0.00835834	3.3157	0.0139651	0.0826919	-3.74897
sp|P00533|EGFR_HUMAN	0.166794	-0.00639583	3.31458	0.0139857	0.0826931	-3.75056
sp|Q12841|FSTL1_HUMAN	0.303197	0.0634979	3.31409	0.0139949	0.0826931	-3.75126
sp|Q9ULP9|TBC24_HUMAN	0.150209	-0.0039774	3.31393	0.0139979	0.0826931	-3.75149
sp|Q8IY95|TM192_HUMAN	0.206653	0.0219351	3.30955	0.0140793	0.0830483	-3.75771
sp|Q12756-2|KIF1A_HUMAN	-0.153534	-0.0283427	-3.30952	0.0140799	0.0830483	-3.75776
sp|O00566|MPP10_HUMAN	0.151959	0.0156129	3.30678	0.0141312	0.0832333	-3.76166
sp|Q8IZH2|XRN1_HUMAN	0.131023	0.00909405	3.30637	0.0141388	0.0832333	-3.76224
sp|P01024|CO3_HUMAN	0.352503	-0.088066	3.30609	0.0141441	0.0832333	-3.76263
sp|Q96C86|DCPS_HUMAN	0.145116	-0.00102637	3.3013	0.0142343	0.0836992	-3.76945
sp|Q9BRX2|PELO_HUMAN	0.129847	0.016492	3.29735	0.0143089	0.0839736	-3.77506
sp|Q9Y2X0|MED16_HUMAN	0.341271	0.0647547	3.29729	0.0143101	0.0839736	-3.77515
sp|P27487|DPP4_HUMAN	1.25347	-0.378743	3.29708	0.0143141	0.0839736	-3.77544
sp|Q15054|DPOD3_HUMAN	-0.139574	0.00376023	-3.29403	0.0143721	0.0842494	-3.77979
sp|Q9NZC3|GDE1_HUMAN	0.194812	0.0187257	3.29333	0.0143855	0.0842624	-3.78078
sp|Q9NSB2|KRT84_HUMAN_contaminant	-0.138112	0.00686554	-3.29212	0.0144087	0.0843333	-3.7825
sp|Q6P5R6|RL22L_HUMAN	-0.192567	8.94024e-05	-3.2911	0.0144282	0.0843378	-3.78395
sp|Q96C57|CSTOS_HUMAN	0.250838	0.0339347	3.29041	0.0144415	0.0843378	-3.78494
sp|Q96MF7|NSE2_HUMAN	-0.172	0.0459062	-3.29034	0.0144427	0.0843378	-3.78503
sp|Q8TD30|ALAT2_HUMAN	0.234705	-0.0505219	3.28857	0.0144768	0.0844561	-3.78756
sp|Q9GZX9|TWSG1_HUMAN	-0.179035	-0.0486434	-3.28775	0.0144924	0.0844561	-3.78872
sp|Q9HCD6-2|TANC2_HUMAN	0.192884	0.0122516	3.28718	0.0145035	0.0844561	-3.78954
sp|Q8IWE2|NXP20_HUMAN	-0.125467	0.00515132	-3.28698	0.0145074	0.0844561	-3.78982
sp|Q8TDN4|CABL1_HUMAN	-0.272811	-0.0476224	-3.28529	0.0145399	0.0845328	-3.79223
sp|Q96AP0|ACD_HUMAN	-0.462033	-0.0893031	-3.28493	0.0145469	0.0845328	-3.79274
sp|O43688-2|PLPP2_HUMAN	-0.177985	-0.015788	-3.28424	0.0145602	0.0845328	-3.79372
sp|Q96DF8|ESS2_HUMAN	-0.140385	-0.0252582	-3.28399	0.014565	0.0845328	-3.79407
sp|Q96QR8|PURB_HUMAN	0.142351	-0.021864	3.28213	0.014601	0.0846772	-3.79672
sp|O14735|CDIPT_HUMAN	0.157542	-0.00605105	3.27891	0.0146638	0.0849765	-3.80132
sp|Q99715|COCA1_HUMAN	0.227077	0.024022	3.27656	0.0147096	0.085143	-3.80466
sp|Q6ZRP7|QSOX2_HUMAN	0.226196	0.038828	3.27629	0.014715	0.085143	-3.80505
sp|Q9HCE0|EPG5_HUMAN	-0.300119	-0.082605	-3.27515	0.0147373	0.0851657	-3.80667
sp|Q99661|KIF2C_HUMAN	-0.231216	0.0709786	-3.27495	0.0147413	0.0851657	-3.80696
sp|Q10472|GALT1_HUMAN	-0.156669	-0.0311094	-3.27366	0.0147666	0.0852472	-3.8088
sp|Q86TB9|PATL1_HUMAN	0.136594	0.00832078	3.27281	0.0147833	0.0852789	-3.81001
sp|Q9BXS9|S26A6_HUMAN	0.21195	-0.027864	3.27063	0.0148262	0.0854613	-3.81311
sp|Q9HBR0|S38AA_HUMAN	0.133398	0.00593214	3.26925	0.0148534	0.0855536	-3.81508
sp|Q9NRX2|RM17_HUMAN	0.144465	-0.00431652	3.26545	0.0149287	0.0859218	-3.82049
sp|Q96IG2|FXL20_HUMAN	0.154425	-0.00644688	3.26435	0.0149506	0.0859827	-3.82206
sp|Q9H0R5|GBP3_HUMAN	0.27693	0.0322173	3.26301	0.0149774	0.0860719	-3.82398
sp|Q96CN5|LRC45_HUMAN	-0.528212	-0.0104571	-3.26129	0.0150118	0.0862045	-3.82644
sp|P27216-2|ANX13_HUMAN	-0.208074	0.0502124	-3.26053	0.0150269	0.0862262	-3.82752
sp|Q96AJ9|VTI1A_HUMAN	0.152847	0.0125263	3.25942	0.0150492	0.086289	-3.82911
sp|Q9NP97|DLRB1_HUMAN	-0.129186	-0.0193251	-3.25819	0.0150737	0.0863645	-3.83085
sp|O15355|PPM1G_HUMAN	0.116091	0.00774972	3.25705	0.0150968	0.0864023	-3.83249
sp|P09913|IFIT2_HUMAN	0.291763	-0.0292286	3.25674	0.0151031	0.0864023	-3.83293
sp|P62070-4|RRAS2_HUMAN	0.219349	-0.0209409	3.25616	0.0151147	0.0864039	-3.83376
sp|Q96EL2|RT24_HUMAN	0.224662	-0.0192012	3.25469	0.0151444	0.0864764	-3.83585
sp|Q9NY27|PP4R2_HUMAN	0.140001	-0.000573335	3.2544	0.0151501	0.0864764	-3.83626
sp|P08574|CY1_HUMAN	0.178275	0.0226519	3.25184	0.015202	0.0866849	-3.83992
sp|P56159|GFRA1_HUMAN	-0.499368	0.0498443	-3.25147	0.0152095	0.0866849	-3.84045
sp|Q70IA6-3|MOB2_HUMAN	0.149287	0.0306306	3.24997	0.0152399	0.086793	-3.84258
sp|P27448-7|MARK3_HUMAN	-0.18512	0.00204676	-3.24689	0.0153026	0.0870851	-3.84698
sp|P34059|GALNS_HUMAN	-0.154765	0.0296544	-3.24538	0.0153334	0.0871954	-3.84914
sp|O15015|ZN646_HUMAN	0.301299	-0.0103474	3.24382	0.0153655	0.0873123	-3.85137
sp|Q9GZT4|SRR_HUMAN	-0.220391	-0.0271523	-3.23772	0.0154911	0.0879606	-3.86009
sp|Q96EX1|SIM12_HUMAN	-0.210509	-0.0567173	-3.23712	0.0155036	0.0879658	-3.86095
sp|Q96EY5|MB12A_HUMAN	-0.179259	0.016711	-3.23579	0.0155312	0.0879955	-3.86285
sp|O75683|SURF6_HUMAN	0.124887	-0.0219219	3.23575	0.015532	0.0879955	-3.86291
sp|O75414|NDK6_HUMAN	0.150288	-0.0272234	3.23156	0.0156192	0.0884234	-3.86889
sp|P51151|RAB9A_HUMAN	0.188496	0.0181171	3.22738	0.0157066	0.0888523	-3.87487
sp|P24864|CCNE1_HUMAN	0.521841	-0.0814977	3.22366	0.0157849	0.0892286	-3.88018
sp|Q8IV38|ANKY2_HUMAN	-0.140837	0.0116686	-3.22232	0.0158133	0.0893227	-3.8821
sp|Q9Y6N1|COX11_HUMAN	0.218422	0.00936771	3.22061	0.0158494	0.0894604	-3.88455
sp|Q99633|PRP18_HUMAN	-0.197072	0.0185204	-3.21958	0.0158713	0.0895173	-3.88602
sp|Q9ULT8|HECD1_HUMAN	0.133782	0.0138543	3.21686	0.0159293	0.089778	-3.88992
sp|Q75QN2|INT8_HUMAN	0.227101	-0.0382934	3.21535	0.0159615	0.0898929	-3.89208
sp|O75746|CMC1_HUMAN	0.15845	0.0153527	3.21228	0.0160271	0.0901955	-3.89647
sp|P11166|GTR1_HUMAN	-0.246556	0.00359261	-3.21086	0.0160578	0.0903015	-3.89851
sp|Q9Y2D4|EXC6B_HUMAN	-0.144599	-0.0201728	-3.20978	0.016081	0.0903652	-3.90006
sp|Q8WVY7|UBCP1_HUMAN	0.184714	-0.0112134	3.20822	0.0161146	0.0904868	-3.90229
sp|Q6UWE0|LRSM1_HUMAN	-0.154161	-0.0259459	-3.20762	0.0161276	0.0904932	-3.90315
sp|Q04637-8|IF4G1_HUMAN	0.347381	-0.0636707	3.20641	0.0161537	0.0905361	-3.90488
sp|P56524|HDAC4_HUMAN	0.166302	-0.0012829	3.20616	0.0161591	0.0905361	-3.90523
sp|Q8TF01|PNISR_HUMAN	0.151434	-0.0164844	3.20496	0.0161852	0.0906159	-3.90696
sp|Q96EY8|MMAB_HUMAN	-0.145836	-0.0152267	-3.2009	0.0162734	0.0910424	-3.91277
sp|P54851|EMP2_HUMAN	-0.325862	0.0483403	-3.19823	0.0163319	0.0913025	-3.9166
sp|Q8NF91|SYNE1_HUMAN	-0.18019	-0.0135434	-3.19585	0.0163841	0.0915268	-3.92001
sp|L0R8F8|MIDUO_HUMAN	0.259007	-0.0237046	3.19319	0.0164426	0.0917862	-3.92382
sp|Q92817|EVPL_HUMAN	-0.188306	0.000296646	-3.19138	0.0164826	0.0919421	-3.92642
sp|Q01432-4|AMPD3_HUMAN	0.162899	-0.00384646	3.18971	0.0165195	0.0920804	-3.92881
sp|Q969M7-2|UBE2F_HUMAN	0.133846	0.000999095	3.18664	0.0165877	0.0923929	-3.93321
sp|Q96GD0|PLPP_HUMAN	0.181994	0.0149581	3.18446	0.0166364	0.0925964	-3.93634
sp|O95677-4|EYA4_HUMAN	-0.279397	-0.0220635	-3.18302	0.0166685	0.0927073	-3.9384
sp|Q9UNW1|MINP1_HUMAN	0.146253	0.00422637	3.18196	0.0166924	0.0927139	-3.93993
sp|Q9Y2Z4|SYYM_HUMAN	0.138943	0.0315994	3.18171	0.016698	0.0927139	-3.94029
sp|Q8IVW6|ARI3B_HUMAN	0.38984	-0.0613771	3.18134	0.0167063	0.0927139	-3.94082
sp|Q9HAV4|XPO5_HUMAN	0.148567	0.0409969	3.18009	0.0167343	0.0928017	-3.94261
sp|O43570|CAH12_HUMAN	0.255093	0.0731398	3.17769	0.0167884	0.0929842	-3.94606
sp|P61962|DCAF7_HUMAN	-0.183287	-0.00217591	-3.17711	0.0168015	0.0929842	-3.94688
sp|Q9Y487|VPP2_HUMAN	0.123123	-0.00398328	3.177	0.0168039	0.0929842	-3.94704
sp|Q96FL8-3|S47A1_HUMAN	0.691317	0.0150525	3.17424	0.0168664	0.0932125	-3.951
sp|O76021|RL1D1_HUMAN	0.136654	0.0221199	3.1741	0.0168697	0.0932125	-3.95121
sp|P78330|SERB_HUMAN	-0.229715	0.00240602	-3.17318	0.0168905	0.0932595	-3.95253
sp|Q9UEE5|ST17A_HUMAN	0.167088	0.00312656	3.17043	0.0169531	0.0935373	-3.95648
sp|P31644|GBRA5_HUMAN	0.518199	-0.0663939	3.1687	0.0169926	0.0936872	-3.95896
sp|Q56VL3|OCAD2_HUMAN	-0.207474	-0.070125	-3.16635	0.0170464	0.0936969	-3.96234
sp|Q96EX3|WDR34_HUMAN	-0.21804	-0.0331821	-3.16585	0.0170578	0.0936969	-3.96305
sp|Q86TG7|PEG10_HUMAN	-0.168997	-0.0404154	-3.16536	0.0170691	0.0936969	-3.96376
sp|Q5TC82|RC3H1_HUMAN	0.279901	0.00958802	3.16515	0.017074	0.0936969	-3.96406
sp|P16278|BGAL_HUMAN	-0.187862	-0.001809	-3.165	0.0170774	0.0936969	-3.96428
sp|Q9P270|SLAI2_HUMAN	0.127542	-0.00834331	3.16497	0.0170782	0.0936969	-3.96432
sp|Q8WVD5|RN141_HUMAN	-0.185838	0.000962522	-3.16402	0.0170999	0.0936969	-3.96568
sp|Q14563|SEM3A_HUMAN	-0.311473	-0.0939566	-3.16401	0.0171002	0.0936969	-3.9657
sp|P32004|L1CAM_HUMAN	0.534205	0.0941359	3.16379	0.0171053	0.0936969	-3.96602
sp|Q9P031|TAP26_HUMAN	0.130991	0.0222759	3.16243	0.0171365	0.0937733	-3.96797
sp|Q5TZA2|CROCC_HUMAN	-0.231697	0.00860077	-3.16211	0.0171439	0.0937733	-3.96842
sp|P0DPD7|EFMT4_HUMAN	0.246804	-0.0733236	3.16088	0.0171723	0.0937836	-3.97019
sp|P33991|MCM4_HUMAN	-0.155953	-0.0126637	-3.16069	0.0171767	0.0937836	-3.97047
sp|Q96AG3|S2546_HUMAN	-0.175661	0.0118225	-3.16043	0.0171828	0.0937836	-3.97084
sp|Q9BR76|COR1B_HUMAN	-0.137603	-0.00494428	-3.15791	0.0172412	0.0939877	-3.97446
sp|Q96QE3|ATAD5_HUMAN	-0.290078	-0.0120038	-3.15744	0.017252	0.0939877	-3.97513
sp|O75190|DNJB6_HUMAN	-0.173648	-0.0202969	-3.15722	0.0172573	0.0939877	-3.97546
sp|Q13227|GPS2_HUMAN	-0.118088	-0.00141583	-3.15538	0.0173	0.094153	-3.9781
sp|Q5SQI0|ATAT_HUMAN	0.145275	-0.0029977	3.15081	0.0174069	0.094667	-3.98467
sp|Q8TDX7|NEK7_HUMAN	0.147085	0.0157395	3.14966	0.0174338	0.0947459	-3.98632
sp|Q9BX79-4|STRA6_HUMAN	-0.317097	0.00142009	-3.14668	0.0175039	0.0950589	-3.9906
sp|Q96F86|EDC3_HUMAN	0.12422	-0.0136711	3.14506	0.0175422	0.0951453	-3.99293
sp|O00268|TAF4_HUMAN	0.326362	0.0133875	3.14495	0.0175449	0.0951453	-3.99309
sp|Q16625|OCLN_HUMAN	-0.20235	-0.00551572	-3.14332	0.0175836	0.0952873	-3.99545
sp|Q7Z6B7|SRGP1_HUMAN	-0.11796	0.00419947	-3.14017	0.0176584	0.0956246	-3.99997
sp|P27105|STOM_HUMAN	0.141198	-0.00561607	3.1376	0.0177197	0.0957975	-4.00367
sp|O14730|RIOK3_HUMAN	0.174989	-0.00209191	3.13755	0.017721	0.0957975	-4.00374
sp|P42773|CDN2C_HUMAN	-0.221124	-0.0349337	-3.13725	0.0177281	0.0957975	-4.00418
sp|Q96HA7|TONSL_HUMAN	-0.181172	-0.0147029	-3.13656	0.0177447	0.0958189	-4.00517
sp|Q96CM8-2|ACSF2_HUMAN	-0.141153	0.019828	-3.13584	0.0177619	0.0958439	-4.00621
sp|Q86WR7|PRSR2_HUMAN	-0.152256	-0.0366838	-3.13475	0.0177879	0.0959161	-4.00777
sp|Q9UP95|S12A4_HUMAN	0.136364	0.0103469	3.13314	0.0178266	0.0960033	-4.01008
sp|Q9NUJ7|PLCX1_HUMAN	-0.366531	0.0734109	-3.13303	0.0178294	0.0960033	-4.01025
sp|Q6PL24|TMED8_HUMAN	0.15802	0.00807393	3.13168	0.0178619	0.0960698	-4.01219
sp|Q9H3K2|GHITM_HUMAN	-0.192294	-0.00871027	-3.13147	0.017867	0.0960698	-4.0125
sp|P57088|TMM33_HUMAN	0.220626	0.0198567	3.12797	0.0179515	0.0964559	-4.01752
sp|Q8TDR0|MIPT3_HUMAN	-0.205547	-0.0324772	-3.12609	0.0179972	0.0966331	-4.02023
sp|O15511|ARPC5_HUMAN	-0.157822	-0.0271128	-3.1247	0.0180309	0.0967462	-4.02223
sp|Q86U28|ISCA2_HUMAN	-0.184042	-0.0530118	-3.12345	0.0180615	0.0968417	-4.02404
sp|Q9UMZ2|SYNRG_HUMAN	-0.149139	-0.00010145	-3.1176	0.018205	0.0974404	-4.03247
sp|O15347|HMGB3_HUMAN	-0.148921	-0.0366628	-3.11753	0.0182067	0.0974404	-4.03257
sp|Q8NEZ3|WDR19_HUMAN	-0.324248	0.0257144	-3.11733	0.0182116	0.0974404	-4.03286
sp|O94766|B3GA3_HUMAN	0.219038	0.0186336	3.11544	0.0182583	0.0976216	-4.03559
sp|Q13490|BIRC2_HUMAN	0.161437	0.00917061	3.11414	0.0182903	0.0977238	-4.03745
sp|Q9HCE9|ANO8_HUMAN	0.184024	0.00864339	3.11318	0.018314	0.0977817	-4.03883
sp|Q9Y5B8|NDK7_HUMAN	-0.183039	0.0345292	-3.1089	0.0184204	0.0982808	-4.045
sp|Q7Z4H7|HAUS6_HUMAN	0.180123	0.0565779	3.10736	0.0184588	0.0984053	-4.04722
sp|Q9NP73-2|ALG13_HUMAN	-0.121421	-0.0186892	-3.10693	0.0184696	0.0984053	-4.04785
sp|O96033|MOC2A_HUMAN	0.207713	0.0288485	3.10606	0.0184914	0.0984525	-4.0491
sp|Q15714|T22D1_HUMAN	0.211618	-0.0171028	3.10284	0.0185723	0.0988138	-4.05375
sp|O75575|RPC9_HUMAN	-0.321401	-0.0814158	-3.10224	0.0185873	0.0988248	-4.05462
sp|P13807|GYS1_HUMAN	-0.117185	-0.00916212	-3.10074	0.0186252	0.0989569	-4.05678
sp|Q13557-11|KCC2D_HUMAN	-0.126451	0.00514791	-3.10002	0.0186434	0.0989843	-4.05782
sp|P61289-2|PSME3_HUMAN	0.121707	0.000590277	3.09508	0.0187685	0.099579	-4.06494
sp|O95478|NSA2_HUMAN	0.170321	0.0270511	3.09055	0.018884	0.100105	-4.07148
sp|P07947|YES_HUMAN	0.139994	0.0449817	3.09016	0.018894	0.100105	-4.07204
sp|Q9BQ67|GRWD1_HUMAN	0.116567	-0.0103301	3.08819	0.0189447	0.100157	-4.07489
sp|P14923|PLAK_HUMAN_contaminant	-0.118217	-0.0143248	-3.08784	0.0189537	0.100157	-4.0754
sp|P10109|ADX_HUMAN	0.222647	-0.00792412	3.0878	0.0189545	0.100157	-4.07544
sp|Q96E29|MTEF3_HUMAN	0.124598	-0.00207228	3.08773	0.0189564	0.100157	-4.07555
sp|Q9Y244|POMP_HUMAN	-0.181125	-0.0180881	-3.08718	0.0189705	0.100162	-4.07634
sp|P19387|RPB3_HUMAN	-0.136481	0.0138386	-3.08536	0.0190173	0.10017	-4.07897
sp|Q8NCG7|DGLB_HUMAN	0.113713	0.00607406	3.08534	0.019018	0.10017	-4.079
sp|Q58FG1|HS904_HUMAN	-0.304861	0.014246	-3.08531	0.0190187	0.10017	-4.07904
sp|Q9UNQ0|ABCG2_HUMAN	-0.165562	-0.0188762	-3.0847	0.0190344	0.10017	-4.07992
sp|Q9UKY7|CDV3_HUMAN	0.115462	0.0158348	3.08457	0.0190379	0.10017	-4.08012
sp|P63218|GBG5_HUMAN	0.137151	0.00675547	3.08086	0.019134	0.100606	-4.08547
sp|Q14692|BMS1_HUMAN	0.155486	-0.000943011	3.07998	0.0191567	0.100655	-4.08674
sp|P07902|GALT_HUMAN	-0.145879	-0.0181874	-3.07917	0.0191779	0.100697	-4.08791
sp|Q8TE77|SSH3_HUMAN	-0.153857	-0.0160082	-3.07362	0.019323	0.101389	-4.09593
sp|Q14249|NUCG_HUMAN	0.26187	-0.0511079	3.07169	0.0193736	0.101584	-4.09872
sp|Q9NZJ0|DTL_HUMAN	-0.3428	-0.0661071	-3.07082	0.0193965	0.101616	-4.09997
sp|Q9Y2K5|R3HD2_HUMAN	0.194959	0.0542171	3.07045	0.0194063	0.101616	-4.10051
sp|Q8TEX9-2|IPO4_HUMAN	0.131249	0.00930842	3.06808	0.019469	0.101836	-4.10394
sp|Q9Y6D0|SELK_HUMAN	0.464851	-0.067485	3.06784	0.0194752	0.101836	-4.10428
sp|P01130|LDLR_HUMAN	0.226907	0.0361033	3.0632	0.0195983	0.10241	-4.11098
sp|Q96RS6|NUDC1_HUMAN	0.136543	0.00772248	3.0607	0.0196651	0.102688	-4.1146
sp|P55212|CASP6_HUMAN	-0.197656	-0.00412849	-3.05919	0.0197057	0.102813	-4.11679
sp|Q9NWV8|BABA1_HUMAN	-0.106346	-0.00144985	-3.0588	0.019716	0.102813	-4.11735
sp|P82932|RT06_HUMAN	0.126975	0.000763045	3.05549	0.0198049	0.103173	-4.12213
sp|Q969F9|HPS3_HUMAN	-0.103178	-0.00506845	-3.05522	0.0198123	0.103173	-4.12253
sp|P16615|AT2A2_HUMAN	-0.202399	-0.0278282	-3.05415	0.0198412	0.103253	-4.12408
sp|Q93052|LPP_HUMAN	-0.114016	-0.0239686	-3.05321	0.0198666	0.103314	-4.12544
sp|Q96M96|FGD4_HUMAN	-0.305973	0.0309825	-3.05039	0.019943	0.103641	-4.12952
sp|Q8IX04|UEVLD_HUMAN	-0.139843	-0.0231485	-3.046	0.0200624	0.10419	-4.13586
sp|Q15758|AAAT_HUMAN	0.134837	-0.005677	3.04476	0.0200965	0.104296	-4.13767
sp|Q8WYP3-2|RIN2_HUMAN	-0.423165	-0.0894603	-3.04414	0.0201134	0.104313	-4.13856
sp|Q8WUZ0-2|BCL7C_HUMAN	-0.263035	-0.0526704	-3.04319	0.0201395	0.104377	-4.13994
sp|Q96MG7|NSE3_HUMAN	-0.116445	-0.0128539	-3.04266	0.0201539	0.10438	-4.1407
sp|Q9UJU6-3|DBNL_HUMAN	-0.139751	-0.00629119	-3.04135	0.0201899	0.104445	-4.14259
sp|Q9Y6Q9|NCOA3_HUMAN	0.159847	0.00331452	3.04121	0.0201938	0.104445	-4.1428
sp|Q15274|NADC_HUMAN	0.998263	-0.396201	3.04018	0.020222	0.104519	-4.14429
sp|P04003|C4BPA_HUMAN	-0.30333	-0.0100502	-3.0391	0.0202518	0.104602	-4.14585
sp|Q9HA92|RSAD1_HUMAN	0.326808	-0.00452678	3.03817	0.0202775	0.104659	-4.1472
sp|Q86WA8|LONP2_HUMAN	-0.414324	0.00868637	-3.03771	0.0202902	0.104659	-4.14786
sp|Q8IW45-2|NNRD_HUMAN	0.132093	0.0373475	3.037	0.0203101	0.10469	-4.1489
sp|Q8N5I2|ARRD1_HUMAN	-0.138625	-0.00968972	-3.03401	0.0203928	0.105045	-4.15322
sp|Q9NYZ3|GTSE1_HUMAN	-0.213683	0.0126074	-3.03333	0.0204117	0.105071	-4.15421
sp|Q9NXC2|GFOD1_HUMAN	0.263618	0.0351604	3.03115	0.0204726	0.105259	-4.15737
sp|P29353-6|SHC1_HUMAN	0.126558	0.0198729	3.03092	0.020479	0.105259	-4.1577
sp|Q9H2T7|RBP17_HUMAN	0.208354	0.0419992	3.03054	0.0204897	0.105259	-4.15825
sp|P46013|KI67_HUMAN	-0.382758	0.00514205	-3.02754	0.0205738	0.105564	-4.1626
sp|Q9BSH5|HDHD3_HUMAN	0.145779	0.00777859	3.02714	0.0205848	0.105564	-4.16317
sp|Q68CQ4|DIEXF_HUMAN	0.1567	0.0460571	3.02648	0.0206035	0.105564	-4.16414
sp|P38432|COIL_HUMAN	0.160619	0.0142182	3.02644	0.0206047	0.105564	-4.1642
sp|Q9HBI6|CP4FB_HUMAN	0.254319	0.0329205	3.02341	0.0206898	0.105929	-4.16857
sp|O60343-2|TBCD4_HUMAN	-0.137462	-0.0264647	-3.02249	0.0207158	0.105991	-4.16991
sp|P13796|PLSL_HUMAN	1.2094	-0.495638	3.02032	0.0207774	0.106235	-4.17306
sp|O75410-2|TACC1_HUMAN	-0.114886	-0.00470638	-3.01833	0.0208338	0.106451	-4.17594
sp|Q8N2M8|CLASR_HUMAN	0.301315	0.0420468	3.01564	0.0209107	0.106696	-4.17985
sp|Q9BXI6-2|TB10A_HUMAN	0.33855	0.0175625	3.01552	0.0209138	0.106696	-4.18001
sp|Q0VDF9|HSP7E_HUMAN	0.141313	0.00645049	3.01518	0.0209238	0.106696	-4.18052
sp|Q99700|ATX2_HUMAN	0.129348	0.0254466	3.01444	0.0209448	0.106732	-4.18158
sp|Q04656-3|ATP7A_HUMAN	-0.192253	-0.0656635	-3.01275	0.0209933	0.106848	-4.18404
sp|Q9UMX1|SUFU_HUMAN	-0.259342	-0.0278456	-3.01223	0.0210083	0.106848	-4.18479
sp|O95456|PSMG1_HUMAN	0.141948	-0.039549	3.01217	0.0210099	0.106848	-4.18488
sp|Q16706|MA2A1_HUMAN	0.171089	-0.00813251	3.01046	0.021059	0.10702	-4.18735
sp|Q9BVG8-6|KIFC3_HUMAN	0.14147	0.0174125	3.00957	0.0210848	0.10702	-4.18865
sp|Q53S58|TM177_HUMAN	0.487238	-0.0381177	3.00946	0.0210879	0.10702	-4.18881
sp|O14657|TOR1B_HUMAN	0.123893	-0.00281257	3.00862	0.0211119	0.10702	-4.19002
sp|Q14566|MCM6_HUMAN	-0.131485	-0.00593347	-3.00815	0.0211257	0.10702	-4.19071
sp|Q8WWQ0|PHIP_HUMAN	0.180396	0.0580412	3.00806	0.0211282	0.10702	-4.19083
sp|Q6PI47|KCD18_HUMAN	-0.257694	0.0401178	-3.0052	0.0212108	0.107368	-4.19498
sp|O95445|APOM_HUMAN	0.386796	0.0217246	3.00417	0.0212409	0.107448	-4.19648
sp|Q9H9E3|COG4_HUMAN	-0.101089	0.00484084	-3.00318	0.0212695	0.107498	-4.19791
sp|P35568|IRS1_HUMAN	-0.154896	0.0273409	-3.00286	0.021279	0.107498	-4.19838
sp|B3KU38|IQIP1_HUMAN	-0.421485	-0.100108	-2.99981	0.0213678	0.107782	-4.2028
sp|Q99439|CNN2_HUMAN	-0.200357	-0.00182554	-2.99971	0.0213708	0.107782	-4.20295
sp|Q93099|HGD_HUMAN	-0.269608	-0.097064	-2.99947	0.0213779	0.107782	-4.2033
sp|P33981|TTK_HUMAN	-0.23971	-0.0201462	-2.99899	0.021392	0.107782	-4.204
sp|Q9NUD5|ZCHC3_HUMAN	0.136903	0.0248793	2.99804	0.0214195	0.10785	-4.20536
sp|P55011|S12A2_HUMAN	-0.197679	-0.0395725	-2.99613	0.0214757	0.108061	-4.20814
sp|Q9P2S5|WRP73_HUMAN	-0.324393	0.0534789	-2.99468	0.0215184	0.108173	-4.21025
sp|Q8WUR7|CO040_HUMAN	-0.123127	-0.0188318	-2.9944	0.0215265	0.108173	-4.21065
sp|O43865|SAHH2_HUMAN	-0.159933	0.0470247	-2.99306	0.0215663	0.108301	-4.21261
sp|Q9Y2L5|TPPC8_HUMAN	0.136282	-0.00995323	2.99225	0.02159	0.108349	-4.21377
sp|Q96II8|LRCH3_HUMAN	0.159641	-0.0346827	2.99089	0.0216304	0.108359	-4.21575
sp|Q96JB2|COG3_HUMAN	0.120613	0.0251698	2.99082	0.0216324	0.108359	-4.21585
sp|Q96A19|C102A_HUMAN	-0.271549	-0.025325	-2.99074	0.0216348	0.108359	-4.21597
sp|Q8N567|ZCHC9_HUMAN	0.40921	-0.056767	2.98816	0.0217112	0.10867	-4.21971
sp|Q86W92-2|LIPB1_HUMAN	0.164528	0.0408448	2.98678	0.0217524	0.108805	-4.22172
sp|O15231-2|ZN185_HUMAN	-0.258484	0.0287081	-2.98485	0.0218098	0.109021	-4.22451
sp|P53567|CEBPG_HUMAN	0.187944	-0.0331288	2.98424	0.0218283	0.109041	-4.22541
sp|Q86UY6|NAA40_HUMAN	-0.130958	0.00824692	-2.98358	0.021848	0.109068	-4.22637
sp|Q6NZ67|MZT2B_HUMAN	-0.196051	-0.0335998	-2.98233	0.0218853	0.109183	-4.22818
sp|Q8TEQ6|GEMI5_HUMAN	0.138647	-0.0124554	2.98048	0.0219409	0.109299	-4.23087
sp|P53384|NUBP1_HUMAN	-0.116579	-0.0243567	-2.98008	0.021953	0.109299	-4.23145
sp|P06748|NPM_HUMAN	0.106304	0.0122555	2.97981	0.021961	0.109299	-4.23183
sp|Q9H6W3|RIOX1_HUMAN	0.156292	0.0181217	2.97962	0.0219667	0.109299	-4.23211
sp|Q9Y5X2|SNX8_HUMAN	-0.119011	0.00486248	-2.97916	0.0219806	0.109299	-4.23278
sp|Q14444|CAPR1_HUMAN	-0.136142	0.00296267	-2.9784	0.0220034	0.109341	-4.23388
sp|Q7LBR1|CHM1B_HUMAN	0.132866	-0.0294252	2.97615	0.0220714	0.109554	-4.23715
sp|O95239|KIF4A_HUMAN	-0.223915	0.0331513	-2.97603	0.022075	0.109554	-4.23732
sp|Q16740|CLPP_HUMAN	0.112123	0.00835646	2.97514	0.0221019	0.109575	-4.23862
sp|Q69YN4|VIR_HUMAN	0.152665	0.0352056	2.97494	0.0221081	0.109575	-4.23891
sp|Q96GX5|GWL_HUMAN	-0.15209	-0.00225803	-2.97183	0.0222024	0.109971	-4.24342
sp|P08648|ITA5_HUMAN	0.133442	0.0329356	2.97075	0.0222354	0.110032	-4.245
sp|Q9UJC3|HOOK1_HUMAN	-0.247289	0.0214247	-2.97041	0.0222457	0.110032	-4.24549
sp|Q9ULU4-10|PKCB1_HUMAN	-0.138856	-0.0130438	-2.96954	0.0222723	0.110032	-4.24675
sp|Q96G21|IMP4_HUMAN	0.128798	0.0157352	2.96953	0.0222726	0.110032	-4.24677
sp|P48147|PPCE_HUMAN	0.137198	-0.0161453	2.96793	0.0223216	0.110051	-4.2491
sp|Q15007|FL2D_HUMAN	0.148104	-0.0239038	2.96712	0.0223465	0.110051	-4.25028
sp|Q9UEU0|VTI1B_HUMAN	0.142591	0.0145417	2.96691	0.022353	0.110051	-4.25058
sp|Q05469|LIPS_HUMAN	-0.168447	0.0217621	-2.9669	0.0223534	0.110051	-4.2506
sp|Q9UBG0|MRC2_HUMAN	-0.209959	-0.0251106	-2.96683	0.0223555	0.110051	-4.2507
sp|Q13247|SRSF6_HUMAN	0.137094	0.0297068	2.96657	0.0223634	0.110051	-4.25108
sp|Q14244-7|MAP7_HUMAN	-0.188934	-0.0182442	-2.96503	0.0224107	0.110213	-4.25332
sp|P13747|HLAE_HUMAN	-0.365404	-0.0241461	-2.96379	0.0224489	0.110329	-4.25512
sp|P42025|ACTY_HUMAN	-0.180005	0.0437479	-2.96146	0.0225208	0.110598	-4.25851
sp|Q9H4G0-2|E41L1_HUMAN	-0.125489	0.02759	-2.96075	0.0225426	0.110598	-4.25953
sp|Q8IXJ6|SIR2_HUMAN	-0.145802	-0.0100065	-2.9606	0.0225473	0.110598	-4.25975
sp|Q14596|NBR1_HUMAN	0.260106	-0.0863983	2.95792	0.0226303	0.110934	-4.26365
sp|Q07973|CP24A_HUMAN	-0.203678	-0.071074	-2.9503	0.0228687	0.11203	-4.27474
sp|Q15208|STK38_HUMAN	-0.108176	-0.013435	-2.94729	0.0229635	0.112422	-4.27912
sp|Q86UK7|ZN598_HUMAN	0.170072	-0.0418721	2.94635	0.022993	0.112453	-4.28048
sp|Q9ULD2-2|MTUS1_HUMAN	-0.151415	-0.0161543	-2.94615	0.0229994	0.112453	-4.28077
sp|P28838|AMPL_HUMAN	0.135743	0.00107788	2.94373	0.0230762	0.112756	-4.2843
sp|Q5ZPR3|CD276_HUMAN	-0.11339	-0.00904545	-2.94288	0.0231029	0.112814	-4.28553
sp|Q7Z7M9|GALT5_HUMAN	-0.386859	-0.0590512	-2.9414	0.0231501	0.112972	-4.28768
sp|Q7Z3B4|NUP54_HUMAN	0.122709	0.0111401	2.94024	0.023187	0.113005	-4.28937
sp|Q9Y450|HBS1L_HUMAN	0.102971	-0.00320872	2.93992	0.0231973	0.113005	-4.28984
sp|Q05086-3|UBE3A_HUMAN	0.125059	0.0341554	2.93979	0.0232014	0.113005	-4.29003
sp|Q9HCS5|E41LA_HUMAN	-0.472407	0.0566928	-2.9385	0.0232427	0.113133	-4.29191
sp|Q9NZM5|NOP53_HUMAN	0.112488	0.0111875	2.93757	0.0232723	0.113205	-4.29326
sp|Q9Y4F5|C170B_HUMAN	0.13703	0.0181278	2.93644	0.0233086	0.113206	-4.29491
sp|Q15262-3|PTPRK_HUMAN	-0.12831	0.00528988	-2.93555	0.0233372	0.113206	-4.2962
sp|Q92692|NECT2_HUMAN	-0.12509	0.00110447	-2.93542	0.0233413	0.113206	-4.29639
sp|Q8IXQ6-2|PARP9_HUMAN	0.179249	0.0129576	2.93527	0.023346	0.113206	-4.2966
sp|Q9ULV3|CIZ1_HUMAN	-0.255452	-0.0476522	-2.93524	0.023347	0.113206	-4.29665
sp|P00367|DHE3_HUMAN	0.164057	-0.00924621	2.93456	0.0233691	0.113241	-4.29765
sp|P0CG48|UBC_HUMAN	-0.154371	-0.0141877	-2.93281	0.0234251	0.11344	-4.30018
sp|P49674|KC1E_HUMAN	-0.146324	0.00734602	-2.93062	0.0234961	0.113664	-4.30338
sp|Q6ZT07|TBCD9_HUMAN	0.108702	0.010696	2.93011	0.0235127	0.113664	-4.30413
sp|Q14353|GAMT_HUMAN	-0.185718	-0.00339046	-2.93	0.0235161	0.113664	-4.30428
sp|Q96DU7|IP3KC_HUMAN	0.343311	-0.084478	2.9294	0.0235355	0.113685	-4.30515
sp|P17480|UBF1_HUMAN	-0.102478	-0.00452849	-2.9289	0.0235517	0.113691	-4.30588
sp|P17010-3|ZFX_HUMAN	-0.331089	-0.0458908	-2.92647	0.0236307	0.114	-4.30942
sp|P00505|AATM_HUMAN	0.109697	-0.000954438	2.92497	0.0236794	0.114162	-4.3116
sp|Q8NEW0|ZNT7_HUMAN	0.155752	0.0187942	2.92172	0.0237859	0.114603	-4.31634
sp|Q14011-2|CIRBP_HUMAN	-0.138446	-0.00094634	-2.91972	0.0238514	0.114846	-4.31925
sp|Q9P0M6|H2AW_HUMAN	-0.239033	-0.0369286	-2.91876	0.0238831	0.114926	-4.32066
sp|Q9UHW9|S12A6_HUMAN	0.152471	0.05532	2.917	0.023941	0.115132	-4.32322
sp|Q16798|MAON_HUMAN	-0.121225	-0.00841402	-2.9131	0.0240699	0.115679	-4.3289
sp|Q96SB4|SRPK1_HUMAN	0.115599	0.014657	2.91092	0.0241424	0.115954	-4.33207
sp|Q96PU4|UHRF2_HUMAN	-0.133534	-0.00538636	-2.91015	0.0241683	0.115959	-4.33321
sp|O43345|ZN208_HUMAN	-0.290212	-0.0275752	-2.90997	0.024174	0.115959	-4.33346
sp|Q9Y6R7|FCGBP_HUMAN	-0.587417	-0.0800179	-2.90846	0.0242246	0.116128	-4.33566
sp|Q9Y6B7|AP4B1_HUMAN	0.229907	0.00808655	2.90769	0.0242504	0.116179	-4.33679
sp|Q12893|TM115_HUMAN	0.14844	-0.00449613	2.90703	0.0242722	0.116184	-4.33774
sp|Q9BRK5|CAB45_HUMAN	-0.113463	-0.013738	-2.90674	0.0242822	0.116184	-4.33817
sp|Q9NSC5|HOME3_HUMAN	-0.108706	0.00252822	-2.90612	0.0243027	0.116184	-4.33907
sp|Q06203|PUR1_HUMAN	0.126452	0.033009	2.90583	0.0243126	0.116184	-4.3395
sp|O15213|WDR46_HUMAN	0.230417	0.0694065	2.90462	0.0243532	0.116305	-4.34126
sp|Q9H9P8|L2HDH_HUMAN	0.156124	-0.0388379	2.90293	0.0244101	0.116504	-4.34373
sp|P04083|ANXA1_HUMAN	-0.115329	-0.0116797	-2.90027	0.0244997	0.116858	-4.3476
sp|Q4G0F5|VP26B_HUMAN	0.13163	0.00822345	2.89889	0.0245467	0.117008	-4.34962
sp|O95994|AGR2_HUMAN	-0.215555	-0.0755042	-2.89686	0.0246155	0.117263	-4.35258
sp|Q9UHB6-4|LIMA1_HUMAN	0.165289	-0.0500463	2.89363	0.0247254	0.117665	-4.35728
sp|Q9NRQ2|PLS4_HUMAN	0.473087	-0.0570684	2.89347	0.024731	0.117665	-4.35752
sp|Q9BRB3|PIGQ_HUMAN	-0.321805	0.0133661	-2.89264	0.0247594	0.117727	-4.35873
sp|Q765P7|MTSS2_HUMAN	-0.229972	-0.00385937	-2.8902	0.024843	0.118051	-4.36229
sp|Q8WXA3-1|RUFY2_HUMAN	0.125932	0.0204696	2.88966	0.0248615	0.118065	-4.36308
sp|Q96B45|BORC7_HUMAN	-0.1626	0.015882	-2.889	0.024884	0.118098	-4.36403
sp|O43657|TSN6_HUMAN	-0.296508	-0.0282893	-2.88775	0.0249271	0.118163	-4.36586
sp|Q96JH7|VCIP1_HUMAN	0.105405	0.00587818	2.88765	0.0249304	0.118163	-4.366
sp|Q96K31|CH076_HUMAN	-0.149952	0.0209729	-2.88725	0.0249442	0.118163	-4.36659
sp|Q86Y56|DAAF5_HUMAN	-0.109299	-0.0131075	-2.88651	0.02497	0.118211	-4.36768
sp|Q8N5L8|RP25L_HUMAN	0.104646	0.0137527	2.88386	0.0250616	0.118561	-4.37154
sp|Q9HCD5|NCOA5_HUMAN	0.113548	-0.00020981	2.88347	0.025075	0.118561	-4.37211
sp|P26599|PTBP1_HUMAN	0.097628	0.00108897	2.88244	0.0251107	0.118596	-4.37361
sp|P20339|RAB5A_HUMAN	0.1431	0.0107897	2.88235	0.0251138	0.118596	-4.37374
sp|Q32P41|TRM5_HUMAN	0.132745	0.00124467	2.88129	0.0251505	0.118646	-4.37528
sp|Q9UK58|CCNL1_HUMAN	0.175736	-0.0122838	2.88115	0.0251556	0.118646	-4.37549
sp|Q9H9B1|EHMT1_HUMAN	-0.134059	0.00853642	-2.88029	0.0251856	0.118672	-4.37675
sp|P48230|T4S4_HUMAN	-0.357459	-0.0669697	-2.88009	0.0251923	0.118672	-4.37703
sp|P50453|SPB9_HUMAN	0.165775	-0.0210358	2.87791	0.0252685	0.118958	-4.38022
sp|P78310|CXAR_HUMAN	-0.118146	0.022129	-2.87664	0.025313	0.119093	-4.38208
sp|Q8N142|PURA1_HUMAN	-0.206351	0.00481566	-2.87525	0.0253617	0.119176	-4.38411
sp|P07204|TRBM_HUMAN	0.111871	0.010649	2.875	0.0253704	0.119176	-4.38447
sp|P51690|ARSL_HUMAN	-0.28856	-0.0877041	-2.8745	0.0253881	0.119176	-4.3852
sp|Q15583|TGIF1_HUMAN	-0.191744	-0.0747598	-2.87435	0.0253933	0.119176	-4.38542
sp|Q8TAP9|MPLKI_HUMAN	-0.133554	-0.0252476	-2.87243	0.0254607	0.119418	-4.38821
sp|Q9HAS0|NJMU_HUMAN	0.12718	-0.00476441	2.87043	0.0255315	0.119677	-4.39115
sp|Q8TBX8|PI42C_HUMAN	0.138993	0.00947576	2.86783	0.0256235	0.120034	-4.39494
sp|P04350|TBB4A_HUMAN	-0.233718	-0.0329575	-2.86731	0.0256419	0.120047	-4.3957
sp|Q03013|GSTM4_HUMAN	-0.423532	-0.113964	-2.86389	0.0257634	0.120541	-4.40068
sp|O75925-2|PIAS1_HUMAN	-0.18021	-0.0184459	-2.86342	0.0257804	0.120542	-4.40138
sp|Q06945|SOX4_HUMAN	-0.365667	-0.0576119	-2.863	0.0257952	0.120542	-4.40198
sp|Q9BRX8|PXL2A_HUMAN	-0.176149	-8.05853e-05	-2.86147	0.0258501	0.120724	-4.40422
sp|Q9UHB7|AFF4_HUMAN	-0.121116	-0.00149199	-2.85962	0.0259165	0.120941	-4.40693
sp|Q92614|MY18A_HUMAN	-0.121435	-0.0271191	-2.85929	0.0259284	0.120941	-4.40741
sp|Q8IXT5|RB12B_HUMAN	0.123488	0.0300044	2.85778	0.0259825	0.121119	-4.40961
sp|Q9BUT1|BDH2_HUMAN	-0.200343	0.00235506	-2.85567	0.0260588	0.1214	-4.4127
sp|P00918|CAH2_HUMAN	0.22479	0.0421906	2.85375	0.0261279	0.121648	-4.4155
sp|O43913|ORC5_HUMAN	-0.147514	-0.00788723	-2.85284	0.0261609	0.121726	-4.41682
sp|P22695|QCR2_HUMAN	0.190431	-0.00683372	2.84774	0.0263467	0.122309	-4.42429
sp|Q9H3Q1|BORG4_HUMAN	-0.110604	0.00948156	-2.84752	0.0263545	0.122309	-4.4246
sp|P23588|IF4B_HUMAN	0.111948	0.00352241	2.84712	0.0263693	0.122309	-4.42519
sp|Q969N2|PIGT_HUMAN	-0.153047	-0.0270811	-2.84689	0.0263778	0.122309	-4.42553
sp|Q8IYL3|CA174_HUMAN	-0.153705	0.0255321	-2.84682	0.0263803	0.122309	-4.42563
sp|Q9UIJ7|KAD3_HUMAN	0.126318	0.000592654	2.84676	0.0263825	0.122309	-4.42572
sp|Q9Y314|NOSIP_HUMAN	-0.128568	-0.00408555	-2.84583	0.0264164	0.122391	-4.42707
sp|O75907|DGAT1_HUMAN	0.160832	-0.0346292	2.8411	0.0265904	0.123122	-4.43399
sp|P25391|LAMA1_HUMAN	-0.218222	0.0805093	-2.84064	0.0266072	0.123125	-4.43465
sp|P60981|DEST_HUMAN	-0.139295	0.000909574	-2.8398	0.0266384	0.123194	-4.43589
sp|Q05682|CALD1_HUMAN	-0.146437	0.00672212	-2.83882	0.0266746	0.123287	-4.43732
sp|Q92828|COR2A_HUMAN	-0.143827	-0.0133215	-2.8383	0.0266939	0.123301	-4.43808
sp|P50750-2|CDK9_HUMAN	0.121171	0.00599128	2.83768	0.0267169	0.123332	-4.43898
sp|Q13310-3|PABP4_HUMAN	0.133574	-0.0168597	2.83717	0.0267359	0.123345	-4.43973
sp|P02545|LMNA_HUMAN	-0.105314	0.00421751	-2.83666	0.0267546	0.123357	-4.44047
sp|P35790|CHKA_HUMAN	-0.221883	0.00053604	-2.83571	0.0267902	0.123359	-4.44187
sp|O15530|PDPK1_HUMAN	0.147509	0.022001	2.83558	0.0267948	0.123359	-4.44205
sp|Q5M775|CYTSB_HUMAN	-0.111402	-0.00721787	-2.83534	0.0268039	0.123359	-4.44241
sp|Q16637|SMN_HUMAN	0.100453	0.0117915	2.83167	0.0269408	0.123915	-4.44778
sp|P53367-2|ARFP1_HUMAN	-0.121116	-0.0269247	-2.83095	0.0269677	0.123963	-4.44883
sp|Q9P000|COMD9_HUMAN	-0.154564	0.00665302	-2.82973	0.0270133	0.124098	-4.45061
sp|Q53T59|H1BP3_HUMAN	-0.193296	-0.00117877	-2.82237	0.027291	0.125298	-4.46137
sp|P46781|RS9_HUMAN	-0.177578	-0.0225803	-2.82162	0.0273194	0.125353	-4.46247
sp|P53611|PGTB2_HUMAN	0.126725	-0.0212649	2.82101	0.0273428	0.125384	-4.46337
sp|P24941|CDK2_HUMAN	-0.124342	-0.0113408	-2.82046	0.0273635	0.125404	-4.46417
sp|Q96BT7-4|ALKB8_HUMAN	0.361157	0.000300142	2.81749	0.0274768	0.125847	-4.46851
sp|Q9BX40-3|LS14B_HUMAN	-0.133686	0.0242273	-2.81633	0.0275212	0.125975	-4.47021
sp|O95721|SNP29_HUMAN	-0.101655	-0.0128478	-2.81395	0.0276123	0.126315	-4.47369
sp|O43504|LTOR5_HUMAN	-0.211427	-0.0171649	-2.81338	0.0276344	0.12634	-4.47453
sp|Q9UK22|FBX2_HUMAN	0.85136	-0.120486	2.81263	0.027663	0.126358	-4.47562
sp|Q06546|GABPA_HUMAN	-0.123031	0.0197498	-2.81241	0.0276715	0.126358	-4.47594
sp|O75787|RENR_HUMAN	-0.287805	-0.00139274	-2.81154	0.0277048	0.126434	-4.47721
sp|O14795-2|UN13B_HUMAN	-0.205883	0.0614912	-2.81083	0.0277326	0.126447	-4.47826
sp|Q16204|CCDC6_HUMAN	-0.10178	0.00985637	-2.81061	0.0277407	0.126447	-4.47857
sp|O94888|UBXN7_HUMAN	0.123323	-0.0226229	2.80841	0.0278261	0.126759	-4.4818
sp|Q5C9Z4|NOM1_HUMAN	0.173537	0.0465331	2.80757	0.0278584	0.126831	-4.48303
sp|Q92540-4|SMG7_HUMAN	0.17032	-0.00509466	2.80664	0.0278947	0.12685	-4.48439
sp|Q96HQ2|C2AIL_HUMAN	0.143521	-0.00403479	2.8066	0.0278959	0.12685	-4.48444
sp|Q8N806|UBR7_HUMAN	-0.14828	-0.0370491	-2.80474	0.0279682	0.12706	-4.48716
sp|Q86WR0|CCD25_HUMAN	-0.126637	-0.00851934	-2.80455	0.0279757	0.12706	-4.48744
sp|Q8IWW6-4|RHG12_HUMAN	0.150942	0.01747	2.80381	0.0280044	0.127115	-4.48852
sp|P48382|RFX5_HUMAN	0.31073	-0.000286862	2.8028	0.0280441	0.127219	-4.49001
sp|Q8N8D1|PDCD7_HUMAN	-0.320025	-0.00624736	-2.80062	0.0281292	0.127492	-4.4932
sp|Q9H019|MFR1L_HUMAN	0.117758	-0.00610436	2.8004	0.0281377	0.127492	-4.49352
sp|Q9BXP2|S12A9_HUMAN	0.142996	0.0345631	2.79831	0.02822	0.127721	-4.49659
sp|Q9UNY4|TTF2_HUMAN	-0.123443	0.0189188	-2.79826	0.0282219	0.127721	-4.49666
sp|P30039|PBLD_HUMAN	-0.147479	0.033604	-2.79683	0.0282781	0.127899	-4.49875
sp|P86790|CCZ1B_HUMAN	-0.106461	0.00462005	-2.79549	0.0283309	0.128062	-4.50071
sp|Q99417|MYCBP_HUMAN	0.0980568	-0.00374619	2.7941	0.0283858	0.128234	-4.50274
sp|Q9BPX5|ARP5L_HUMAN	0.158392	0.00155444	2.79339	0.0284137	0.128283	-4.50378
sp|Q9Y421|FA32A_HUMAN	-0.371103	0.0408564	-2.79295	0.0284313	0.128287	-4.50443
sp|Q9H061|T126A_HUMAN	0.139905	0.0428485	2.79222	0.0284601	0.12834	-4.50549
sp|Q92887|MRP2_HUMAN	-0.110504	0.0137674	-2.79039	0.0285329	0.128491	-4.50818
sp|O95164|UBL3_HUMAN	-0.187311	-0.0380894	-2.79032	0.0285356	0.128491	-4.50828
sp|O43752|STX6_HUMAN	0.112347	0.0117547	2.7901	0.0285442	0.128491	-4.5086
sp|P07355-2|ANXA2_HUMAN	-0.107206	0.0129518	-2.78832	0.0286151	0.128734	-4.5112
sp|P02749|APOH_HUMAN	-0.307515	0.0695318	-2.78687	0.0286731	0.128919	-4.51333
sp|Q56NI9|ESCO2_HUMAN	-0.361375	-0.0339439	-2.78607	0.0287053	0.128987	-4.51451
sp|O00148|DX39A_HUMAN	0.133979	-0.0106613	2.78452	0.0287673	0.129189	-4.51678
sp|Q9NQH7|XPP3_HUMAN	0.12284	-0.0150138	2.78339	0.0288126	0.129316	-4.51843
sp|Q15036|SNX17_HUMAN	-0.12857	-0.0164349	-2.78196	0.0288699	0.129497	-4.52052
sp|Q8NEC7|GSTCD_HUMAN	0.145851	-0.00873114	2.77984	0.0289554	0.129804	-4.52362
sp|Q9Y4K3|TRAF6_HUMAN	0.123454	0.0247535	2.77723	0.0290609	0.1302	-4.52744
sp|Q9UQ53-3|MGT4B_HUMAN	0.22666	0.0147746	2.77423	0.0291831	0.130601	-4.53185
sp|P43003|EAA1_HUMAN	0.475102	0.0414541	2.77419	0.0291848	0.130601	-4.53191
sp|Q9HD26|GOPC_HUMAN	0.126451	0.0123825	2.77262	0.0292485	0.130735	-4.5342
sp|Q9UQ80|PA2G4_HUMAN	0.0957823	-0.00288413	2.77261	0.029249	0.130735	-4.53422
sp|Q9H611-3|PIF1_HUMAN	-0.707305	0.022009	-2.77066	0.0293288	0.131015	-4.53708
sp|P25098|ARBK1_HUMAN	0.210969	-0.047926	2.76969	0.0293686	0.13111	-4.5385
sp|Q13286|CLN3_HUMAN	0.178442	0.0105897	2.7693	0.0293846	0.13111	-4.53907
sp|O75832|PSD10_HUMAN	-0.131939	-0.015644	-2.76743	0.0294611	0.131374	-4.5418
sp|Q13325|IFIT5_HUMAN	0.148461	-0.0105523	2.76696	0.0294805	0.131383	-4.54249
sp|Q15326|ZMY11_HUMAN	-0.236401	-0.00828471	-2.76185	0.0296915	0.132226	-4.54998
sp|Q9NWU2|GID8_HUMAN	0.124673	0.00764309	2.76154	0.0297044	0.132226	-4.55043
sp|Q9Y5P6-2|GMPPB_HUMAN	-0.108168	0.0113004	-2.75874	0.0298209	0.132505	-4.55454
sp|P02452|CO1A1_HUMAN	0.232081	-0.0170318	2.75846	0.0298325	0.132505	-4.55495
sp|Q8IZD4|DCP1B_HUMAN	-0.183608	-0.0123534	-2.75846	0.0298327	0.132505	-4.55496
sp|O95628-6|CNOT4_HUMAN	0.13738	-0.0122124	2.75809	0.0298478	0.132505	-4.55549
sp|Q8TAD7|OCC1_HUMAN	-0.317742	-0.0440165	-2.75794	0.0298542	0.132505	-4.55572
sp|P78560|CRADD_HUMAN	0.303983	0.0949009	2.75639	0.0299189	0.132715	-4.55799
sp|Q14019|COTL1_HUMAN	0.148584	0.0269343	2.75581	0.0299433	0.132718	-4.55884
sp|O75937|DNJC8_HUMAN	-0.124391	0.0107121	-2.75554	0.0299546	0.132718	-4.55924
sp|O15164|TIF1A_HUMAN	-0.111104	0.0252768	-2.75407	0.0300162	0.132914	-4.56139
sp|O95202|LETM1_HUMAN	0.154376	0.0549193	2.75254	0.0300802	0.133095	-4.56362
sp|P20711|DDC_HUMAN	-0.335972	0.0845852	-2.75188	0.0301082	0.133095	-4.5646
sp|P08133|ANXA6_HUMAN	-0.140659	-0.00187441	-2.75184	0.0301097	0.133095	-4.56465
sp|O00186|STXB3_HUMAN	0.119509	0.0129065	2.7508	0.0301538	0.133213	-4.56619
sp|P08047|SP1_HUMAN	-0.187395	0.0246479	-2.74918	0.0302219	0.133416	-4.56856
sp|E9PAV3|NACAM_HUMAN	-0.101041	-0.0114594	-2.74887	0.030235	0.133416	-4.56901
sp|Q9HC36|MRM3_HUMAN	0.126216	0.0254675	2.74841	0.0302543	0.133424	-4.56968
sp|Q9NPI1-2|BRD7_HUMAN	0.137527	0.0238331	2.74289	0.0304889	0.134381	-4.57778
sp|Q8NBF6|AVL9_HUMAN	0.102826	-0.00856237	2.74126	0.0305586	0.134428	-4.58017
sp|O43379-4|WDR62_HUMAN	0.117269	0.000450025	2.74113	0.030564	0.134428	-4.58036
sp|Q5JTD0|TJAP1_HUMAN	0.141497	-0.0232433	2.7409	0.0305741	0.134428	-4.5807
sp|P37275-2|ZEB1_HUMAN	0.152408	0.011786	2.74082	0.0305775	0.134428	-4.58082
sp|Q9ULH0|KDIS_HUMAN	-0.107968	0.00640069	-2.74057	0.0305879	0.134428	-4.58118
sp|P51784|UBP11_HUMAN	-0.123794	-0.000787304	-2.73873	0.0306667	0.134623	-4.58387
sp|O43670-4|ZN207_HUMAN	0.168261	-0.0128098	2.7387	0.0306683	0.134623	-4.58393
sp|O96008|TOM40_HUMAN	0.172554	-0.0307922	2.7383	0.0306855	0.134623	-4.58452
sp|Q9Y2X3|NOP58_HUMAN	0.107643	-0.00306821	2.73593	0.0307874	0.134992	-4.58799
sp|Q96EU6|RRP36_HUMAN	-0.162826	0.00176635	-2.7349	0.0308317	0.135108	-4.5895
sp|Q6Q0C0|TRAF7_HUMAN	-0.395596	-0.0402021	-2.73389	0.0308753	0.135222	-4.59098
sp|P60903|S10AA_HUMAN	-0.138498	0.0199424	-2.73313	0.0309083	0.135288	-4.5921
sp|O75569|PRKRA_HUMAN	0.155321	0.0537762	2.73246	0.0309371	0.135291	-4.59308
sp|P20810-6|ICAL_HUMAN	-0.127079	-5.83297e-05	-2.73193	0.03096	0.135291	-4.59385
sp|Q9BT23|LIMD2_HUMAN	-0.224865	0.0218016	-2.73188	0.0309623	0.135291	-4.59393
sp|P20962|PTMS_HUMAN	-0.103085	-0.0101665	-2.7302	0.0310351	0.135531	-4.59639
sp|Q9P206-2|K1522_HUMAN	-0.112795	0.00980686	-2.72912	0.0310822	0.135659	-4.59798
sp|Q9H4L5-3|OSBL3_HUMAN	-0.163612	0.00977284	-2.72708	0.0311709	0.135892	-4.60096
sp|Q9NQB0-3|TF7L2_HUMAN	-0.397359	0.0516886	-2.72671	0.0311871	0.135892	-4.60151
sp|P07942|LAMB1_HUMAN	-0.110715	-0.0100274	-2.72666	0.0311891	0.135892	-4.60158
sp|O43824|GTPB6_HUMAN	0.115936	0.0345744	2.72593	0.0312214	0.135954	-4.60266
sp|P52594-4|AGFG1_HUMAN	0.10556	0.00868915	2.71962	0.0314986	0.137026	-4.61192
sp|Q99541|PLIN2_HUMAN	-0.323239	0.100591	-2.71944	0.0315063	0.137026	-4.61217
sp|Q9UIF8|BAZ2B_HUMAN	-0.255136	-0.0322162	-2.71909	0.0315216	0.137026	-4.61268
sp|Q7Z2K8|GRIN1_HUMAN	-0.20094	0.0394648	-2.71717	0.0316068	0.137318	-4.61551
sp|O95208|EPN2_HUMAN	0.111646	0.0107728	2.7154	0.0316853	0.13758	-4.6181
sp|P51858|HDGF_HUMAN	0.108554	0.00222163	2.71133	0.0318663	0.138209	-4.62407
sp|Q9NQ34|TMM9B_HUMAN	-0.125345	-0.00995556	-2.71133	0.0318664	0.138209	-4.62407
sp|Q9HD47|MOG1_HUMAN	-0.199339	0.0180584	-2.71019	0.0319174	0.138351	-4.62574
sp|P06746|DPOLB_HUMAN	0.154357	-0.0188938	2.7084	0.0319979	0.138621	-4.62838
sp|P54274|TERF1_HUMAN	-0.265626	-0.0146184	-2.70749	0.0320384	0.138718	-4.62971
sp|Q6P1K2|PMF1_HUMAN	-0.1228	0.0172532	-2.70457	0.0321702	0.139063	-4.634
sp|Q8NC42|RN149_HUMAN	0.207384	0.0786713	2.70418	0.0321877	0.139063	-4.63457
sp|Q6P4F2|FDX2_HUMAN	0.121367	0.0156545	2.7038	0.0322047	0.139063	-4.63512
sp|Q9NUJ3|T11L1_HUMAN	-0.132592	-0.020898	-2.7036	0.0322137	0.139063	-4.63541
sp|P00338-3|LDHA_HUMAN	0.100136	0.0148156	2.70326	0.0322294	0.139063	-4.63592
sp|O75143-5|ATG13_HUMAN	0.328929	-0.00572043	2.70317	0.0322333	0.139063	-4.63605
sp|O15525|MAFG_HUMAN	0.218884	0.0640924	2.7026	0.0322592	0.139063	-4.63689
sp|P63208|SKP1_HUMAN	-0.11524	0.000651002	-2.70248	0.0322645	0.139063	-4.63706
sp|P18031|PTN1_HUMAN	0.154308	0.039541	2.70104	0.0323297	0.139249	-4.63918
sp|Q9UGT4|SUSD2_HUMAN	0.510177	0.228477	2.70057	0.032351	0.139249	-4.63986
sp|Q75N03|HAKAI_HUMAN	0.12974	0.000482745	2.69988	0.0323825	0.139249	-4.64088
sp|Q9UPX8-3|SHAN2_HUMAN	-0.12672	-0.0305768	-2.69938	0.0324053	0.139249	-4.64162
sp|Q9NUQ2|PLCE_HUMAN	0.170027	0.00230996	2.69831	0.0324539	0.139249	-4.64318
sp|O75131|CPNE3_HUMAN	0.121085	0.00396176	2.69818	0.0324596	0.139249	-4.64337
sp|Q02241|KIF23_HUMAN	-0.189719	-0.0113192	-2.69813	0.0324619	0.139249	-4.64344
sp|O94925-3|GLSK_HUMAN	0.127574	0.0316208	2.6981	0.0324633	0.139249	-4.64349
sp|Q15652|JHD2C_HUMAN	-0.126031	0.0119597	-2.6979	0.0324725	0.139249	-4.64378
sp|P63096|GNAI1_HUMAN	0.0955344	0.0070257	2.69699	0.032514	0.139348	-4.64512
sp|Q9H2J4|PDCL3_HUMAN	-0.116806	0.00672008	-2.69538	0.0325876	0.139585	-4.64748
sp|Q04721|NOTC2_HUMAN	-0.0915493	0.0017565	-2.6935	0.0326738	0.139866	-4.65025
sp|Q9BUT9|MCRI2_HUMAN	0.392407	-0.100435	2.69315	0.0326899	0.139866	-4.65076
sp|O00458|IFRD1_HUMAN	-0.333052	0.022168	-2.69189	0.0327475	0.139984	-4.6526
sp|P68366|TBA4A_HUMAN	-0.187049	-0.00454131	-2.69174	0.0327545	0.139984	-4.65283
sp|O00505|IMA4_HUMAN	0.124272	-0.00467952	2.69082	0.0327969	0.140087	-4.65418
sp|Q8IWW6|RHG12_HUMAN	0.128675	0.00641127	2.69	0.0328347	0.14017	-4.65538
sp|Q9NX18|SDHF2_HUMAN	-0.269643	-0.00661181	-2.68907	0.0328777	0.140181	-4.65675
sp|Q15464|SHB_HUMAN	0.199551	-0.0270959	2.68903	0.0328794	0.140181	-4.65681
sp|Q96A65|EXOC4_HUMAN	-0.135258	-0.00736881	-2.68868	0.0328957	0.140181	-4.65732
sp|P29597|TYK2_HUMAN	0.144808	0.0265069	2.68835	0.032911	0.140181	-4.65781
sp|Q9NXJ5|PGPI_HUMAN	-0.185718	-0.023851	-2.68461	0.033084	0.140839	-4.66329
sp|Q99523|SORT_HUMAN	-0.118195	-0.0159695	-2.68349	0.0331365	0.140983	-4.66495
sp|Q9Y6J0|CABIN_HUMAN	-0.150796	0.0321573	-2.6825	0.0331826	0.141077	-4.6664
sp|O43909|EXTL3_HUMAN	0.280519	-0.107678	2.6819	0.0332105	0.141077	-4.66728
sp|Q16626|MEA1_HUMAN	0.112822	0.0259199	2.68151	0.0332286	0.141077	-4.66785
sp|O43759-2|SNG1_HUMAN	-0.284576	0.0431087	-2.68142	0.0332328	0.141077	-4.66798
sp|Q9BQD3|KXDL1_HUMAN	-0.239594	-0.0322645	-2.67777	0.0334038	0.141724	-4.67334
sp|Q9BZX2|UCK2_HUMAN	0.137479	-0.00606679	2.67672	0.033453	0.141853	-4.67488
sp|Q9P0J6|RM36_HUMAN	0.173793	0.0248135	2.67512	0.0335282	0.142093	-4.67723
sp|Q7Z7E8|UB2Q1_HUMAN	0.103736	-0.0212978	2.67344	0.0336074	0.142349	-4.67969
sp|Q96P47-4|AGAP3_HUMAN	0.176858	-0.0429482	2.67276	0.0336397	0.142396	-4.6807
sp|Q9UJS0-2|CMC2_HUMAN	0.15758	0.0241776	2.67241	0.0336565	0.142396	-4.68122
sp|P00387-3|NB5R3_HUMAN	0.152021	-0.00893774	2.67202	0.0336746	0.142396	-4.68178
sp|Q9Y3S2|ZN330_HUMAN	0.0910677	-0.00113233	2.66989	0.0337759	0.142745	-4.68491
sp|Q86W74|ANR46_HUMAN	0.283943	-0.0069036	2.66873	0.033831	0.142898	-4.68662
sp|Q16576|RBBP7_HUMAN	-0.102368	-0.0176078	-2.66479	0.0340191	0.143579	-4.69241
sp|Q9H147|TDIF1_HUMAN	0.14548	0.0208068	2.66456	0.0340299	0.143579	-4.69274
sp|Q9UKF6|CPSF3_HUMAN	-0.111994	-0.0226879	-2.66399	0.0340571	0.143614	-4.69357
sp|Q15386|UBE3C_HUMAN	0.159131	0.00247402	2.66213	0.0341467	0.143912	-4.69632
sp|Q96BI1|S22AI_HUMAN	-0.240384	-0.0453532	-2.6605	0.0342249	0.144162	-4.6987
sp|Q9BQ24-2|ZFY21_HUMAN	-0.160302	-0.0322887	-2.65969	0.0342641	0.144247	-4.6999
sp|P35520-2|CBS_HUMAN	-0.415205	0.110785	-2.65918	0.0342887	0.144271	-4.70065
sp|P60660|MYL6_HUMAN	-0.165821	-0.0283118	-2.65717	0.0343857	0.144599	-4.7036
sp|P51530|DNA2_HUMAN	-0.144775	0.0217203	-2.65565	0.0344593	0.144828	-4.70583
sp|Q9P2R3-4|ANFY1_HUMAN	0.119985	-0.00669043	2.65366	0.0345558	0.145099	-4.70874
sp|Q9NWZ5|UCKL1_HUMAN	0.136926	-0.0405084	2.65348	0.0345649	0.145099	-4.70902
sp|Q9NRH1|YAE1_HUMAN	0.148088	0.00869031	2.65314	0.0345811	0.145099	-4.70951
sp|Q8N8E3|CE112_HUMAN	-0.13208	0.0149507	-2.65219	0.0346275	0.145214	-4.71091
sp|Q96J84-2|KIRR1_HUMAN	-0.105138	0.0115113	-2.65179	0.0346472	0.145216	-4.7115
sp|Q8WXF7|ATLA1_HUMAN	-0.153575	-0.0345601	-2.65044	0.0347131	0.145412	-4.71348
sp|Q96L58|B3GT6_HUMAN	0.462171	-0.0675196	2.65002	0.0347335	0.145418	-4.7141
sp|Q969G6|RIFK_HUMAN	-0.15627	-0.0228273	-2.64916	0.0347759	0.145454	-4.71537
sp|Q9HBH5|RDH14_HUMAN	0.150133	0.0246034	2.64906	0.0347805	0.145454	-4.71551
sp|Q96HS1|PGAM5_HUMAN	0.148589	0.0101858	2.64828	0.034819	0.145535	-4.71666
sp|Q13085-4|ACACA_HUMAN	-0.102063	0.00510939	-2.64681	0.0348912	0.145757	-4.71882
sp|O43399-7|TPD54_HUMAN	0.0964835	0.00697271	2.64616	0.0349227	0.145809	-4.71976
sp|O14817|TSN4_HUMAN	-0.258284	-0.0243228	-2.64479	0.0349902	0.14601	-4.72178
sp|Q9Y2Y1|RPC10_HUMAN	-0.259296	-0.023475	-2.64142	0.0351568	0.146625	-4.72673
sp|Q92522|H1X_HUMAN	-0.138758	-0.0337375	-2.63932	0.0352611	0.14688	-4.72982
sp|Q7L9L4-2|MOB1B_HUMAN	-0.117468	0.00193457	-2.63909	0.0352727	0.14688	-4.73016
sp|O00400|ACATN_HUMAN	0.188841	-0.0029125	2.63902	0.035276	0.14688	-4.73026
sp|Q5VWQ8|DAB2P_HUMAN	-0.164338	-0.0214742	-2.6374	0.0353566	0.147064	-4.73264
sp|Q9BV73|CP250_HUMAN	-0.193243	0.0584919	-2.63736	0.0353587	0.147064	-4.7327
sp|O15287|FANCG_HUMAN	-0.154487	0.029551	-2.63586	0.0354336	0.147269	-4.7349
sp|O43524|FOXO3_HUMAN	-0.180334	0.0207566	-2.63559	0.0354469	0.147269	-4.7353
sp|Q9NRX1|PNO1_HUMAN	0.224936	0.00515973	2.63463	0.0354952	0.14739	-4.73672
sp|Q9UDY2-7|ZO2_HUMAN	-0.116523	0.0120821	-2.63364	0.0355448	0.147511	-4.73817
sp|Q15043|S39AE_HUMAN	0.18798	-0.044179	2.63327	0.0355632	0.147511	-4.73871
sp|Q9UPQ0-3|LIMC1_HUMAN	-0.13249	-0.0340517	-2.63098	0.035678	0.147906	-4.74207
sp|P55317|FOXA1_HUMAN	-0.174416	-0.0180717	-2.63014	0.0357202	0.148	-4.7433
sp|P35659|DEK_HUMAN	-0.0966136	-0.00552057	-2.62919	0.0357684	0.14804	-4.7447
sp|Q9BXW6|OSBL1_HUMAN	-0.180685	0.0282033	-2.62918	0.0357687	0.14804	-4.74471
sp|Q7Z5L9|I2BP2_HUMAN	0.119388	0.00390892	2.62862	0.0357971	0.148077	-4.74554
sp|Q9H2Y7|ZN106_HUMAN	0.231982	0.0237386	2.62783	0.0358371	0.148162	-4.74671
sp|A6NHR9|SMHD1_HUMAN	0.0971466	0.021497	2.62658	0.0359002	0.148342	-4.74854
sp|Q9NTK5|OLA1_HUMAN	0.110478	-0.0113223	2.6242	0.0360211	0.148732	-4.75204
sp|O95793|STAU1_HUMAN	0.0933463	-0.0116427	2.62395	0.0360338	0.148732	-4.75241
sp|P04062|GLCM_HUMAN	-0.17414	0.0319983	-2.622	0.0361328	0.148994	-4.75527
sp|Q9Y426|C2CD2_HUMAN	0.219421	0.00257242	2.62193	0.0361363	0.148994	-4.75537
sp|P49459|UBE2A_HUMAN	-0.181092	-0.0086441	-2.62127	0.0361704	0.149054	-4.75635
sp|Q9UKV3|ACINU_HUMAN	0.106869	-0.00247938	2.62061	0.0362041	0.149111	-4.75732
sp|Q96B97|SH3K1_HUMAN	-0.0995786	-0.00506715	-2.61957	0.0362572	0.149129	-4.75884
sp|Q8N2G8|GHDC_HUMAN	-0.135485	-0.00754054	-2.61955	0.0362579	0.149129	-4.75886
sp|P11117|PPAL_HUMAN	-0.119873	-0.0397298	-2.61905	0.0362839	0.149129	-4.75961
sp|Q14671-3|PUM1_HUMAN	-0.0975317	0.000965134	-2.61899	0.0362869	0.149129	-4.7597
sp|Q5VZM2|RRAGB_HUMAN	-0.145534	-0.014088	-2.61737	0.0363698	0.149389	-4.76207
sp|Q9Y6X4|F169A_HUMAN	0.127311	-0.0210349	2.61638	0.0364207	0.149518	-4.76353
sp|Q9BRT6|LLPH_HUMAN	0.110048	0.023911	2.61332	0.0365784	0.150084	-4.76803
sp|O15551|CLD3_HUMAN	-0.18783	-0.00642498	-2.61225	0.0366335	0.150213	-4.76959
sp|Q99622|C10_HUMAN	-0.139771	-0.019142	-2.61185	0.0366545	0.150213	-4.77019
sp|Q15149-3|PLEC_HUMAN	0.228038	0.0576252	2.61156	0.0366692	0.150213	-4.77061
sp|Q9BVI4|NOC4L_HUMAN	0.110592	0.0309423	2.60737	0.0368867	0.151023	-4.77676
sp|Q96E14|RMI2_HUMAN	-0.36491	0.000394522	-2.60638	0.0369388	0.151155	-4.77823
sp|Q8TD19|NEK9_HUMAN	-0.0929873	-0.000414202	-2.60542	0.0369889	0.151273	-4.77964
sp|O15321|TM9S1_HUMAN	0.124831	0.00517165	2.60464	0.0370295	0.151273	-4.78078
sp|Q9NW68|BSDC1_HUMAN	0.538349	-0.139749	2.60438	0.0370432	0.151273	-4.78117
sp|O60716-4|CTND1_HUMAN	-0.120446	-0.00286966	-2.6043	0.0370473	0.151273	-4.78128
sp|Q6AI08|HEAT6_HUMAN	0.113629	-0.00976542	2.60349	0.0370898	0.151311	-4.78247
sp|P27707|DCK_HUMAN	-0.127841	-0.0110016	-2.60336	0.0370964	0.151311	-4.78266
sp|O43929|ORC4_HUMAN	-0.173389	-0.00534151	-2.60076	0.0372329	0.151775	-4.78648
sp|Q9H0R4|HDHD2_HUMAN	0.125878	-0.0191865	2.60044	0.03725	0.151775	-4.78696
sp|O00571|DDX3X_HUMAN	0.153469	-0.00426573	2.59929	0.0373107	0.151858	-4.78865
sp|Q96PD2-2|DCBD2_HUMAN	-0.118522	0.0135478	-2.59878	0.0373375	0.151858	-4.7894
sp|Q8N668|COMD1_HUMAN	-0.127799	0.00466967	-2.59857	0.0373483	0.151858	-4.7897
sp|Q8TEB1|DCA11_HUMAN	-0.156482	0.00892361	-2.59853	0.0373504	0.151858	-4.78976
sp|Q9Y6I4|UBP3_HUMAN	-0.105594	-0.000821994	-2.5965	0.0374577	0.152213	-4.79274
sp|Q13362-5|2A5G_HUMAN	-0.110072	0.000693114	-2.59376	0.0376033	0.152723	-4.79678
sp|P50542-4|PEX5_HUMAN	0.131154	0.00333345	2.59123	0.037738	0.15314	-4.80049
sp|O43402|EMC8_HUMAN	0.150326	0.0262565	2.59092	0.0377544	0.15314	-4.80094
sp|O95786|DDX58_HUMAN	0.133309	-0.0349224	2.5907	0.0377664	0.15314	-4.80127
sp|Q8WVH0|CPLX3_HUMAN	-0.269862	-0.00474616	-2.58896	0.0378593	0.153429	-4.80383
sp|Q9UPY3|DICER_HUMAN	0.107159	-0.00101926	2.58861	0.037878	0.153429	-4.80434
sp|P15941-2|MUC1_HUMAN	0.126079	0.0033952	2.58791	0.0379154	0.153499	-4.80537
sp|P01008|ANT3_HUMAN	-0.228695	-0.0121273	-2.58705	0.0379618	0.153605	-4.80664
sp|Q9P1U1|ARP3B_HUMAN	-0.140816	0.0331375	-2.58594	0.0380214	0.153764	-4.80827
sp|Q9P2D1|CHD7_HUMAN	-0.125456	-0.0430592	-2.58422	0.038114	0.154057	-4.8108
sp|Q9BX66-5|SRBS1_HUMAN	0.428106	0.127261	2.58356	0.0381498	0.15412	-4.81177
sp|Q04756|HGFA_HUMAN	-0.21708	-0.0667214	-2.58193	0.0382378	0.154393	-4.81417
sp|Q9NY26|S39A1_HUMAN	-0.39933	-0.0544773	-2.57992	0.0383466	0.15475	-4.81712
sp|Q9NRX4|PHP14_HUMAN	-0.110095	-0.00292221	-2.57853	0.0384219	0.154903	-4.81916
sp|Q9BUN8|DERL1_HUMAN	0.110764	0.0369932	2.57847	0.0384253	0.154903	-4.81925
sp|A6NED2|RCCD1_HUMAN	-0.181154	0.000880202	-2.57738	0.0384846	0.15506	-4.82085
sp|Q99614|TTC1_HUMAN	-0.158206	0.00148298	-2.57622	0.0385477	0.155232	-4.82255
sp|O15397|IPO8_HUMAN	-0.105311	-0.0252816	-2.5757	0.0385764	0.155265	-4.82333
sp|O95395|GCNT3_HUMAN	-0.143587	-0.0501326	-2.57436	0.0386495	0.155477	-4.82529
sp|Q2TB10|ZN800_HUMAN	0.214147	0.00459208	2.57312	0.0387174	0.155668	-4.82712
sp|P07992-3|ERCC1_HUMAN	-0.110044	-0.0292879	-2.57072	0.0388495	0.155926	-4.83065
sp|Q5VTR2|BRE1A_HUMAN	-0.0885596	-0.000383106	-2.57068	0.0388514	0.155926	-4.8307
sp|Q6ZSZ5|ARHGI_HUMAN	-0.152147	-0.0414243	-2.57059	0.0388562	0.155926	-4.83083
sp|O75145|LIPA3_HUMAN	-0.147041	0.00405699	-2.57043	0.0388649	0.155926	-4.83106
sp|Q6P1X6|CH082_HUMAN	0.111034	-0.0138766	2.5699	0.0388946	0.155926	-4.83186
sp|Q99447|PCY2_HUMAN	-0.139012	-0.0383659	-2.56972	0.0389045	0.155926	-4.83212
sp|Q9UFN0|NPS3A_HUMAN	0.419483	0.0777138	2.56871	0.03896	0.156066	-4.8336
sp|P48454-3|PP2BC_HUMAN	0.181029	-0.0499735	2.56716	0.0390453	0.156325	-4.83587
sp|P40189|IL6RB_HUMAN	-0.204205	-0.0158806	-2.5634	0.0392539	0.157077	-4.8414
sp|Q4G148|GXLT1_HUMAN	0.186192	0.00606135	2.56265	0.039296	0.157163	-4.84251
sp|Q93062-3|RBPMS_HUMAN	-0.185581	-0.00103714	-2.56078	0.0394002	0.157497	-4.84526
sp|Q9UL63|MKLN1_HUMAN	0.130575	0.0296571	2.5594	0.0394768	0.157721	-4.84728
sp|P20929-2|NEBU_HUMAN	-0.202364	-0.00824978	-2.55891	0.0395047	0.157749	-4.84801
sp|Q92520|FAM3C_HUMAN	0.167797	0.00116302	2.55807	0.0395517	0.157831	-4.84924
sp|Q9Y5J7|TIM9_HUMAN	0.109977	0.00552094	2.55757	0.0395794	0.157831	-4.84997
sp|P15056|BRAF_HUMAN	0.106941	-0.0262438	2.55743	0.0395875	0.157831	-4.85018
sp|Q9UBH6|XPR1_HUMAN	-0.17068	0.0357984	-2.55577	0.0396808	0.15812	-4.85262
sp|P23634|AT2B4_HUMAN	0.11165	0.0251186	2.55398	0.0397813	0.158438	-4.85525
sp|O43520|AT8B1_HUMAN	-0.100377	0.00157313	-2.55062	0.0399713	0.159111	-4.86019
sp|Q8TED1|GPX8_HUMAN	-0.137277	-0.00066263	-2.54971	0.0400231	0.159167	-4.86153
sp|P28907|CD38_HUMAN	-0.148194	-0.00946888	-2.54917	0.0400536	0.159167	-4.86232
sp|Q9Y618|NCOR2_HUMAN	-0.141348	0.000396176	-2.5491	0.0400575	0.159167	-4.86243
sp|P35226|BMI1_HUMAN	0.107683	0.0202862	2.5489	0.0400691	0.159167	-4.86273
sp|Q9NZ52|GGA3_HUMAN	0.104015	0.00456064	2.54727	0.0401618	0.159397	-4.86512
sp|P62072|TIM10_HUMAN	0.114866	-0.00879216	2.54652	0.0402046	0.159397	-4.86623
sp|Q9NSA3|CNBP1_HUMAN	-0.168618	0.0182179	-2.54559	0.0402573	0.159397	-4.86758
sp|P15289|ARSA_HUMAN	-0.112252	0.000370156	-2.54512	0.0402843	0.159397	-4.86828
sp|Q14157-1|UBP2L_HUMAN	0.124734	-0.000182754	2.54451	0.0403193	0.159397	-4.86918
sp|Q9UPY5|XCT_HUMAN	0.154671	-0.0439545	2.54448	0.0403211	0.159397	-4.86923
sp|Q92989|CLP1_HUMAN	0.132022	0.00917724	2.54428	0.0403324	0.159397	-4.86952
sp|P25440-2|BRD2_HUMAN	0.115056	-0.0142632	2.54419	0.0403373	0.159397	-4.86964
sp|Q8WUQ7-2|CATIN_HUMAN	0.102805	0.0165444	2.54387	0.040356	0.159397	-4.87012
sp|Q9H3F6|BACD3_HUMAN	0.164898	-0.0331564	2.54384	0.0403572	0.159397	-4.87015
sp|Q99797|MIPEP_HUMAN	-0.107761	-0.000608186	-2.54384	0.0403576	0.159397	-4.87016
sp|P10515|ODP2_HUMAN	0.122212	-0.0158239	2.54269	0.0404234	0.159574	-4.87185
sp|Q2Q1W2|LIN41_HUMAN	1.14618	-0.147754	2.54045	0.040552	0.15996	-4.87514
sp|Q8N9N7|LRC57_HUMAN	0.174352	0.0213934	2.54007	0.0405742	0.15996	-4.87571
sp|Q9Y6L7|TLL2_HUMAN	-0.283294	-0.0338974	-2.53976	0.0405916	0.15996	-4.87616
sp|P13284|GILT_HUMAN	-0.153359	-0.00668593	-2.53947	0.0406086	0.15996	-4.87659
sp|P24386|RAE1_HUMAN	0.120483	0.0254611	2.5389	0.040641	0.15996	-4.87742
sp|Q9BWG4|SSBP4_HUMAN	0.159091	0.0473582	2.53879	0.0406476	0.15996	-4.87758
sp|Q9NP72|RAB18_HUMAN	0.129696	0.00747028	2.53721	0.040739	0.160237	-4.87991
sp|P61077-3|UB2D3_HUMAN	0.115375	0.0274904	2.53511	0.0408607	0.160613	-4.883
sp|Q9UHB6|LIMA1_HUMAN	0.199415	0.00224786	2.53475	0.0408811	0.160613	-4.88352
sp|Q16891-4|MIC60_HUMAN	0.112549	0.0403966	2.53446	0.0408979	0.160613	-4.88394
sp|O14867|BACH1_HUMAN	0.183339	-0.0272185	2.53336	0.0409622	0.160778	-4.88557
sp|Q9Y2G8|DJC16_HUMAN	0.197587	-0.0314142	2.53301	0.0409822	0.160778	-4.88608
sp|Q15742|NAB2_HUMAN	0.141569	0.0567988	2.53252	0.0410106	0.160805	-4.88679
sp|Q9H6U8-3|ALG9_HUMAN	-0.198681	-0.0275767	-2.53217	0.0410313	0.160805	-4.88732
sp|Q5VT52|RPRD2_HUMAN	0.0939801	0.0151927	2.53179	0.0410531	0.160807	-4.88787
sp|P68871|HBB_HUMAN	0.491596	-0.0197766	2.52862	0.0412387	0.161451	-4.89254
sp|Q9Y294|ASF1A_HUMAN	-0.21905	-0.0350228	-2.52807	0.0412709	0.161494	-4.89335
sp|P49005|DPOD2_HUMAN	-0.170557	0.0255667	-2.52753	0.0413022	0.161533	-4.89413
sp|Q9NRL3-3|STRN4_HUMAN	0.111906	0.0112741	2.52686	0.0413419	0.161566	-4.89513
sp|Q14BN4|SLMAP_HUMAN	0.22122	0.0326659	2.52667	0.041353	0.161566	-4.89541
sp|P48634|PRC2A_HUMAN	0.133954	0.0122148	2.52421	0.0414973	0.162034	-4.89901
sp|P21333|FLNA_HUMAN	-0.128973	-0.00825176	-2.5239	0.0415155	0.162034	-4.89947
sp|O95619|YETS4_HUMAN	-0.120281	-0.0216264	-2.52346	0.0415416	0.162053	-4.90012
sp|Q9UNA1|RHG26_HUMAN	0.121702	0.0111862	2.5202	0.0417342	0.162721	-4.90491
sp|P10253|LYAG_HUMAN	-0.105392	0.0161536	-2.51885	0.0418147	0.162951	-4.9069
sp|Q99643|C560_HUMAN	0.14866	0.0195932	2.51847	0.0418372	0.162955	-4.90746
sp|P99999|CYC_HUMAN	0.365794	-0.103371	2.51721	0.041912	0.16316	-4.90931
sp|Q96PK6|RBM14_HUMAN	0.0963839	0.00323375	2.51686	0.0419327	0.16316	-4.90982
sp|P55265-4|DSRAD_HUMAN	0.0908091	-0.00496894	2.51569	0.042003	0.163335	-4.91155
sp|Q9H4Z3|CAPAM_HUMAN	-0.108751	0.00850399	-2.51539	0.0420207	0.163335	-4.91199
sp|Q9UIG8|SO3A1_HUMAN	0.118103	0.0353664	2.5139	0.0421098	0.163506	-4.91418
sp|P23921|RIR1_HUMAN	-0.134067	0.00130406	-2.51344	0.0421373	0.163506	-4.91485
sp|Q9BX40-2|LS14B_HUMAN	-0.125281	-0.0131447	-2.51328	0.0421468	0.163506	-4.91508
sp|P23141-2|EST1_HUMAN	0.262327	-0.0411521	2.51321	0.0421508	0.163506	-4.91518
sp|P02753|RET4_HUMAN	-0.252443	-0.0559609	-2.51274	0.0421789	0.163506	-4.91587
sp|Q99640|PMYT1_HUMAN	-0.344665	0.121852	-2.51245	0.0421968	0.163506	-4.91631
sp|O14907|TX1B3_HUMAN	-0.115713	0.00707568	-2.51214	0.0422152	0.163506	-4.91676
sp|Q9P2M7|CING_HUMAN	0.524154	-0.175401	2.51052	0.0423126	0.1638	-4.91915
sp|Q96BX8|MOB3A_HUMAN	-0.204047	-0.0253407	-2.5088	0.0424161	0.16411	-4.92167
sp|Q8N511|TM199_HUMAN	-0.131089	-0.00307678	-2.50847	0.0424359	0.16411	-4.92216
sp|P32121-4|ARRB2_HUMAN	-0.150313	-0.0041768	-2.50763	0.0424866	0.164222	-4.92339
sp|Q99653|CHP1_HUMAN	-0.110645	-0.0257355	-2.50674	0.0425402	0.164346	-4.9247
sp|P61966|AP1S1_HUMAN	-0.102663	-0.00829174	-2.50581	0.0425965	0.16448	-4.92606
sp|Q8N490-2|PNKD_HUMAN	-0.206189	-0.00726339	-2.50537	0.0426233	0.1645	-4.92671
sp|Q9NPJ8-3|NXT2_HUMAN	0.174145	-0.0189691	2.50226	0.0428119	0.16509	-4.93128
sp|Q99570|PI3R4_HUMAN	0.0930982	0.00512419	2.50184	0.0428379	0.16509	-4.93191
sp|P61106|RAB14_HUMAN	0.105082	0.026167	2.50178	0.0428413	0.16509	-4.93199
sp|A0AV96|RBM47_HUMAN	-0.0968987	-0.0092947	-2.50104	0.0428865	0.16511	-4.93308
sp|Q9H6Z4-2|RANB3_HUMAN	-0.149041	-0.00503524	-2.50079	0.0429018	0.16511	-4.93345
sp|Q9NW08|RPC2_HUMAN	0.181653	0.0557878	2.50063	0.0429116	0.16511	-4.93368
sp|O00214-2|LEG8_HUMAN	-0.137256	-0.000809633	-2.49908	0.0430058	0.165389	-4.93595
sp|Q96SL1|DIRC2_HUMAN	-0.208102	-0.00674215	-2.4973	0.0431152	0.165725	-4.93857
sp|P46108|CRK_HUMAN	0.0987677	0.00110772	2.49528	0.0432393	0.166118	-4.94154
sp|P61026|RAB10_HUMAN	-0.102465	-0.0114698	-2.49308	0.0433745	0.166496	-4.94477
sp|Q10469|MGAT2_HUMAN	0.170198	0.0242069	2.49297	0.0433814	0.166496	-4.94493
sp|Q9BRJ2|RM45_HUMAN	0.0866239	0.00757995	2.4925	0.0434107	0.166525	-4.94563
sp|O75822|EIF3J_HUMAN	0.11014	0.0279617	2.4918	0.0434538	0.16654	-4.94666
sp|Q9P016|THYN1_HUMAN	-0.131629	0.0162447	-2.49172	0.0434586	0.16654	-4.94677
sp|Q05823|RN5A_HUMAN	-0.129348	-0.0139328	-2.49045	0.043537	0.166757	-4.94863
sp|O43325|LYRM1_HUMAN	0.210558	-0.0200377	2.48971	0.0435833	0.16685	-4.94973
sp|A6QL63|BTBDB_HUMAN	0.113409	-0.0193713	2.48909	0.0436217	0.166913	-4.95064
sp|O95858|TSN15_HUMAN	-0.0860436	-0.00970468	-2.48852	0.043657	0.166964	-4.95148
sp|P38646|GRP75_HUMAN	0.094003	0.0314927	2.48784	0.0436994	0.167024	-4.95248
sp|P19338|NUCL_HUMAN	0.0916914	0.0047674	2.48756	0.0437168	0.167024	-4.95289
sp|Q02750|MP2K1_HUMAN	0.13789	0.0198871	2.48717	0.0437408	0.167032	-4.95346
sp|Q9UL54-2|TAOK2_HUMAN	-0.340311	-0.0347742	-2.48513	0.0438684	0.167385	-4.95647
sp|P12273|PIP_HUMAN	-0.25774	-0.0646494	-2.48477	0.0438903	0.167385	-4.95698
sp|O43805|SSNA1_HUMAN	-0.147067	0.0131577	-2.48438	0.0439147	0.167385	-4.95755
sp|O43674|NDUB5_HUMAN	0.137516	0.0108564	2.48428	0.0439213	0.167385	-4.95771
sp|Q3ZAQ7|VMA21_HUMAN	0.209404	-0.00301772	2.48282	0.0440124	0.167648	-4.95985
sp|O14686-3|KMT2D_HUMAN	0.157921	-0.0520601	2.48204	0.0440614	0.167714	-4.961
sp|Q9NP81|SYSM_HUMAN	0.0898138	0.0161563	2.48178	0.0440779	0.167714	-4.96138
sp|Q8WWV3|RT4I1_HUMAN	0.0988514	0.0210992	2.48149	0.0440957	0.167714	-4.9618
[truncated: 5,604 more rows]

## Sheet: A549 - inf+alc over inf
Protein	logFC	AveExpr	t	P.Value	adj.P.Val	B
sp|Q14596|NBR1_HUMAN	1.60424	0.818409	28.2018	3.35848e-08	0.000255345	8.52225
sp|P21580|TNAP3_HUMAN	1.1524	1.28201	20.1463	3.10682e-07	0.000896979	7.14129
sp|P09913|IFIT2_HUMAN	2.6687	1.49767	18.9759	4.6068e-07	0.000896979	6.85409
sp|Q13772-4|NCOA4_HUMAN	1.2429	0.669787	18.9066	4.71908e-07	0.000896979	6.83614
sp|Q15025|TNIP1_HUMAN	1.66995	1.30257	17.2883	8.49154e-07	0.00129122	6.38458
sp|O15392-2|BIRC5_HUMAN	-1.02852	-0.685473	-15.8581	1.494e-06	0.00189315	5.92664
sp|O14879|IFIT3_HUMAN	2.1881	1.31826	15.1809	1.98614e-06	0.00215378	5.68758
sp|O60565|GREM1_HUMAN	1.22397	0.194416	14.7715	2.37316e-06	0.00215378	5.53543
sp|Q96CS7-2|PKHB2_HUMAN	1.21465	0.576864	14.6097	2.54953e-06	0.00215378	5.4736
sp|Q86YH2|Z280B_HUMAN	1.59909	1.17359	13.9358	3.46477e-06	0.00263427	5.20545
sp|Q8WUA8|TSK_HUMAN	0.749239	0.585349	13.401	4.46463e-06	0.00300925	4.9796
sp|Q01581|HMCS1_HUMAN	0.889494	0.188088	13.2735	4.74958e-06	0.00300925	4.92393
sp|Q96Q89-2|KI20B_HUMAN	-0.638834	-0.437187	-12.8037	5.99444e-06	0.00350583	4.71258
sp|O95997|PTTG1_HUMAN	-0.867574	-0.69019	-12.5675	6.75914e-06	0.00362133	4.60243
sp|Q9H7S9|ZN703_HUMAN	0.631977	0.274747	12.1423	8.43507e-06	0.00362133	4.39725
sp|Q9H8V3-3|ECT2_HUMAN	-0.718296	-0.586946	-12.0402	8.90532e-06	0.00362133	4.34662
sp|Q96GD4-5|AURKB_HUMAN	-0.676594	-0.454577	-12.0289	8.9594e-06	0.00362133	4.34096
sp|P01584|IL1B_HUMAN	0.908759	1.0451	11.9824	9.18463e-06	0.00362133	4.31773
sp|P49759-3|CLK1_HUMAN	0.836715	0.431617	11.9762	9.21565e-06	0.00362133	4.31458
sp|O15015|ZN646_HUMAN	0.946034	0.673745	11.8595	9.81301e-06	0.00362133	4.25568
sp|O43482|MS18B_HUMAN	-0.685661	-0.295477	-11.8242	1.00024e-05	0.00362133	4.23772
sp|Q15773|MLF2_HUMAN	0.683492	0.228082	11.4929	1.19998e-05	0.00377433	4.06574
sp|Q9H0R8-2|GBRL1_HUMAN	0.868206	0.455015	11.4077	1.25847e-05	0.00377433	4.02053
sp|Q15038|DAZP2_HUMAN	0.701343	0.0845962	11.3779	1.27975e-05	0.00377433	4.00457
sp|Q7Z7G8|VP13B_HUMAN	0.862739	0.411042	11.3652	1.2889e-05	0.00377433	3.9978
sp|Q6ZP82-2|CC141_HUMAN	0.645927	0.215364	11.3627	1.29071e-05	0.00377433	3.99646
sp|Q99952|PTN18_HUMAN	-0.707758	-0.328758	-11.1567	1.45073e-05	0.00408515	3.88486
sp|P05161|ISG15_HUMAN	1.42065	0.9336	11.037	1.55408e-05	0.00419023	3.81887
sp|Q9NZR1|TMOD2_HUMAN	1.3286	0.360645	10.9885	1.59827e-05	0.00419023	3.79192
sp|O60637|TSN3_HUMAN	0.673714	0.276928	10.8301	1.75311e-05	0.00434055	3.70281
sp|Q9BSJ6|PIMRE_HUMAN	-0.760087	-0.566427	-10.814	1.76979e-05	0.00434055	3.69367
sp|P09914|IFIT1_HUMAN	1.78935	0.984049	10.6704	1.92693e-05	0.00457828	3.61133
sp|Q9P281|BAHC1_HUMAN	0.839971	0.371751	10.5634	2.05423e-05	0.00465166	3.54922
sp|P48449|ERG7_HUMAN	0.604402	0.128948	10.5426	2.08019e-05	0.00465166	3.53701
sp|P80188|NGAL_HUMAN	1.57234	1.58879	10.3882	2.28417e-05	0.00496187	3.44583
sp|Q86Y91|KI18B_HUMAN	-0.768561	-0.447567	-10.2808	2.43966e-05	0.00515244	3.38144
sp|Q13113|PDZ1I_HUMAN	1.19911	1.12028	10.2102	2.54848e-05	0.00518537	3.33867
sp|P12273|PIP_HUMAN	1.43233	0.540522	10.1491	2.64702e-05	0.00518537	3.30143
sp|P00973-3|OAS1_HUMAN	1.17937	0.599444	10.1241	2.68863e-05	0.00518537	3.28611
sp|P53602|MVD1_HUMAN	0.619398	0.214988	10.0895	2.74749e-05	0.00518537	3.26481
sp|P05231|IL6_HUMAN	3.35103	2.62697	10.06	2.79868e-05	0.00518537	3.24665
sp|O95395|GCNT3_HUMAN	0.983646	0.335596	10.0231	2.86447e-05	0.00518537	3.22376
sp|Q03169|TNAP2_HUMAN	0.519817	0.690062	9.8586	3.17968e-05	0.00556587	3.1207
sp|Q13501|SQSTM_HUMAN	1.11274	0.863249	9.80617	3.28834e-05	0.00556587	3.08744
sp|Q504U0|CD046_HUMAN	-0.712358	-0.64964	-9.80336	3.29428e-05	0.00556587	3.08565
sp|P09341|GROA_HUMAN	2.25181	2.21845	9.70218	3.51661e-05	0.00578777	3.02089
sp|P05362|ICAM1_HUMAN	1.01496	1.32185	9.67557	3.57787e-05	0.00578777	3.00374
sp|P07225|PROS_HUMAN	0.571544	0.133137	9.44371	4.1666e-05	0.00659972	2.852
sp|Q9C002|NMES1_HUMAN	1.07214	1.34845	9.3309	4.49246e-05	0.00697065	2.7767
sp|Q13829|BACD2_HUMAN	0.502387	0.365504	9.29238	4.61033e-05	0.00701047	2.75076
sp|P42830|CXCL5_HUMAN	0.712502	1.10671	9.23995	4.77646e-05	0.00712067	2.71526
sp|O94782|UBP1_HUMAN	-1.13497	-0.6944	-9.18302	4.96461e-05	0.00719185	2.67648
sp|Q9C0D4|Z518B_HUMAN	0.638325	0.320738	9.15168	5.07177e-05	0.00719185	2.65502
sp|Q12872-2|SFSWA_HUMAN	-0.508507	-0.196592	-9.14126	5.10798e-05	0.00719185	2.64787
sp|O76080|ZFAN5_HUMAN	0.470626	0.27474	8.98106	5.7036e-05	0.00785126	2.53678
sp|Q00653|NFKB2_HUMAN	0.603924	0.840981	8.96118	5.78286e-05	0.00785126	2.52285
sp|O95297|MPZL1_HUMAN	0.487481	0.0889574	8.90565	6.01107e-05	0.00801792	2.48376
sp|Q99618|CDCA3_HUMAN	-0.799963	-0.557798	-8.83178	6.33067e-05	0.00813241	2.43137
sp|P14324|FPPS_HUMAN	0.480263	0.0813066	8.83004	6.33844e-05	0.00813241	2.43013
sp|O95786|DDX58_HUMAN	0.702214	0.397998	8.81238	6.41779e-05	0.00813241	2.41753
sp|O00762|UBE2C_HUMAN	-1.02056	-0.707657	-8.75541	6.68163e-05	0.0083063	2.37671
sp|O95551-2|TYDP2_HUMAN	0.44699	0.278395	8.73561	6.77619e-05	0.0083063	2.36246
sp|Q56NI9|ESCO2_HUMAN	-1.4436	-0.888149	-8.69505	6.97474e-05	0.0083063	2.33316
sp|Q58FG1|HS904_HUMAN	0.841822	0.301323	8.69158	6.99202e-05	0.0083063	2.33065
sp|A1A4S6|RHG10_HUMAN	0.622821	0.239954	8.64002	7.25476e-05	0.00848584	2.29319
sp|Q8IX03-2|KIBRA_HUMAN	-0.494344	-0.121663	-8.61546	7.38386e-05	0.00850598	2.27526
sp|P10145|IL8_HUMAN	2.82325	2.53406	8.5275	7.86809e-05	0.00892852	2.21062
sp|Q8N465|D2HDH_HUMAN	-0.632795	0.092647	-8.47368	8.18219e-05	0.00914841	2.17073
sp|Q15398|DLGP5_HUMAN	-0.787527	-0.6708	-8.43876	8.39358e-05	0.00924875	2.14471
sp|P51884|LUM_HUMAN	0.587339	0.274279	8.39227	8.6847e-05	0.00943283	2.10991
sp|P60520|GBRL2_HUMAN	0.633621	0.384863	8.3224	9.14418e-05	0.00960555	2.05723
sp|P01024|CO3_HUMAN	0.425631	0.277425	8.30584	9.25712e-05	0.00960555	2.04467
sp|P00734|THRB_HUMAN	0.625416	0.272154	8.28216	9.42131e-05	0.00960555	2.02668
sp|Q8IY21|DDX60_HUMAN	0.892464	0.530685	8.25778	9.5939e-05	0.00960555	2.0081
sp|Q15004|PAF15_HUMAN	-1.07697	-0.920145	-8.2442	9.69156e-05	0.00960555	1.99772
sp|Q53EQ6|TIGD5_HUMAN	0.578448	0.206976	8.23982	9.7233e-05	0.00960555	1.99438
sp|Q9P1Z2|CACO1_HUMAN	1.07617	0.755189	8.22445	9.8356e-05	0.00960555	1.98261
sp|P01130|LDLR_HUMAN	1.1503	0.674498	8.22189	9.85444e-05	0.00960555	1.98065
sp|P51965|UB2E1_HUMAN	0.576964	0.245253	8.19539	0.000100521	0.00967417	1.9603
sp|Q9NQW6|ANLN_HUMAN	-0.876995	-0.657289	-8.11973	0.000106414	0.0101134	1.90185
sp|Q8NBP7|PCSK9_HUMAN	1.64466	0.216677	8.09851	0.000108137	0.0101502	1.88536
sp|Q86VP1-2|TAXB1_HUMAN	0.551157	0.295864	8.05875	0.000111451	0.0103337	1.85434
sp|Q5W0B1|OBI1_HUMAN	-0.595136	-0.358686	-8.02709	0.000114172	0.0104584	1.82954
sp|P09603|CSF1_HUMAN	0.448574	0.101884	7.99347	0.000117145	0.010603	1.8031
sp|Q9NYZ3|GTSE1_HUMAN	-0.854798	-0.493189	-7.95168	0.000120964	0.0106952	1.77008
sp|Q99640|PMYT1_HUMAN	-0.964594	-0.536183	-7.94467	0.000121619	0.0106952	1.76451
sp|Q0D2I5-5|IFFO1_HUMAN	-0.413758	-0.330815	-7.91045	0.000124871	0.0106952	1.73732
sp|O43187|IRAK2_HUMAN	0.997306	1.0434	7.90512	0.000125387	0.0106952	1.73308
sp|O76041|NEBL_HUMAN	-1.00181	-0.494951	-7.90194	0.000125695	0.0106952	1.73055
sp|Q01201|RELB_HUMAN	0.536046	0.934392	7.89263	0.000126604	0.0106952	1.72312
sp|Q9NPD8|UBE2T_HUMAN	-0.884432	-0.608204	-7.86434	0.000129412	0.0108123	1.7005
sp|P53350|PLK1_HUMAN	-0.420767	-0.405544	-7.81428	0.000134553	0.0111197	1.66029
sp|P20591|MX1_HUMAN	2.16427	1.70147	7.77478	0.000138775	0.0113453	1.62838
sp|P31350-2|RIR2_HUMAN	-1.26509	-0.723829	-7.71051	0.000145971	0.0117684	1.57613
sp|P38936|CDN1A_HUMAN	1.39038	-0.0540248	7.70121	0.000147047	0.0117684	1.56853
sp|Q86XF0|DYR2_HUMAN	-0.788499	-0.584255	-7.64197	0.000154115	0.0120974	1.51994
sp|Q9NRX5|SERC1_HUMAN	0.594189	0.204076	7.62777	0.000155865	0.0120974	1.50824
sp|Q12841|FSTL1_HUMAN	0.912598	0.646414	7.62724	0.000155931	0.0120974	1.50781
sp|P00966|ASSY_HUMAN	0.636716	0.819458	7.57481	0.000162597	0.0124168	1.46443
sp|P49327|FAS_HUMAN	0.34616	0.0897612	7.56334	0.000164098	0.0124168	1.4549
sp|Q9UKI2|BORG2_HUMAN	-0.595566	-0.874035	-7.53454	0.000167937	0.0124168	1.43091
sp|O75496|GEMI_HUMAN	-0.820301	-0.526734	-7.53258	0.000168203	0.0124168	1.42927
sp|Q9NRZ9|HELLS_HUMAN	-0.846648	-0.695016	-7.52904	0.000168683	0.0124168	1.42632
sp|Q13907-2|IDI1_HUMAN	0.592508	0.205668	7.52049	0.000169847	0.0124168	1.41918
sp|Q13137-4|CACO2_HUMAN	0.354867	0.309711	7.50092	0.000172549	0.012479	1.4028
sp|Q9NR19-2|ACSA_HUMAN	0.623549	0.290263	7.49068	0.000173981	0.012479	1.39422
sp|P29590|PML_HUMAN	0.432282	0.490683	7.45153	0.000179586	0.0127607	1.36129
sp|Q96TC7|RMD3_HUMAN	-0.658776	-0.285759	-7.38339	0.000189835	0.013364	1.3036
sp|P16035|TIMP2_HUMAN	0.429426	-0.185411	7.35936	0.000193606	0.0134725	1.28313
sp|P52732|KIF11_HUMAN	-0.71685	-0.5444	-7.35112	0.000194919	0.0134725	1.2761
sp|P23458|JAK1_HUMAN	0.47951	0.355119	7.31786	0.000200321	0.0135853	1.24765
sp|Q53EZ4|CEP55_HUMAN	-0.473638	-0.507868	-7.29586	0.000203988	0.0135853	1.22876
sp|P46527|CDN1B_HUMAN	0.612086	0.428117	7.27993	0.00020669	0.0135853	1.21505
sp|Q14680|MELK_HUMAN	-0.401868	-0.347058	-7.27695	0.0002072	0.0135853	1.21248
sp|Q96HA7|TONSL_HUMAN	-0.400335	-0.300959	-7.27657	0.000207266	0.0135853	1.21215
sp|Q99661|KIF2C_HUMAN	-0.629596	-0.350795	-7.27652	0.000207274	0.0135853	1.21211
sp|Q8IZN3|ZDH14_HUMAN	1.31808	0.424474	7.25546	0.000210921	0.0137062	1.19394
sp|P35520-2|CBS_HUMAN	0.43646	0.187018	7.2323	0.000215015	0.0137665	1.17389
sp|Q9NU53|GINM1_HUMAN	0.491344	0.338774	7.2146	0.000218205	0.0137665	1.15854
sp|Q9UBT7|CTNL1_HUMAN	-0.664355	-0.640974	-7.21354	0.000218398	0.0137665	1.15762
sp|P35354|PGH2_HUMAN	1.86062	1.80434	7.20768	0.000219468	0.0137665	1.15252
sp|Q6ZUT9-2|DEN5B_HUMAN	-0.722958	-0.400918	-7.19987	0.000220902	0.0137665	1.14573
sp|O00560|SDCB1_HUMAN	0.71484	0.349138	7.14239	0.000231789	0.0143276	1.09552
sp|Q9H467|CUED2_HUMAN	-0.393197	-0.653672	-7.05636	0.000249237	0.0152819	1.0197
sp|Q14533|KRT81_HUMAN_contaminant	-0.817255	-0.826557	-7.03139	0.000254578	0.0154233	0.997527
sp|Q13530|SERC3_HUMAN	0.537181	0.225707	7.02667	0.000255601	0.0154233	0.993334
sp|P02795|MT2_HUMAN	-0.751616	-0.512215	-7.0123	0.000258748	0.0154237	0.980535
sp|Q9NPA3|M1IP1_HUMAN	0.35124	0.173749	6.99926	0.000261641	0.0154237	0.9689
sp|Q6NYC1-3|JMJD6_HUMAN	0.331349	0.182126	6.99902	0.000261693	0.0154237	0.968693
sp|Q99650|OSMR_HUMAN	0.863863	0.904054	6.9853	0.000264777	0.0154854	0.956433
sp|P00374|DYR_HUMAN	-0.859105	-0.622421	-6.96794	0.00026874	0.0155972	0.940885
sp|Q66PJ3|AR6P4_HUMAN	-0.42261	-0.346699	-6.95241	0.000272339	0.0156863	0.926957
sp|Q9ULW0|TPX2_HUMAN	-0.732165	-0.582996	-6.93225	0.000277096	0.0158403	0.908823
sp|Q9BQ70|TCF25_HUMAN	-0.437458	-0.24473	-6.91443	0.000281378	0.0159081	0.89276
sp|Q96B70|LENG9_HUMAN	0.395397	0.197467	6.90995	0.000282466	0.0159081	0.888716
sp|Q9NV92|NFIP2_HUMAN	0.484795	0.0816541	6.87485	0.00029116	0.0162771	0.856948
sp|P04179|SODM_HUMAN	1.13741	1.40236	6.86026	0.000294862	0.0162919	0.843704
sp|Q13115|DUS4_HUMAN	0.415416	0.190202	6.85695	0.000295709	0.0162919	0.840695
sp|P04818|TYSY_HUMAN	-0.913095	-0.582927	-6.84083	0.000299876	0.0164026	0.826023
sp|O60488|ACSL4_HUMAN	0.800483	0.62382	6.80894	0.000308315	0.0167437	0.796911
sp|Q9NSV4|DIAP3_HUMAN	-0.463134	-0.285525	-6.74077	0.000327272	0.017489	0.734277
sp|Q9Y3D8|KAD6_HUMAN	0.326944	0.195014	6.74074	0.00032728	0.017489	0.734252
sp|P0CG48|UBC_HUMAN	0.451059	0.136167	6.73499	0.00032894	0.017489	0.72894
sp|Q16763|UBE2S_HUMAN	-0.52857	-0.259584	-6.72406	0.000332118	0.0175354	0.718839
sp|O14965|AURKA_HUMAN	-0.56264	-0.250087	-6.71064	0.000336067	0.0176215	0.70642
sp|Q9NQ94|A1CF_HUMAN	0.45029	0.230241	6.69975	0.000339313	0.0176698	0.696322
sp|O43688-2|PLPP2_HUMAN	0.52565	0.105735	6.67769	0.000345995	0.0177568	0.675827
sp|P11926|DCOR_HUMAN	-0.849384	-0.425726	-6.67202	0.000347736	0.0177568	0.670551
sp|Q01432-4|AMPD3_HUMAN	0.391284	0.269968	6.66652	0.000349434	0.0177568	0.665432
sp|P19474|RO52_HUMAN	0.325859	0.259864	6.66057	0.00035128	0.0177568	0.65989
sp|Q14807|KIF22_HUMAN	-0.403144	-0.445994	-6.65188	0.000354001	0.0177568	0.651778
sp|Q9BYK8|HELZ2_HUMAN	0.672503	0.517637	6.64872	0.000354996	0.0177568	0.648828
sp|Q5JTD0|TJAP1_HUMAN	0.384171	0.250671	6.63586	0.000359078	0.0178436	0.636806
sp|P15260|INGR1_HUMAN	0.67185	0.876229	6.61154	0.00036694	0.0181159	0.614024
sp|P78386|KRT85_HUMAN_contaminant	-0.698438	-0.748715	-6.58855	0.000374553	0.0183491	0.592417
sp|Q8NBT0|POC1A_HUMAN	-0.754925	-0.430335	-6.58278	0.000376491	0.0183491	0.586986
sp|Q7L3B6|CD37L_HUMAN	0.406509	0.216684	6.56796	0.000381523	0.0183897	0.573012
sp|O75717|WDHD1_HUMAN	-0.636127	-0.366017	-6.56609	0.000382162	0.0183897	0.571249
sp|Q9BSB4|ATGA1_HUMAN	0.437296	0.243925	6.55761	0.000385081	0.0183962	0.563241
sp|Q96B01|R51A1_HUMAN	-1.2444	-0.881186	-6.54611	0.000389077	0.0183962	0.55237
sp|P54132|BLM_HUMAN	-0.815649	-0.387027	-6.54475	0.000389554	0.0183962	0.551081
sp|Q12929|EPS8_HUMAN	0.344647	0.196803	6.53722	0.000392201	0.0184068	0.543952
sp|Q9UH92|MLX_HUMAN	0.57678	-0.0236538	6.50392	0.000404151	0.018765	0.512339
sp|P25685|DNJB1_HUMAN	-0.287813	-0.206683	-6.49762	0.000406459	0.018765	0.506338
sp|P37268|FDFT_HUMAN	0.683654	-0.1564	6.49491	0.000407455	0.018765	0.503761
sp|Q96BD8|SKA1_HUMAN	-0.62423	-0.430304	-6.48883	0.000409704	0.018765	0.49796
sp|Q96QZ7|MAGI1_HUMAN	0.576892	0.207973	6.46596	0.000418282	0.0189726	0.476125
sp|P04183|KITH_HUMAN	-0.831011	-0.653498	-6.46347	0.000419229	0.0189726	0.473742
sp|Q9H1P3|OSBL2_HUMAN	0.411608	0.0600454	6.45475	0.00042256	0.0190102	0.465399
sp|Q9GZP8-2|IMUP_HUMAN	-0.56021	-0.724255	-6.43266	0.000431136	0.0192819	0.444217
sp|Q05682-2|CALD1_HUMAN	0.377604	0.150461	6.41713	0.000437281	0.0194424	0.429291
sp|Q7L2Z9|CENPQ_HUMAN	-0.382328	-0.215109	-6.41036	0.000439993	0.0194492	0.422772
sp|Q9UQ35|SRRM2_HUMAN	-0.302025	-0.119675	-6.39037	0.000448109	0.0196935	0.403491
sp|Q9HBF4|ZFYV1_HUMAN	0.474236	0.134173	6.37247	0.000455519	0.0199041	0.386187
sp|Q9BXS4|TMM59_HUMAN	0.90694	0.0964467	6.35125	0.000464484	0.0200752	0.36562
sp|Q6ZVF9|GRIN3_HUMAN	0.462063	-0.0359139	6.35071	0.000464717	0.0200752	0.36509
sp|P35556|FBN2_HUMAN	-0.47002	-0.410742	-6.33928	0.000469629	0.0200907	0.353993
sp|P36955|PEDF_HUMAN	0.925745	0.356288	6.33759	0.000470359	0.0200907	0.352352
sp|P0DMV8|HS71A_HUMAN	0.459455	0.272683	6.32639	0.00047524	0.0201061	0.341454
sp|Q9BW19|KIFC1_HUMAN	-0.457255	-0.201052	-6.32004	0.000478034	0.0201061	0.335266
sp|Q9NZV1|CRIM1_HUMAN	0.467092	0.0431918	6.31864	0.000478653	0.0201061	0.333898
sp|Q03426|KIME_HUMAN	0.332803	0.0330972	6.29709	0.000488282	0.0203979	0.312865
sp|Q9BPZ7|SIN1_HUMAN	0.294303	0.148525	6.28226	0.000495036	0.0205129	0.298356
sp|Q9HBM1|SPC25_HUMAN	-0.619094	-0.474623	-6.27922	0.000496432	0.0205129	0.295382
sp|Q9ULX9|MAFF_HUMAN	0.469279	0.517763	6.2667	0.000502235	0.0206405	0.283104
sp|Q9UEE5|ST17A_HUMAN	0.399119	0.316918	6.2373	0.000516164	0.0210989	0.254198
sp|Q9NPF2|CHSTB_HUMAN	0.670753	0.547577	6.22866	0.00052034	0.0211241	0.245681
sp|P17900|SAP3_HUMAN	0.292627	0.0395051	6.22456	0.000522336	0.0211241	0.241633
sp|Q00978|IRF9_HUMAN	0.714268	0.434657	6.19386	0.000537548	0.0216242	0.211285
sp|Q9ULI0|ATD2B_HUMAN	-0.414186	-0.224533	-6.18572	0.000541666	0.0216752	0.203215
sp|P49643|PRI2_HUMAN	-0.596344	-0.380694	-6.17056	0.000549429	0.0218707	0.188167
sp|P08962|CD63_HUMAN	0.589585	0.165961	6.15155	0.000559343	0.0220905	0.169251
sp|Q96CV9|OPTN_HUMAN	0.305647	0.316818	6.14474	0.000562941	0.0220905	0.162469
sp|Q9NQH7|XPP3_HUMAN	0.31798	0.178255	6.14338	0.000563666	0.0220905	0.161106
sp|A1L390|PKHG3_HUMAN	-0.440902	-0.22759	-6.13234	0.000569568	0.0222073	0.150085
sp|P42575|CASP2_HUMAN	-0.458462	-0.336567	-6.11881	0.000576891	0.0223781	0.136568
sp|Q96T88|UHRF1_HUMAN	-0.88277	-0.593618	-6.11298	0.000580079	0.0223875	0.130735
sp|P08183|MDR1_HUMAN	0.324815	0.16392	6.09915	0.00058773	0.0224094	0.116866
sp|P22736-2|NR4A1_HUMAN	1.45987	0.922434	6.09581	0.000589592	0.0224094	0.113519
sp|Q86SQ4-3|AGRG6_HUMAN	-0.39743	-0.0488672	-6.09222	0.000591601	0.0224094	0.109919
sp|P20827|EFNA1_HUMAN	1.42113	1.27757	6.07625	0.000600638	0.0224094	0.0938699
sp|Q8IV08|PLD3_HUMAN	0.455415	0.0201511	6.07041	0.000603981	0.0224094	0.0879934
sp|Q03405|UPAR_HUMAN	0.858488	0.775989	6.069	0.000604793	0.0224094	0.0865705
sp|Q9H2H9|S38A1_HUMAN	0.552923	0.384395	6.06788	0.000605437	0.0224094	0.0854434
sp|P13995|MTDC_HUMAN	0.274367	0.297791	6.06354	0.000607946	0.0224094	0.0810647
sp|Q99985|SEM3C_HUMAN	0.365363	0.261819	6.05744	0.000611487	0.0224094	0.0749146
sp|O14777|NDC80_HUMAN	-0.467736	-0.36294	-6.05555	0.000612588	0.0224094	0.0730107
sp|Q9ULX6|AKP8L_HUMAN	0.351381	0.241798	6.05348	0.000613793	0.0224094	0.0709289
sp|P12109|CO6A1_HUMAN	0.604126	0.191559	6.04969	0.000616014	0.0224094	0.0671041
sp|P24941|CDK2_HUMAN	-0.377785	-0.261318	-6.04202	0.000620539	0.0224665	0.0593536
sp|Q9NSP4|CENPM_HUMAN	-0.596374	-0.68509	-6.02908	0.000628254	0.022638	0.0462661
sp|P31641|SC6A6_HUMAN	0.507164	0.407164	5.99919	0.000646492	0.0231853	0.0159505
sp|P22681|CBL_HUMAN	0.307697	0.0925016	5.97601	0.000661048	0.0235763	-0.00764399
sp|Q14181|DPOA2_HUMAN	-0.555925	-0.400171	-5.9694	0.000665268	0.0235763	-0.0143879
sp|Q8IYM9|TRI22_HUMAN	-0.760987	-0.329016	-5.96717	0.000666698	0.0235763	-0.0166638
sp|P20248|CCNA2_HUMAN	-0.915911	-0.457512	-5.95953	0.000671625	0.0236406	-0.0244675
sp|P35914|HMGCL_HUMAN	0.412446	0.183192	5.9507	0.000677367	0.0236653	-0.0334923
sp|Q06481|APLP2_HUMAN	0.616128	-0.0743219	5.94889	0.000678552	0.0236653	-0.0353452
sp|Q96QD8|S38A2_HUMAN	0.824697	0.520687	5.93778	0.000685871	0.0238113	-0.0467186
sp|P02749|APOH_HUMAN	0.562746	0.194712	5.92839	0.000692124	0.023861	-0.0563404
sp|Q9HAZ1|CLK4_HUMAN	0.514282	0.169366	5.92622	0.000693578	0.023861	-0.0585654
sp|Q29980|MICB_HUMAN	0.552582	0.324879	5.91427	0.000701655	0.0239517	-0.0708422
sp|O75185-3|AT2C2_HUMAN	0.627961	-0.00686691	5.91286	0.000702608	0.0239517	-0.0722816
sp|Q8N2C7|UNC80_HUMAN	0.496204	0.321687	5.90368	0.000708895	0.0239517	-0.0817287
sp|P05067|A4_HUMAN	0.775782	0.118965	5.90088	0.000710824	0.0239517	-0.0846108
sp|Q9C035|TRIM5_HUMAN	0.365705	0.0221507	5.89922	0.000711966	0.0239517	-0.0863137
sp|Q00526|CDK3_HUMAN	-0.381092	-0.22253	-5.88058	0.000724985	0.0242822	-0.105534
sp|Q9Y4K0|LOXL2_HUMAN	0.633347	0.0714158	5.8671	0.000734568	0.0244918	-0.119464
sp|O14578-4|CTRO_HUMAN	-0.557269	-0.455882	-5.86276	0.000737684	0.0244918	-0.123956
sp|P07948|LYN_HUMAN	0.396359	0.331545	5.83991	0.000754324	0.0249353	-0.147625
sp|Q6PL18|ATAD2_HUMAN	-0.604359	-0.43258	-5.82685	0.000764029	0.0249673	-0.16119
sp|Q04721|NOTC2_HUMAN	0.358757	0.138733	5.8254	0.000765114	0.0249673	-0.162696
sp|Q9BX40-2|LS14B_HUMAN	-0.41675	-0.252114	-5.82536	0.000765143	0.0249673	-0.162737
sp|Q96LZ7|RMD2_HUMAN	-0.827507	-0.423748	-5.81343	0.000774144	0.0250834	-0.17515
sp|P13747|HLAE_HUMAN	0.848635	0.132189	5.81191	0.0007753	0.0250834	-0.176734
sp|Q5VV41|ARHGG_HUMAN	-0.253378	-0.0959326	-5.80251	0.000782493	0.0252089	-0.186537
sp|Q9H8M2|BRD9_HUMAN	0.493705	0.196253	5.79003	0.000792151	0.0254124	-0.199559
sp|Q86TB3|ALPK2_HUMAN	-0.402866	-0.214345	-5.75143	0.000822889	0.0261883	-0.239981
sp|O43805|SSNA1_HUMAN	-0.310344	-0.169865	-5.75101	0.000823229	0.0261883	-0.24042
sp|Q7L014|DDX46_HUMAN	-0.276336	-0.0943948	-5.73344	0.000837674	0.02644	-0.258894
sp|Q8N3X1-2|FNBP4_HUMAN	0.297869	0.143198	5.73293	0.000838094	0.02644	-0.259428
sp|Q96EX3|WDR34_HUMAN	-0.510671	-0.420494	-5.72875	0.000841577	0.0264401	-0.263833
sp|Q53HL2|BOREA_HUMAN	-0.473502	-0.384458	-5.70719	0.000859781	0.0268723	-0.286565
sp|O43291|SPIT2_HUMAN	0.618378	-0.0638492	5.70413	0.000862402	0.0268723	-0.289799
sp|P0DTD1|R1AB_SARS2	-1.51938	0.239921	-5.69659	0.000868896	0.0269035	-0.297771
sp|Q96FF9|CDCA5_HUMAN	-0.990221	-0.43087	-5.69126	0.000873519	0.0269035	-0.303408
sp|Q9P0L9|PK2L1_HUMAN	0.66468	0.426763	5.68821	0.000876177	0.0269035	-0.306636
sp|Q6FIF0|ZFAN6_HUMAN	0.519527	0.208621	5.68663	0.000877557	0.0269035	-0.308308
sp|P40763|STAT3_HUMAN	-0.301774	-0.154801	-5.681	0.000882492	0.0269461	-0.314267
sp|Q8TAQ2-3|SMRC2_HUMAN	-0.268645	-0.116002	-5.66857	0.000893507	0.0270815	-0.32745
sp|Q6SPF0|SAMD1_HUMAN	-0.286132	-0.154525	-5.66577	0.000896008	0.0270815	-0.330421
sp|Q9NS91|RAD18_HUMAN	-0.676813	-0.362751	-5.6608	0.000900472	0.0270815	-0.335703
sp|Q96SD1|DCR1C_HUMAN	-0.716489	-0.101202	-5.66002	0.000901172	0.0270815	-0.336528
sp|Q9H6B1|Z385D_HUMAN	-1.09583	-0.3777	-5.6318	0.000927012	0.0276473	-0.366577
sp|Q9BX40-3|LS14B_HUMAN	-0.540774	-0.304019	-5.62861	0.000929979	0.0276473	-0.369974
sp|P78545|ELF3_HUMAN	0.781875	0.0816003	5.62739	0.00093112	0.0276473	-0.371278
sp|Q15012|LAP4A_HUMAN	1.00855	0.144865	5.62373	0.000934545	0.0276473	-0.375182
sp|O00767|ACOD_HUMAN	1.09406	0.121311	5.61826	0.000939695	0.0276919	-0.381023
sp|Q13641|TPBG_HUMAN	0.528677	0.411993	5.61169	0.000945928	0.0277484	-0.388052
sp|Q9NQS7|INCE_HUMAN	-0.907778	-0.535751	-5.60856	0.000948912	0.0277484	-0.391401
sp|Q14011-2|CIRBP_HUMAN	-0.342493	-0.224791	-5.60383	0.000953434	0.0277738	-0.396456
sp|P23141-2|EST1_HUMAN	0.398661	0.263661	5.59354	0.000963368	0.0278983	-0.407477
sp|Q9UKU7|ACAD8_HUMAN	0.326764	0.107117	5.59114	0.000965701	0.0278983	-0.41005
sp|O94761|RECQ4_HUMAN	-0.458981	-0.26921	-5.58805	0.000968717	0.0278983	-0.413365
sp|P53816|PLAT3_HUMAN	0.394681	-0.156892	5.55726	0.000999334	0.028645	-0.446459
sp|Q9P2E3|ZNFX1_HUMAN	0.374154	0.255398	5.55446	0.00100218	0.028645	-0.449481
sp|Q8N573-2|OXR1_HUMAN	-0.421855	-0.177064	-5.54695	0.00100983	0.0287555	-0.45757
sp|Q92598|HS105_HUMAN	0.270334	0.162695	5.53628	0.00102082	0.0289601	-0.469087
sp|P08174-7|DAF_HUMAN	0.710015	0.65645	5.51373	0.00104449	0.0294507	-0.493479
sp|Q9UM47|NOTC3_HUMAN	0.672939	0.235354	5.51244	0.00104586	0.0294507	-0.494872
sp|P06400|RB_HUMAN	-0.481852	-0.385205	-5.50684	0.00105185	0.02951	-0.500946
sp|Q13268|DHRS2_HUMAN	-0.435986	0.0640171	-5.4911	0.00106887	0.0298484	-0.518023
sp|P28799|GRN_HUMAN	0.443453	-0.0294482	5.48717	0.00107317	0.0298484	-0.5223
sp|P35658-3|NU214_HUMAN	-0.2719	-0.113156	-5.48488	0.00107569	0.0298484	-0.524793
sp|Q7Z5G4|GOGA7_HUMAN	0.421441	0.168986	5.48057	0.00108043	0.0298709	-0.529473
sp|Q8IX90|SKA3_HUMAN	-0.676465	-0.513189	-5.45487	0.00110925	0.0305139	-0.557487
sp|P35869|AHR_HUMAN	0.386359	0.451372	5.4527	0.00111171	0.0305139	-0.559852
sp|Q9BWD1|THIC_HUMAN	0.31931	0.0769568	5.44541	0.00112006	0.030563	-0.567811
sp|Q96IZ7|RSRC1_HUMAN	-0.277921	-0.194371	-5.44413	0.00112154	0.030563	-0.56922
sp|O14817|TSN4_HUMAN	0.532109	0.0838366	5.42156	0.00114787	0.031123	-0.59392
sp|P14635|CCNB1_HUMAN	-0.435427	-0.372156	-5.41952	0.00115028	0.031123	-0.596156
sp|P15509-7|CSF2R_HUMAN	0.45593	0.205258	5.40942	0.00116232	0.0312648	-0.607245
sp|Q13884|SNTB1_HUMAN	0.576897	0.144694	5.4053	0.00116728	0.0312648	-0.611774
sp|Q9NZJ0|DTL_HUMAN	-0.978354	-0.805071	-5.40268	0.00117044	0.0312648	-0.614653
sp|Q32NB8|PGPS1_HUMAN	0.286654	0.221571	5.40141	0.00117197	0.0312648	-0.616044
sp|Q9NTJ3|SMC4_HUMAN	-0.32195	-0.22312	-5.38431	0.00119286	0.0317109	-0.634859
sp|O60269|GRIN2_HUMAN	-0.362069	-0.344856	-5.37189	0.0012083	0.0320095	-0.648555
sp|Q8NEM2|SHCBP_HUMAN	-0.481235	-0.475264	-5.36707	0.00121435	0.0320581	-0.653877
sp|Q8TE76|MORC4_HUMAN	-0.314905	-0.332811	-5.35607	0.0012283	0.032314	-0.666036
sp|O15118|NPC1_HUMAN	0.454873	0.314406	5.34977	0.00123636	0.032414	-0.673006
sp|P07951-2|TPM2_HUMAN	-0.465966	-0.321511	-5.34497	0.00124255	0.0324642	-0.678323
sp|Q8IY22|CMIP_HUMAN	-0.364242	-0.244905	-5.33455	0.00125609	0.0326346	-0.689868
sp|Q8NC42|RN149_HUMAN	0.509559	0.446501	5.33139	0.00126023	0.0326346	-0.693369
sp|Q9HCP0|KC1G1_HUMAN	0.368022	0.209934	5.33008	0.00126195	0.0326346	-0.694823
sp|Q9BY89|K1671_HUMAN	-0.271493	-0.144298	-5.32439	0.00126945	0.0327174	-0.701138
sp|Q4L180-2|FIL1L_HUMAN	0.427671	0.129594	5.30604	0.001294	0.0332374	-0.721542
sp|P16949|STMN1_HUMAN	-0.259079	-0.22364	-5.29131	0.00131408	0.0336397	-0.737953
sp|O43542|XRCC3_HUMAN	-0.568673	-0.346217	-5.28168	0.0013274	0.0336514	-0.748699
sp|P56937|DHB7_HUMAN	0.479745	-0.0225263	5.28152	0.00132763	0.0336514	-0.748878
sp|Q6SJ93|F111B_HUMAN	-0.7791	-0.530114	-5.28138	0.00132782	0.0336514	-0.749033
sp|P50548|ERF_HUMAN	-0.226653	-0.216716	-5.27046	0.00134312	0.0338858	-0.761242
sp|Q8TD19|NEK9_HUMAN	-0.240644	-0.180488	-5.26843	0.00134598	0.0338858	-0.76351
sp|Q14694-2|UBP10_HUMAN	-0.24334	-0.0851736	-5.26412	0.00135209	0.0339273	-0.768338
sp|P18858|DNLI1_HUMAN	-0.575128	-0.466586	-5.2595	0.00135866	0.0339369	-0.773503
sp|P04181|OAT_HUMAN	0.346251	0.165287	5.25759	0.0013614	0.0339369	-0.775649
sp|Q7L5A8|FA2H_HUMAN	0.656784	-0.0399976	5.25378	0.00136686	0.0339616	-0.779914
sp|Q15910-2|EZH2_HUMAN	-0.337944	-0.139285	-5.24995	0.00137238	0.0339876	-0.784206
sp|Q99519|NEUR1_HUMAN	0.42463	-0.00431926	5.23936	0.00138778	0.0341636	-0.796096
sp|Q96DU7|IP3KC_HUMAN	0.25293	0.178344	5.23888	0.00138847	0.0341636	-0.79663
sp|Q9UK41|VPS28_HUMAN	0.405581	0.252531	5.23281	0.00139739	0.0342219	-0.803451
sp|P10451|OSTP_HUMAN	1.59962	-0.0312692	5.22462	0.00140951	0.0342219	-0.812656
sp|Q9UPY5|XCT_HUMAN	0.330561	0.172972	5.22254	0.00141261	0.0342219	-0.815001
sp|Q9BQE5|APOL2_HUMAN	0.275106	0.29538	5.22237	0.00141287	0.0342219	-0.815195
sp|O43663|PRC1_HUMAN	-0.488413	-0.394709	-5.22205	0.00141335	0.0342219	-0.815555
sp|P23378|GCSP_HUMAN	0.27375	0.11664	5.20563	0.00143809	0.0346315	-0.834057
sp|Q14978-2|NOLC1_HUMAN	-0.282365	-0.0859874	-5.20479	0.00143937	0.0346315	-0.835003
sp|Q13114|TRAF3_HUMAN	0.448373	0.244467	5.20112	0.00144496	0.0346563	-0.839137
sp|A6NCE7|MP3B2_HUMAN	0.342029	0.126965	5.19248	0.00145825	0.034865	-0.848893
sp|P49768|PSN1_HUMAN	0.410349	0.175221	5.1824	0.00147392	0.0349736	-0.860288
sp|Q8WWK9|CKAP2_HUMAN	-0.675832	-0.379421	-5.18107	0.00147601	0.0349736	-0.861797
sp|Q5K651|SAMD9_HUMAN	0.312783	0.15393	5.1807	0.00147659	0.0349736	-0.862217
sp|P42685|FRK_HUMAN	0.720287	0.230866	5.17264	0.00148928	0.0351645	-0.871338
sp|P53794|SC5A3_HUMAN	0.522779	0.396658	5.16159	0.00150688	0.03547	-0.883865
sp|Q13286|CLN3_HUMAN	0.506781	0.312478	5.15411	0.00151893	0.0355635	-0.892357
sp|P62987|RL40_HUMAN	-0.462104	-0.154406	-5.15332	0.00152021	0.0355635	-0.893252
sp|Q96PV0|SYGP1_HUMAN	-0.276578	-0.0895315	-5.14825	0.00152844	0.0356464	-0.899011
sp|Q9UPT9|UBP22_HUMAN	-0.272312	-0.338473	-5.13703	0.00154683	0.0358093	-0.911767
sp|Q86U70|LDB1_HUMAN	-0.426259	-0.290009	-5.13637	0.00154793	0.0358093	-0.91252
sp|Q9ULH7-5|MRTFB_HUMAN	-0.280209	-0.205561	-5.13539	0.00154955	0.0358093	-0.913638
sp|O60669|MOT2_HUMAN	0.333554	0.0751479	5.12637	0.00156455	0.0359681	-0.923906
sp|O60869|EDF1_HUMAN	-0.277306	-0.306974	-5.12557	0.00156589	0.0359681	-0.92482
sp|P36956-4|SRBP1_HUMAN	0.466848	-0.043483	5.1154	0.00158302	0.0360759	-0.93642
sp|Q9NS87|KIF15_HUMAN	-0.447148	-0.220129	-5.11262	0.00158773	0.0360759	-0.939592
sp|Q14011|CIRBP_HUMAN	-0.342235	-0.233983	-5.11218	0.00158847	0.0360759	-0.940091
sp|Q00534|CDK6_HUMAN	-0.246744	-0.150817	-5.11154	0.00158956	0.0360759	-0.94082
sp|Q9NVI1|FANCI_HUMAN	-0.625246	-0.601022	-5.09417	0.00161945	0.0365406	-0.960684
sp|Q9H0V9-2|LMA2L_HUMAN	0.635292	0.651464	5.09405	0.00161965	0.0365406	-0.960817
sp|Q9H0J9|PAR12_HUMAN	0.259153	0.281409	5.08029	0.00164377	0.0369752	-0.976585
sp|Q96KB5-2|TOPK_HUMAN	-0.654186	-0.414037	-5.07306	0.00165659	0.0371537	-0.984871
sp|O95229|ZWINT_HUMAN	-0.944903	-0.866557	-5.06299	0.00167466	0.0372875	-0.996436
sp|O60825|F262_HUMAN	0.248447	0.0946003	5.06212	0.00167623	0.0372875	-0.997439
sp|P21579|SYT1_HUMAN	0.526021	-0.00189992	5.05746	0.00168467	0.0372875	-1.00279
sp|O15440|MRP5_HUMAN	0.510928	0.251748	5.05685	0.00168578	0.0372875	-1.0035
sp|Q30201|HFE_HUMAN	0.38577	0.0750671	5.05036	0.00169762	0.0372875	-1.01096
sp|Q9UDY2-7|ZO2_HUMAN	0.244078	0.0796844	5.05003	0.00169823	0.0372875	-1.01135
sp|Q9HCE9|ANO8_HUMAN	0.340356	0.277622	5.04749	0.00170289	0.0372875	-1.01427
sp|Q96EF6|FBX17_HUMAN	-0.24124	-0.149251	-5.04744	0.00170297	0.0372875	-1.01432
sp|Q99571-2|P2RX4_HUMAN	0.51904	0.0624202	5.04541	0.0017067	0.0372875	-1.01665
sp|O60282|KIF5C_HUMAN	-0.334213	-0.255881	-5.03969	0.00171728	0.0374111	-1.02324
sp|Q9Y5Y0|FLVC1_HUMAN	0.465127	0.0826194	5.03334	0.00172912	0.0375615	-1.03057
sp|Q8TBB5|KLDC4_HUMAN	-0.328948	-0.18017	-5.02887	0.00173749	0.0376356	-1.03572
sp|Q9HAW4|CLSPN_HUMAN	-0.9222	-1.01511	-5.02292	0.00174873	0.0377715	-1.0426
sp|P08648|ITA5_HUMAN	0.347044	0.2362	5.01659	0.00176075	0.0379235	-1.04991
sp|Q8TDB6|DTX3L_HUMAN	0.246269	0.235962	5.0125	0.00176857	0.0379842	-1.05464
sp|Q9UKA9-2|PTBP2_HUMAN	0.242177	0.114628	5.00287	0.00178715	0.038192	-1.06579
sp|Q7Z3E2|CC186_HUMAN	0.227613	0.101507	5.00228	0.00178829	0.038192	-1.06647
sp|P04003|C4BPA_HUMAN	0.506007	0.0924283	4.99883	0.00179501	0.0382283	-1.07047
sp|Q16822|PCKGM_HUMAN	0.290521	0.137709	4.99245	0.00180749	0.0382941	-1.07786
sp|Q4G163|FBX43_HUMAN	-0.881425	-0.193254	-4.9921	0.00180818	0.0382941	-1.07827
sp|P52292|IMA1_HUMAN	-0.215543	-0.237362	-4.98571	0.0018208	0.0383707	-1.08569
sp|O00458|IFRD1_HUMAN	0.6037	0.153452	4.98515	0.00182189	0.0383707	-1.08632
sp|Q96EU7|C1GLC_HUMAN	0.370498	0.127524	4.97559	0.00184096	0.0386217	-1.09743
sp|Q08345-5|DDR1_HUMAN	0.483849	-0.102418	4.97072	0.00185075	0.0386217	-1.10309
sp|P17302|CXA1_HUMAN	0.585	0.569191	4.97014	0.00185194	0.0386217	-1.10377
sp|P10909-2|CLUS_HUMAN	0.574186	-0.163915	4.96771	0.00185684	0.0386217	-1.1066
sp|P49753|ACOT2_HUMAN	0.239968	0.0898756	4.96202	0.0018684	0.0386217	-1.11322
sp|Q15582|BGH3_HUMAN	0.456554	-0.0864691	4.96174	0.00186898	0.0386217	-1.11355
sp|P05452|TETN_HUMAN	0.801097	0.0313726	4.96155	0.00186936	0.0386217	-1.11377
sp|Q08AF3|SLFN5_HUMAN	0.4973	0.604806	4.9497	0.00189372	0.0388649	-1.12758
sp|Q86VE9-4|SERC5_HUMAN	0.460634	0.203304	4.94877	0.00189563	0.0388649	-1.12866
sp|O60566-3|BUB1B_HUMAN	-0.311926	-0.365565	-4.94794	0.00189734	0.0388649	-1.12962
sp|Q14185|DOCK1_HUMAN	-0.237616	-0.14965	-4.9459	0.00190158	0.0388649	-1.132
sp|Q99417|MYCBP_HUMAN	-0.274022	-0.0649007	-4.9272	0.00194091	0.0395176	-1.15384
sp|Q9UJY1|HSPB8_HUMAN	0.324237	0.00679243	4.92579	0.00194392	0.0395176	-1.15549
sp|P51151|RAB9A_HUMAN	0.369673	0.265481	4.90495	0.0019889	0.0402193	-1.1799
sp|Q9H8Y5|ANKZ1_HUMAN	0.25687	0.136789	4.9049	0.00198901	0.0402193	-1.17996
sp|Q86W34|AMZ2_HUMAN	-0.266844	-0.259896	-4.88549	0.00203195	0.0408459	-1.20276
sp|P08243|ASNS_HUMAN	0.265239	0.112863	4.8851	0.00203284	0.0408459	-1.20322
sp|Q9C037|TRIM4_HUMAN	-0.239039	-0.183554	-4.88363	0.00203612	0.0408459	-1.20494
sp|Q9Y2U9|KLDC2_HUMAN	0.244753	-0.00908621	4.87977	0.0020448	0.0408687	-1.20948
sp|Q8N3D4|EH1L1_HUMAN	-0.223848	-0.102034	-4.87568	0.00205404	0.0408687	-1.21429
sp|P45973|CBX5_HUMAN	-0.26893	-0.230376	-4.87545	0.00205457	0.0408687	-1.21457
sp|P49716|CEBPD_HUMAN	0.680958	0.754495	4.8736	0.00205876	0.0408687	-1.21674
sp|P53803|RPAB4_HUMAN	0.273759	0.112523	4.86627	0.00207549	0.0409198	-1.22538
sp|A6H8Y1|BDP1_HUMAN	0.290052	0.194664	4.86563	0.00207697	0.0409198	-1.22614
sp|P62244|RS15A_HUMAN	-0.271806	-0.158243	-4.86366	0.00208148	0.0409198	-1.22845
sp|P15428|PGDH_HUMAN	-0.28838	-0.472831	-4.8602	0.00208946	0.0409198	-1.23253
sp|P07951|TPM2_HUMAN	-0.38934	-0.22447	-4.85878	0.00209275	0.0409198	-1.23422
sp|Q07352|TISB_HUMAN	0.531189	0.434225	4.85804	0.00209446	0.0409198	-1.23509
sp|Q96J84-2|KIRR1_HUMAN	0.247497	0.0767045	4.85348	0.00210504	0.0409198	-1.24046
sp|Q5T655|CFA58_HUMAN	-0.415279	-0.176769	-4.84608	0.00212236	0.0409198	-1.24921
sp|O94992|HEXI1_HUMAN	-0.289792	-0.171475	-4.84493	0.00212506	0.0409198	-1.25057
sp|Q9H2A2|AL8A1_HUMAN	0.280947	0.190343	4.84463	0.00212578	0.0409198	-1.25093
sp|Q5T5P2|SKT_HUMAN	0.285229	0.177961	4.84331	0.00212888	0.0409198	-1.25248
sp|Q9Y618|NCOR2_HUMAN	-0.324128	-0.211058	-4.84328	0.00212896	0.0409198	-1.25252
sp|O75865-2|TPC6A_HUMAN	-0.240094	-0.192642	-4.84229	0.0021313	0.0409198	-1.25369
sp|Q8NBN3|TM87A_HUMAN	0.266067	0.17458	4.83971	0.0021374	0.0409336	-1.25674
sp|Q86X95|CIR1_HUMAN	0.363634	0.238853	4.83252	0.0021545	0.0411362	-1.26525
sp|Q7Z4F1|LRP10_HUMAN	0.595841	0.326616	4.82638	0.00216922	0.0411362	-1.27251
sp|P42025|ACTY_HUMAN	-0.259612	-0.155284	-4.82406	0.00217482	0.0411362	-1.27527
sp|Q9H490|PIGU_HUMAN	0.508728	0.202203	4.82148	0.00218105	0.0411362	-1.27832
sp|Q17RY0|CPEB4_HUMAN	0.248495	0.242454	4.8169	0.0021922	0.0411362	-1.28376
sp|Q13393|PLD1_HUMAN	0.44076	0.384381	4.81607	0.00219422	0.0411362	-1.28474
sp|O14544|SOCS6_HUMAN	-0.359746	-0.104089	-4.8158	0.00219487	0.0411362	-1.28506
sp|Q96PD2-2|DCBD2_HUMAN	-0.31807	-0.226543	-4.81442	0.00219825	0.0411362	-1.2867
sp|Q9Y4B5|MTCL1_HUMAN	-0.305312	-0.268047	-4.81429	0.00219855	0.0411362	-1.28685
sp|Q14493|SLBP_HUMAN	-0.538077	-0.329896	-4.81194	0.00220431	0.0411362	-1.28964
sp|P26045|PTN3_HUMAN	-0.274894	-0.140686	-4.81064	0.00220749	0.0411362	-1.29118
sp|Q14566|MCM6_HUMAN	-0.342698	-0.233612	-4.80602	0.00221888	0.0412472	-1.29667
sp|O43175|SERA_HUMAN	0.229955	0.103957	4.79925	0.00223567	0.041458	-1.30472
sp|P40189|IL6RB_HUMAN	0.448901	0.0514917	4.79338	0.00225035	0.0416288	-1.3117
sp|Q01085-2|TIAR_HUMAN	-0.312126	-0.0278898	-4.78935	0.00226048	0.0416558	-1.3165
sp|P11388-4|TOP2A_HUMAN	-0.907724	-0.737341	-4.78758	0.00226494	0.0416558	-1.3186
sp|Q96RQ3|MCCA_HUMAN	0.285858	0.114878	4.78627	0.00226825	0.0416558	-1.32016
sp|Q9UK23|NAGPA_HUMAN	0.267832	0.163334	4.7815	0.00228038	0.04167	-1.32585
sp|Q9Y4C1|KDM3A_HUMAN	0.496545	0.257222	4.77825	0.00228865	0.04167	-1.32972
sp|O95347|SMC2_HUMAN	-0.369135	-0.269598	-4.77806	0.00228915	0.04167	-1.32995
sp|P23921|RIR1_HUMAN	-0.339355	-0.218251	-4.77601	0.00229439	0.04167	-1.33239
sp|O15231|ZN185_HUMAN	-0.330857	-0.20899	-4.77522	0.00229643	0.04167	-1.33333
sp|O75460|ERN1_HUMAN	0.904036	0.691733	4.76149	0.00233196	0.0422002	-1.34972
sp|Q96K31|CH076_HUMAN	0.266111	0.0663746	4.75966	0.00233674	0.0422002	-1.35191
sp|Q8N9Z2|CC71L_HUMAN	0.434918	0.40067	4.75383	0.00235205	0.0423759	-1.35888
sp|Q13277|STX3_HUMAN	0.28899	0.0819625	4.74856	0.00236598	0.0425261	-1.36518
sp|Q96EC8|YIPF6_HUMAN	0.255458	0.121368	4.74527	0.00237471	0.0425823	-1.36911
sp|Q9UIM3|FKBPL_HUMAN	-0.514437	-0.157987	-4.74225	0.00238278	0.0426265	-1.37273
sp|Q9P212|PLCE1_HUMAN	-0.479487	-0.864221	-4.73404	0.00240485	0.0429204	-1.38257
sp|Q9BSH5|HDHD3_HUMAN	0.27146	0.201277	4.71588	0.00245445	0.0436181	-1.40436
sp|P09871|C1S_HUMAN	0.569031	0.172226	4.71553	0.00245542	0.0436181	-1.40478
sp|Q9NS15|LTBP3_HUMAN	0.603346	-0.173685	4.70112	0.00249562	0.0442288	-1.42211
sp|Q9Y6M9|NDUB9_HUMAN	0.319101	0.136847	4.69729	0.00250644	0.0442706	-1.42673
sp|Q6P6B7|ANR16_HUMAN	-0.371252	-0.127894	-4.69616	0.00250962	0.0442706	-1.42809
sp|Q8N335|GPD1L_HUMAN	-0.214543	-0.087724	-4.69278	0.00251923	0.0443373	-1.43217
sp|Q9P0J1-2|PDP1_HUMAN	0.325119	0.256584	4.67962	0.00255695	0.0448664	-1.44803
sp|O75695|XRP2_HUMAN	0.341497	0.228584	4.67652	0.00256594	0.0448664	-1.45177
sp|P10588|NR2F6_HUMAN	-0.347863	-0.331991	-4.673	0.00257618	0.0448664	-1.45602
sp|Q9NZ63|TLS1_HUMAN	-0.243148	-0.100343	-4.67198	0.00257918	0.0448664	-1.45727
sp|P04004|VTNC_HUMAN	0.547619	0.187315	4.67054	0.00258337	0.0448664	-1.459
sp|P00505|AATM_HUMAN	0.235413	0.145443	4.6693	0.00258702	0.0448664	-1.4605
sp|Q86Y56|DAAF5_HUMAN	-0.246115	-0.204139	-4.66672	0.00259457	0.0448664	-1.46362
sp|P28340|DPOD1_HUMAN	-0.307296	-0.198019	-4.66431	0.00260166	0.0448664	-1.46653
sp|Q14693-7|LPIN1_HUMAN	0.343482	0.0208447	4.66218	0.00260796	0.0448664	-1.46911
sp|O14757|CHK1_HUMAN	-0.277477	-0.277298	-4.66047	0.00261301	0.0448664	-1.47118
sp|P31431|SDC4_HUMAN	0.803067	0.50326	4.65525	0.00262854	0.0448664	-1.4775
sp|P62699|YPEL5_HUMAN	0.337816	0.176727	4.65518	0.00262873	0.0448664	-1.47758
sp|Q96GX5|GWL_HUMAN	-0.354776	-0.250827	-4.65448	0.00263085	0.0448664	-1.47844
sp|Q86W56|PARG_HUMAN	-0.261735	-0.122498	-4.65412	0.00263191	0.0448664	-1.47887
sp|Q9P2B4|CT2NL_HUMAN	0.229491	0.133642	4.64712	0.00265289	0.0451229	-1.48734
sp|P17301|ITA2_HUMAN	0.396683	0.322892	4.6398	0.00267507	0.0452263	-1.49623
sp|P15291|B4GT1_HUMAN	0.407839	0.377741	4.63837	0.00267943	0.0452263	-1.49797
sp|P11166|GTR1_HUMAN	0.323369	0.0289687	4.638	0.00268053	0.0452263	-1.4984
sp|Q8TB40|ABHD4_HUMAN	0.361575	-0.00970374	4.63727	0.00268276	0.0452263	-1.49929
sp|P48507|GSH0_HUMAN	0.217105	0.140811	4.62959	0.00270631	0.0454977	-1.50862
sp|Q9Y6Y0|NS1BP_HUMAN	-0.531932	-0.529834	-4.62652	0.00271578	0.0454977	-1.51235
sp|Q5HYC2|K2026_HUMAN	-0.519708	-0.460977	-4.62619	0.00271682	0.0454977	-1.51276
sp|P56556|NDUA6_HUMAN	0.229181	0.129683	4.6201	0.00273571	0.0456976	-1.52015
sp|Q96FZ2|HMCES_HUMAN	-0.231954	-0.258533	-4.6178	0.0027429	0.0456976	-1.52295
sp|P55042|RAD_HUMAN	0.599239	0.233498	4.61656	0.00274678	0.0456976	-1.52446
sp|Q8WV07|LTO1_HUMAN	-0.391734	-0.239775	-4.60837	0.00277255	0.0459303	-1.53443
sp|P35249|RFC4_HUMAN	-0.27897	-0.148172	-4.60708	0.00277663	0.0459303	-1.536
sp|P40199|CEAM6_HUMAN	0.76878	0.466267	4.60637	0.00277889	0.0459303	-1.53687
sp|Q96P47-4|AGAP3_HUMAN	-0.258428	-0.0766644	-4.59934	0.00280131	0.0460444	-1.54544
sp|O43379-4|WDR62_HUMAN	-0.372559	-0.11352	-4.59789	0.00280595	0.0460444	-1.54721
sp|P40692|MLH1_HUMAN	-0.212541	-0.192972	-4.59775	0.00280639	0.0460444	-1.54737
sp|Q9BXW9-1|FACD2_HUMAN	-0.721966	-0.664103	-4.59281	0.00282229	0.0460444	-1.55341
sp|Q9BW71|HIRP3_HUMAN	-0.313846	-0.280478	-4.59208	0.00282463	0.0460444	-1.55429
sp|Q9H694|BICC1_HUMAN	-0.248947	-0.214857	-4.59136	0.00282696	0.0460444	-1.55517
sp|Q8NBZ7-2|UXS1_HUMAN	0.420745	0.366581	4.59098	0.00282819	0.0460444	-1.55564
sp|O75391|SPAG7_HUMAN	-0.274428	-0.163401	-4.58474	0.00284847	0.0461908	-1.56326
sp|Q68CZ2|TENS3_HUMAN	-0.212879	-0.0648444	-4.58447	0.00284933	0.0461908	-1.56358
sp|Q9NRF9|DPOE3_HUMAN	-0.276092	-0.141901	-4.58201	0.00285739	0.0462229	-1.5666
sp|Q71RC2-4|LARP4_HUMAN	0.262488	0.195704	4.57429	0.00288276	0.0464442	-1.57603
sp|P28827-2|PTPRM_HUMAN	0.251949	0.0197495	4.57413	0.00288329	0.0464442	-1.57623
sp|P35658|NU214_HUMAN	-0.293638	-0.15608	-4.57223	0.00288959	0.0464473	-1.57856
sp|P49736|MCM2_HUMAN	-0.370831	-0.244995	-4.56541	0.00291228	0.0467133	-1.58691
sp|Q96EW2|HBAP1_HUMAN	0.401153	0.0924097	4.56151	0.00292536	0.0467997	-1.59169
sp|P63096|GNAI1_HUMAN	0.248776	0.159822	4.56013	0.00292999	0.0467997	-1.59337
sp|P50452|SPB8_HUMAN	0.3393	0.354281	4.55505	0.00294711	0.046967	-1.59959
sp|Q9HB90|RRAGC_HUMAN	0.24598	0.152796	4.55337	0.00295281	0.046967	-1.60166
sp|Q6UWP2|DHR11_HUMAN	-0.259892	-0.161431	-4.54657	0.00297602	0.0472025	-1.61001
sp|Q9BZY9|TRI31_HUMAN	1.04576	1.34848	4.54425	0.00298394	0.0472025	-1.61285
sp|P32970|CD70_HUMAN	0.219818	-0.0346369	4.54358	0.00298624	0.0472025	-1.61367
sp|Q92879|CELF1_HUMAN	0.249838	0.169785	4.54167	0.00299282	0.0472084	-1.61602
sp|O60613|SEP15_HUMAN	0.271041	0.099223	4.53835	0.00300428	0.047291	-1.6201
sp|Q9UHA4|LTOR3_HUMAN	0.31061	0.205622	4.53508	0.00301563	0.0473699	-1.62412
sp|Q96N46|TTC14_HUMAN	0.253486	0.137321	4.53273	0.00302379	0.0473699	-1.627
sp|P59666|DEF3_HUMAN	1.08636	1.16101	4.53153	0.00302798	0.0473699	-1.62848
sp|P57071|PRD15_HUMAN	0.512049	0.349192	4.52026	0.00306759	0.0478225	-1.64235
sp|O75330-3|HMMR_HUMAN	-0.395641	-0.358924	-4.51818	0.00307498	0.0478225	-1.64492
sp|P09493-6|TPM1_HUMAN	-0.392386	-0.273403	-4.51624	0.00308187	0.0478225	-1.64731
sp|Q8NFC6|BD1L1_HUMAN	-0.189068	-0.108997	-4.51422	0.00308907	0.0478225	-1.6498
sp|P10114|RAP2A_HUMAN	0.319529	0.168451	4.5127	0.00309451	0.0478225	-1.65168
sp|Q2TAA8|TXIP1_HUMAN	-1.65785	-0.623673	-4.51231	0.00309588	0.0478225	-1.65215
sp|O75419-3|CDC45_HUMAN	-0.397134	-0.312505	-4.50915	0.0031072	0.0478225	-1.65604
sp|O14494|PLPP1_HUMAN	0.346246	0.106989	4.50343	0.00312784	0.0478225	-1.66311
sp|P25705|ATPA_HUMAN	0.266522	0.132081	4.49982	0.00314092	0.0478225	-1.66756
sp|Q86VW0|SESD1_HUMAN	0.214424	0.0953267	4.49876	0.00314478	0.0478225	-1.66887
sp|Q92800-2|EZH1_HUMAN	-0.3525	-0.11636	-4.49819	0.00314685	0.0478225	-1.66958
sp|P48163|MAOX_HUMAN	0.26636	0.0525245	4.49701	0.00315113	0.0478225	-1.67103
sp|Q16831|UPP1_HUMAN	0.196066	0.101881	4.49472	0.00315953	0.0478225	-1.67387
sp|P06493|CDK1_HUMAN	-0.403721	-0.278378	-4.49465	0.00315979	0.0478225	-1.67395
sp|Q16512-2|PKN1_HUMAN	-0.224393	-0.123577	-4.49461	0.00315991	0.0478225	-1.674
sp|Q9BRX5|PSF3_HUMAN	-0.324058	-0.277362	-4.49333	0.00316461	0.0478225	-1.67558
sp|Q9P2S5|WRP73_HUMAN	0.315234	-0.0016228	4.49312	0.00316538	0.0478225	-1.67584
sp|Q13322|GRB10_HUMAN	0.245892	-0.0154418	4.49182	0.00317014	0.0478225	-1.67744
sp|P02792|FRIL_HUMAN	0.807713	0.298594	4.48705	0.00318772	0.0479326	-1.68334
sp|Q8N999|CL029_HUMAN	-0.362476	-0.302312	-4.48395	0.00319919	0.0479326	-1.68718
sp|P49642|PRI1_HUMAN	-0.419926	-0.298285	-4.48164	0.00320776	0.0479326	-1.69003
sp|Q9UNS1|TIM_HUMAN	-0.58518	-0.363652	-4.48143	0.00320855	0.0479326	-1.6903
sp|P04114|APOB_HUMAN	0.309605	0.549896	4.48132	0.00320896	0.0479326	-1.69043
sp|Q9BPX3|CND3_HUMAN	-0.265057	-0.161967	-4.47733	0.00322384	0.0480605	-1.69537
sp|Q9Y315|DEOC_HUMAN	-0.217346	-0.093914	-4.47299	0.00324013	0.0482008	-1.70075
sp|P58557|YBEY_HUMAN	0.224022	0.149775	4.47106	0.00324739	0.0482008	-1.70313
sp|P33991|MCM4_HUMAN	-0.324325	-0.220004	-4.46655	0.00326445	0.0482008	-1.70873
sp|P00749|UROK_HUMAN	0.626784	0.724066	4.4664	0.00326505	0.0482008	-1.70892
sp|Q8N573|OXR1_HUMAN	-0.252546	-0.087787	-4.46618	0.00326586	0.0482008	-1.70919
sp|Q05823|RN5A_HUMAN	0.293946	0.0553721	4.46475	0.00327129	0.0482008	-1.71096
sp|P07711|CATL1_HUMAN	0.716495	0.0546506	4.46161	0.00328327	0.0482837	-1.71486
sp|P32456|GBP2_HUMAN	0.594352	0.499016	4.45418	0.00331175	0.0486086	-1.72408
sp|Q9H2K8|TAOK3_HUMAN	0.284968	0.152738	4.43601	0.0033826	0.0495528	-1.74666
sp|Q9UHD1|CHRD1_HUMAN	0.278003	0.227538	4.42585	0.00342297	0.0499318	-1.75932
sp|Q13111|CAF1A_HUMAN	-0.434851	-0.19574	-4.42498	0.00342646	0.0499318	-1.76041
sp|P14384|CBPM_HUMAN	-0.271836	-0.136147	-4.42307	0.00343411	0.0499318	-1.76279
sp|Q6KB66|K2C80_HUMAN_contaminant	-0.235383	-0.203388	-4.42291	0.00343474	0.0499318	-1.76298
sp|P11279|LAMP1_HUMAN	0.262989	0.0762889	4.4143	0.00346951	0.050341	-1.77373
sp|P42677|RS27_HUMAN	-0.207145	-0.0934071	-4.41157	0.00348058	0.0504054	-1.77713
sp|Q04726-4|TLE3_HUMAN	0.356352	0.415263	4.40514	0.00350688	0.0504692	-1.78516
sp|Q9UKN7|MYO15_HUMAN	0.223711	0.0400808	4.40489	0.00350791	0.0504692	-1.78547
sp|O00418|EF2K_HUMAN	-0.297466	-0.325415	-4.40443	0.0035098	0.0504692	-1.78605
sp|Q6ZUM4|RHG27_HUMAN	0.272926	0.166559	4.40296	0.00351586	0.0504692	-1.78789
sp|P52701|MSH6_HUMAN	-0.262204	-0.139832	-4.4024	0.00351817	0.0504692	-1.78859
sp|Q9Y653|AGRG1_HUMAN	-0.337325	-0.614845	-4.39911	0.00353176	0.0505027	-1.7927
sp|Q9H900|ZWILC_HUMAN	-0.284554	-0.204286	-4.39862	0.0035338	0.0505027	-1.79332
sp|Q5R372-3|RBG1L_HUMAN	-0.505828	-0.325415	-4.39501	0.00354875	0.050556	-1.79782
sp|Q9Y2B9|IPKG_HUMAN	-0.43741	-0.40153	-4.39452	0.00355082	0.050556	-1.79844
sp|Q659C4|LAR1B_HUMAN	0.836155	0.290549	4.39265	0.00355859	0.0505719	-1.80077
sp|Q13625-3|ASPP2_HUMAN	0.229402	0.156241	4.38303	0.00359902	0.051051	-1.81283
sp|Q9NZM1-3|MYOF_HUMAN	-0.305256	-0.191174	-4.37985	0.0036125	0.0510921	-1.81681
sp|Q86VI3|IQGA3_HUMAN	-0.262856	-0.270025	-4.37917	0.00361535	0.0510921	-1.81766
sp|Q9NQX5|NPDC1_HUMAN	0.337297	0.212887	4.37632	0.00362748	0.0511683	-1.82123
sp|P33993|MCM7_HUMAN	-0.31404	-0.25611	-4.37434	0.00363594	0.0511926	-1.82371
sp|Q9BWG4|SSBP4_HUMAN	-0.360102	-0.0234178	-4.36783	0.0036639	0.0514037	-1.83188
sp|P62841|RS15_HUMAN	-0.349246	-0.0813641	-4.3677	0.00366445	0.0514037	-1.83205
sp|P50120|RET2_HUMAN	0.85631	0.359033	4.36478	0.00367707	0.0514857	-1.83571
sp|P36639|8ODP_HUMAN	-0.219442	-0.127017	-4.35973	0.00369901	0.0516977	-1.84206
sp|Q8NCM8-2|DYHC2_HUMAN	-0.241362	-0.134489	-4.35562	0.00371695	0.0518532	-1.84722
sp|Q8N3Z6|ZCHC7_HUMAN	0.432564	0.0636423	4.35277	0.00372945	0.0519322	-1.8508
sp|P12004|PCNA_HUMAN	-0.28051	-0.134283	-4.35031	0.00374031	0.0519882	-1.8539
sp|Q9ULG6-5|CCPG1_HUMAN	0.825517	0.399739	4.34737	0.00375328	0.0520733	-1.85759
sp|P25686|DNJB2_HUMAN	0.33679	0.12561	4.34525	0.00376268	0.0520915	-1.86026
sp|Q9ULD8|KCNH3_HUMAN	0.477108	0.415062	4.34087	0.00378218	0.0520915	-1.86578
sp|Q12913|PTPRJ_HUMAN	0.284964	0.0546493	4.34001	0.00378602	0.0520915	-1.86686
sp|P43121|MUC18_HUMAN	-0.208314	-0.195078	-4.33988	0.00378661	0.0520915	-1.86702
sp|P52739|ZN131_HUMAN	-0.386622	-0.143252	-4.33938	0.00378885	0.0520915	-1.86766
sp|Q13217|DNJC3_HUMAN	0.303815	0.214462	4.33216	0.0038213	0.0523624	-1.87675
sp|P09884|DPOLA_HUMAN	-0.32263	-0.342128	-4.33193	0.00382232	0.0523624	-1.87704
sp|P49662|CASP4_HUMAN	0.28598	0.222425	4.33033	0.00382958	0.0523675	-1.87906
sp|P62424|RL7A_HUMAN	-0.198522	-0.10845	-4.32613	0.00384866	0.0525338	-1.88436
sp|Q13243|SRSF5_HUMAN	-0.314361	-0.153154	-4.32239	0.00386573	0.0526477	-1.88908
sp|Q9NUW8|TYDP1_HUMAN	-0.247955	-0.108219	-4.32127	0.00387085	0.0526477	-1.89049
sp|Q9BQ15|SOSB1_HUMAN	-0.316224	-0.112906	-4.31689	0.00389097	0.0527668	-1.89602
sp|Q9C0K1|S39A8_HUMAN	0.532909	0.79372	4.31634	0.00389349	0.0527668	-1.89671
sp|P25205-2|MCM3_HUMAN	-0.304206	-0.196944	-4.30928	0.00392619	0.0531154	-1.90563
sp|O00165-2|HAX1_HUMAN	0.256995	0.111726	4.3075	0.00393449	0.053133	-1.90788
sp|Q00013|EM55_HUMAN	-0.347776	-0.0339897	-4.30454	0.00394833	0.053202	-1.91163
sp|Q9H9B1|EHMT1_HUMAN	-0.251737	-0.148496	-4.30342	0.00395359	0.053202	-1.91305
sp|P17936-2|IBP3_HUMAN	0.607591	0.06744	4.29479	0.00399425	0.0535742	-1.92396
sp|P61225|RAP2B_HUMAN	0.347287	0.190017	4.29414	0.00399736	0.0535742	-1.92479
sp|Q16875-4|F263_HUMAN	0.226264	0.0255826	4.29308	0.00400239	0.0535742	-1.92613
sp|Q9BQD3|KXDL1_HUMAN	0.440838	0.0426041	4.29052	0.00401458	0.053643	-1.92938
sp|O43524|FOXO3_HUMAN	0.343275	0.133509	4.28667	0.004033	0.0537946	-1.93426
sp|Q9UGQ3|GTR6_HUMAN	0.650876	0.621082	4.28489	0.00404153	0.0538005	-1.93651
sp|Q68CQ7|GL8D1_HUMAN	-0.296351	-0.0346581	-4.28363	0.0040476	0.0538005	-1.93811
sp|Q00587|BORG5_HUMAN	-0.352544	-0.220788	-4.27996	0.00406531	0.0539416	-1.94276
sp|P10646|TFPI1_HUMAN	0.732111	0.291187	4.27187	0.00410464	0.0543685	-1.95303
sp|Q9C0D3|ZY11B_HUMAN	-0.237697	-0.166176	-4.26841	0.0041216	0.0544192	-1.95743
sp|P13500|CCL2_HUMAN	0.68227	0.479615	4.26817	0.00412278	0.0544192	-1.95773
sp|Q15746|MYLK_HUMAN	-0.284061	-0.268728	-4.26177	0.00415433	0.0546346	-1.96586
sp|Q5MNZ9|WIPI1_HUMAN	0.433109	0.244503	4.26073	0.00415949	0.0546346	-1.96719
sp|A9UHW6-3|MI4GD_HUMAN	-0.223027	-0.21397	-4.26049	0.00416069	0.0546346	-1.96749
sp|O60292|SI1L3_HUMAN	-0.216223	-0.126822	-4.25894	0.00416839	0.0546346	-1.96946
sp|P02751-1|FINC_HUMAN	0.321612	0.101747	4.25761	0.00417502	0.0546346	-1.97116
sp|Q93075|TATD2_HUMAN	0.299278	0.0989416	4.25444	0.00419083	0.0547472	-1.97519
sp|Q9BYN0|SRXN1_HUMAN	0.220016	0.277002	4.25173	0.0042044	0.0548303	-1.97864
sp|Q53T59|H1BP3_HUMAN	0.336682	0.100861	4.2478	0.0042242	0.0549941	-1.98364
sp|Q9UPN4|CP131_HUMAN	-0.363616	-0.131871	-4.23779	0.00427501	0.0555192	-1.99639
sp|P27105|STOM_HUMAN	0.27801	0.1663	4.23699	0.00427913	0.0555192	-1.99742
sp|O00268|TAF4_HUMAN	-0.446103	0.0396071	-4.23326	0.00429827	0.0556725	-2.00218
sp|Q9HCN4-5|GPN1_HUMAN	-0.279043	-0.150567	-4.22992	0.0043155	0.0557389	-2.00644
sp|A1KXE4|F168B_HUMAN	0.57863	-0.0251469	4.22942	0.00431806	0.0557389	-2.00707
sp|P04217|A1BG_HUMAN	0.258135	0.40667	4.22427	0.00434479	0.0559462	-2.01365
sp|P62249|RS16_HUMAN	-0.23726	-0.183859	-4.22349	0.00434883	0.0559462	-2.01464
sp|Q9UFN0|NPS3A_HUMAN	0.945664	0.627588	4.22204	0.0043564	0.0559489	-2.0165
sp|P15882|CHIN_HUMAN	-0.200067	-0.116081	-4.21699	0.00438284	0.0561935	-2.02295
sp|O15042-2|SR140_HUMAN	-0.18588	-0.071362	-4.21526	0.00439195	0.0562155	-2.02516
sp|P82094|TMF1_HUMAN	0.251105	0.183382	4.21292	0.00440431	0.056279	-2.02816
sp|Q9UBT6|POLK_HUMAN	0.678813	0.349719	4.20737	0.00443375	0.0565601	-2.03526
sp|Q6ZQX7|LIAT1_HUMAN	-0.205084	-0.215344	-4.20515	0.00444555	0.0566156	-2.03809
sp|Q2TAM9|TUSC1_HUMAN	0.409538	0.164096	4.20367	0.00445345	0.0566214	-2.03998
sp|Q9H0U9|TSYL1_HUMAN	0.308294	0.116741	4.19902	0.00447844	0.0568372	-2.04595
sp|Q15021|CND1_HUMAN	-0.292188	-0.21655	-4.19773	0.00448538	0.0568372	-2.0476
sp|P33992|MCM5_HUMAN	-0.338079	-0.308798	-4.19244	0.004514	0.0571047	-2.05438
sp|Q9C0H5-2|RHG39_HUMAN	-0.246405	-0.0433138	-4.18983	0.00452819	0.0571891	-2.05772
sp|Q96CP2|FWCH2_HUMAN	-0.228482	-0.218266	-4.18691	0.00454411	0.0572607	-2.06146
sp|Q9UK76|JUPI1_HUMAN	-0.278977	-0.172608	-4.18603	0.00454892	0.0572607	-2.06259
sp|Q9NWZ3|IRAK4_HUMAN	0.25183	0.112437	4.18258	0.00456786	0.057343	-2.06702
sp|Q9BTE3|MCMBP_HUMAN	-0.246519	-0.136803	-4.18138	0.00457448	0.057343	-2.06856
sp|O43490|PROM1_HUMAN	0.360677	0.23019	4.18073	0.00457809	0.057343	-2.0694
sp|Q9NY26|S39A1_HUMAN	0.728686	0.0867691	4.17727	0.00459721	0.0574878	-2.07385
sp|Q9UH62|ARMX3_HUMAN	0.43799	0.0212813	4.16728	0.0046529	0.0580415	-2.08668
sp|Q29983|MICA_HUMAN	0.188665	0.0762294	4.1666	0.00465676	0.0580415	-2.08756
sp|Q53RE8|ANR39_HUMAN	-0.387213	-0.118277	-4.16505	0.00466545	0.0580547	-2.08955
sp|O15355|PPM1G_HUMAN	-0.212703	-0.0259437	-4.15876	0.00470104	0.0583655	-2.09765
sp|Q13263|TIF1B_HUMAN	-0.237533	-0.0778299	-4.15657	0.00471345	0.0583655	-2.10046
sp|Q96LT9|RNPC3_HUMAN	0.215206	0.120401	4.15578	0.00471797	0.0583655	-2.10148
sp|P27816-4|MAP4_HUMAN	0.334712	0.0933408	4.15327	0.0047323	0.0583655	-2.10471
sp|Q9NP80|PLPL8_HUMAN	0.398106	0.249826	4.15202	0.00473949	0.0583655	-2.10633
sp|Q96FN4|CPNE2_HUMAN	-0.205025	0.0459166	-4.1508	0.00474647	0.0583655	-2.1079
sp|Q99807|COQ7_HUMAN	0.669006	0.582975	4.15014	0.00475022	0.0583655	-2.10874
sp|Q9Y2H5|PKHA6_HUMAN	-0.218452	-0.172216	-4.14986	0.00475184	0.0583655	-2.1091
sp|P49788|TIG1_HUMAN	0.794519	0.691974	4.14361	0.0047879	0.0585659	-2.11716
sp|P49795|RGS19_HUMAN	0.231539	0.0806953	4.14273	0.00479304	0.0585659	-2.1183
sp|O00459|P85B_HUMAN	-0.302306	-0.0947199	-4.14253	0.00479418	0.0585659	-2.11855
sp|O43861|ATP9B_HUMAN	-0.383402	-0.219982	-4.14048	0.00480608	0.0585659	-2.12119
sp|Q00403|TF2B_HUMAN	0.315018	0.119165	4.14038	0.00480667	0.0585659	-2.12132
sp|P55317|FOXA1_HUMAN	0.268667	0.0497796	4.13473	0.00483968	0.0588737	-2.12862
sp|Q9Y421|FA32A_HUMAN	0.441001	0.0616856	4.1324	0.00485337	0.0589459	-2.13162
sp|Q9HBU6|EKI1_HUMAN	0.397512	0.232783	4.12559	0.00489358	0.0592802	-2.14042
sp|Q99567|NUP88_HUMAN	-0.212942	-0.0658	-4.1251	0.00489648	0.0592802	-2.14105
sp|Q9GZV5|WWTR1_HUMAN	-0.22661	-0.311359	-4.11186	0.00497585	0.0600192	-2.15818
sp|P08581|MET_HUMAN	0.310532	-0.140817	4.11118	0.00497997	0.0600192	-2.15906
sp|Q9BRT9|SLD5_HUMAN	-0.340114	-0.189999	-4.11097	0.00498121	0.0600192	-2.15932
sp|P48960|CD97_HUMAN	-0.245111	-0.13578	-4.10589	0.00501205	0.0602432	-2.1659
sp|Q9Y4H2|IRS2_HUMAN	0.44887	0.520805	4.10531	0.00501564	0.0602432	-2.16666
sp|Q6KCM7-3|SCMC2_HUMAN	0.574616	0.105548	4.0966	0.00506907	0.0607888	-2.17795
sp|Q9UJC5|SH3L2_HUMAN	0.309765	0.254709	4.09392	0.00508563	0.0608914	-2.18142
sp|Q9BS16|CENPK_HUMAN	-0.315005	-0.352439	-4.08346	0.00515085	0.0615753	-2.19499
sp|Q9Y448|SKAP_HUMAN	-0.269044	-0.282033	-4.07988	0.00517339	0.0616607	-2.19964
sp|P02794|FRIH_HUMAN	0.56211	0.409827	4.07975	0.00517421	0.0616607	-2.19981
sp|O75128-2|COBL_HUMAN	-0.279938	-0.324254	-4.07485	0.00520522	0.0619332	-2.20618
sp|Q8IWU2|LMTK2_HUMAN	0.393759	0.182786	4.07041	0.00523353	0.0620601	-2.21195
sp|O15061|SYNEM_HUMAN	-0.219487	-0.0874879	-4.06992	0.00523667	0.0620601	-2.21259
sp|Q14999-2|CUL7_HUMAN	0.237854	0.14112	4.06934	0.00524038	0.0620601	-2.21335
sp|Q99439|CNN2_HUMAN	-0.359352	-0.220999	-4.06102	0.0052939	0.0625965	-2.22417
sp|O94916-5|NFAT5_HUMAN	0.438591	0.19938	4.05339	0.00534358	0.0629162	-2.23411
sp|Q15699|ALX1_HUMAN	-0.211333	-0.397682	-4.0532	0.00534479	0.0629162	-2.23435
sp|Q8N806|UBR7_HUMAN	-0.346372	-0.247624	-4.05305	0.00534576	0.0629162	-2.23455
sp|Q5CZC0|FSIP2_HUMAN	-0.367096	-0.292031	-4.04992	0.00536629	0.063049	-2.23863
sp|Q86WJ1|CHD1L_HUMAN	-0.264988	-0.197632	-4.04764	0.00538129	0.063049	-2.2416
sp|Q8WV24|PHLA1_HUMAN	0.195013	0.225533	4.04755	0.00538193	0.063049	-2.24173
sp|Q9BWW4|SSBP3_HUMAN	-0.343165	-0.248127	-4.04432	0.00540325	0.0632014	-2.24594
sp|P27487|DPP4_HUMAN	0.30205	0.252865	4.03945	0.00543558	0.0634819	-2.25229
sp|Q9H9A6|LRC40_HUMAN	-0.227844	-0.136863	-4.0373	0.00544992	0.0635517	-2.25509
sp|O60551|NMT2_HUMAN	-0.181491	-0.053796	-4.03339	0.00547615	0.0637598	-2.26021
sp|P43246|MSH2_HUMAN	-0.188997	-0.0904996	-4.03161	0.0054881	0.0638012	-2.26253
sp|O15231-2|ZN185_HUMAN	-0.248842	-0.200885	-4.02789	0.00551325	0.0639309	-2.26739
sp|P33552|CKS2_HUMAN	-0.357919	-0.292108	-4.02747	0.00551607	0.0639309	-2.26794
sp|P12931-2|SRC_HUMAN	0.217545	0.211393	4.02601	0.00552596	0.0639481	-2.26985
sp|P0CG34|TB15A_HUMAN	-0.225047	-0.273369	-4.02111	0.00555935	0.0642366	-2.27626
sp|O00161|SNP23_HUMAN	0.275426	0.0694153	4.01787	0.00558151	0.0643949	-2.28049
sp|Q9H9L4|KANL2_HUMAN	-0.285305	-0.0790424	-4.01658	0.00559033	0.0643989	-2.28217
sp|Q13049|TRI32_HUMAN	0.194709	0.0606786	4.01405	0.0056078	0.0644097	-2.28549
sp|P49757|NUMB_HUMAN	0.196744	0.1418	4.01379	0.00560956	0.0644097	-2.28583
sp|P62273-2|RS29_HUMAN	-0.247886	-0.119462	-4.01276	0.00561668	0.0644097	-2.28718
sp|Q00535|CDK5_HUMAN	-0.193678	-0.10557	-4.0088	0.00564408	0.0644932	-2.29236
sp|Q9H871|RMD5A_HUMAN	0.30353	0.19913	4.00785	0.00565072	0.0644932	-2.29361
sp|Q86VI4|LAP4B_HUMAN	0.248274	0.0566174	4.00767	0.00565199	0.0644932	-2.29385
sp|Q9H6S3|ES8L2_HUMAN	-0.275794	-0.238812	-4.00674	0.00565844	0.0644932	-2.29506
sp|Q9BUT1|BDH2_HUMAN	0.310802	0.0588084	4.00501	0.00567053	0.0644932	-2.29733
sp|Q86UU1|PHLB1_HUMAN	0.332522	0.268569	4.00394	0.00567795	0.0644932	-2.29873
sp|P35244|RFA3_HUMAN	-0.210881	-0.0902756	-4.0022	0.00569018	0.0644932	-2.30102
sp|Q8WUH1|CHUR_HUMAN	0.440334	-0.0817995	4.00196	0.00569182	0.0644932	-2.30132
sp|Q8N1F8|S11IP_HUMAN	0.258056	0.0743954	3.99478	0.0057424	0.0649694	-2.31074
sp|Q96LX8|ZN597_HUMAN	0.32737	0.0420736	3.9933	0.00575291	0.0649917	-2.31269
sp|Q9BRK5|CAB45_HUMAN	-0.184767	-0.161824	-3.98879	0.00578498	0.0651528	-2.3186
sp|Q9UJU6-3|DBNL_HUMAN	-0.249511	-0.157069	-3.98761	0.00579339	0.0651528	-2.32015
sp|Q9BZF9|UACA_HUMAN	-0.296056	-0.129215	-3.9875	0.0057942	0.0651528	-2.3203
sp|A6NHL2|TBAL3_HUMAN	1.3504	0.478129	3.98649	0.00580145	0.0651528	-2.32163
sp|Q6P6C2|ALKB5_HUMAN	-0.193664	-0.0619623	-3.98483	0.00581331	0.0651897	-2.3238
sp|O75792|RNH2A_HUMAN	-0.209467	-0.195169	-3.98311	0.00582565	0.0652319	-2.32606
sp|O14929|HAT1_HUMAN	-0.27239	-0.125474	-3.98009	0.00584746	0.0653798	-2.33003
sp|Q9BRS2|RIOK1_HUMAN	-0.33149	-0.0779316	-3.97715	0.0058687	0.0653984	-2.33389
sp|O15056|SYNJ2_HUMAN	-0.179872	-0.187107	-3.97543	0.00588117	0.0653984	-2.33615
sp|Q8WXD5|GEMI6_HUMAN	-0.230914	-0.01685	-3.97541	0.00588132	0.0653984	-2.33618
sp|P00736|C1R_HUMAN	0.388339	0.150926	3.97511	0.00588353	0.0653984	-2.33658
sp|Q01970|PLCB3_HUMAN	-0.206197	-0.0929231	-3.97355	0.00589487	0.0654287	-2.33863
sp|P06753|TPM3_HUMAN	-0.262177	-0.144411	-3.9648	0.00595904	0.0660323	-2.35015
sp|Q16850|CP51A_HUMAN	0.853202	-0.0546588	3.96377	0.00596661	0.0660323	-2.3515
sp|Q9HCE7|SMUF1_HUMAN	0.194943	0.136812	3.96014	0.00599348	0.0662332	-2.35628
sp|Q8N6I1|EID2_HUMAN	0.390307	0.17088	3.9538	0.00604068	0.0666579	-2.36462
sp|Q3V6T2|GRDN_HUMAN	-0.218249	-0.101285	-3.95263	0.0060495	0.0666585	-2.36617
sp|Q92539|LPIN2_HUMAN	-0.257693	-0.0664148	-3.95004	0.00606895	0.066776	-2.36959
sp|Q9HB09|B2L12_HUMAN	-0.52116	-0.288437	-3.94247	0.00612616	0.0672798	-2.37957
sp|P49588|SYAC_HUMAN	0.21826	0.0233547	3.94165	0.00613243	0.0672798	-2.38066
sp|P15121|ALDR_HUMAN	0.44546	0.19454	3.93929	0.0061504	0.0673797	-2.38377
sp|A6NKF1|SAC31_HUMAN	-0.227858	-0.114259	-3.93624	0.00617368	0.0674505	-2.38779
sp|Q9Y2H1|ST38L_HUMAN	0.399631	0.146589	3.93612	0.00617461	0.0674505	-2.38795
sp|Q06945|SOX4_HUMAN	0.569104	0.0309892	3.93164	0.00620907	0.0677297	-2.39387
sp|Q9H3F6|BACD3_HUMAN	0.250484	0.167048	3.9276	0.00624032	0.067973	-2.39921
sp|Q63HN8|RN213_HUMAN	-0.253344	-0.165974	-3.92563	0.00625563	0.0680351	-2.40181
sp|Q16563|SYPL1_HUMAN	0.256144	0.117502	3.92457	0.00626391	0.0680351	-2.40322
sp|Q7Z442|PK1L2_HUMAN	0.481718	0.306316	3.92034	0.0062969	0.0682934	-2.40881
sp|Q9Y605|MOFA1_HUMAN	0.235423	-0.230053	3.91819	0.00631382	0.0682934	-2.41166
sp|P09493-3|TPM1_HUMAN	-0.388561	-0.194159	-3.91703	0.00632292	0.0682934	-2.41319
sp|Q15262-3|PTPRK_HUMAN	0.173196	0.0176775	3.91694	0.00632363	0.0682934	-2.41331
sp|P23258|TBG1_HUMAN	-0.194392	-0.0908648	-3.91453	0.00634265	0.068339	-2.41651
sp|P60842|IF4A1_HUMAN	-0.277974	-0.0144789	-3.91333	0.00635213	0.068339	-2.41809
sp|Q6GQQ9|OTU7B_HUMAN	0.207871	0.167842	3.91179	0.00636427	0.068339	-2.42013
sp|Q9Y2G5|OFUT2_HUMAN	0.22072	0.257024	3.91079	0.00637223	0.068339	-2.42145
sp|Q92674|CENPI_HUMAN	-0.342509	-0.121739	-3.91072	0.00637279	0.068339	-2.42155
sp|O14867|BACH1_HUMAN	0.283677	0.254849	3.90465	0.00642113	0.0687076	-2.42958
sp|Q6ZV73|FGD6_HUMAN	0.224442	0.321418	3.90414	0.00642524	0.0687076	-2.43026
sp|O43909|EXTL3_HUMAN	0.355423	0.164028	3.90193	0.00644295	0.0687429	-2.43319
sp|P40855|PEX19_HUMAN	-0.215354	-0.0614046	-3.90147	0.00644663	0.0687429	-2.4338
sp|P21281|VATB2_HUMAN	0.186713	0.121267	3.89983	0.00645982	0.0687637	-2.43597
sp|Q6IQ22|RAB12_HUMAN	-0.302867	-0.0656961	-3.89899	0.00646666	0.0687637	-2.4371
sp|Q9UNA4|POLI_HUMAN	-0.243039	-0.11729	-3.89601	0.00649069	0.0689228	-2.44104
sp|O00499|BIN1_HUMAN	-0.216768	-0.0994309	-3.89411	0.0065061	0.0689901	-2.44356
sp|Q9NWM0-6|SMOX_HUMAN	0.559224	0.559851	3.89186	0.00652442	0.0690879	-2.44655
sp|Q9NUX5|POTE1_HUMAN	0.464327	-0.130434	3.88934	0.00654496	0.069209	-2.44989
sp|Q9UKE5|TNIK_HUMAN	0.178296	0.108893	3.88711	0.00656324	0.069306	-2.45286
sp|Q04864|REL_HUMAN	0.255784	0.368937	3.8838	0.00659042	0.0693433	-2.45725
sp|P47897|SYQ_HUMAN	-0.174319	-0.0623625	-3.88365	0.00659165	0.0693433	-2.45745
sp|A8MPS7|YDJC_HUMAN	-0.847609	-0.444132	-3.88335	0.00659413	0.0693433	-2.45785
sp|Q01813|PFKAP_HUMAN	-0.185971	-0.0857058	-3.88199	0.00660535	0.0693653	-2.45966
sp|P35568|IRS1_HUMAN	-0.212803	-0.164644	-3.87572	0.0066573	0.0697641	-2.46798
sp|Q9NXL9|MCM9_HUMAN	-0.741252	-0.5737	-3.87399	0.00667173	0.0697641	-2.47028
sp|Q9H410|DSN1_HUMAN	-0.217739	-0.143278	-3.87388	0.00667267	0.0697641	-2.47044
sp|Q7L0Y3|TM10C_HUMAN	0.246492	0.17487	3.873	0.00668003	0.0697641	-2.47161
sp|P13674-2|P4HA1_HUMAN	0.292684	0.0780582	3.86925	0.00671141	0.069821	-2.47659
sp|Q96SF2|TCPQM_HUMAN	0.28105	0.0880821	3.86864	0.00671656	0.069821	-2.4774
sp|Q9H8W4|PKHF2_HUMAN	0.221077	0.0558603	3.86846	0.00671805	0.069821	-2.47764
sp|Q96EK4|THA11_HUMAN	-0.361272	-0.149203	-3.86475	0.00674935	0.069821	-2.48258
sp|Q9C0H2-4|TTYH3_HUMAN	0.246045	-0.05077	3.86396	0.00675603	0.069821	-2.48363
sp|Q5F1R6-2|DJC21_HUMAN	-0.224656	-0.146215	-3.86331	0.00676157	0.069821	-2.4845
sp|Q9HB58-6|SP110_HUMAN	0.372957	0.287904	3.86279	0.00676598	0.069821	-2.4852
sp|P04733|MT1F_HUMAN	-0.689663	-0.704639	-3.8626	0.0067676	0.069821	-2.48545
sp|Q09FC8|ZN415_HUMAN	0.693747	-0.0329784	3.86155	0.00677647	0.069821	-2.48684
sp|Q8N7C3|TRIMM_HUMAN	0.284246	0.276252	3.86145	0.00677731	0.069821	-2.48697
sp|P07093-3|GDN_HUMAN	0.470786	0.174339	3.85931	0.00679551	0.069831	-2.48982
sp|Q8NBA8|DTWD2_HUMAN	-0.305388	-0.0749449	-3.85758	0.00681026	0.069831	-2.49213
sp|Q96FN9|DTD2_HUMAN	-0.341798	-0.0573728	-3.85726	0.00681296	0.069831	-2.49255
sp|Q96CM8-2|ACSF2_HUMAN	0.225831	0.0319339	3.85702	0.00681502	0.069831	-2.49287
sp|Q13232|NDK3_HUMAN	0.330913	0.0599632	3.8532	0.00684776	0.0699127	-2.49796
sp|Q96ES6|MFSD3_HUMAN	-0.532441	-0.354432	-3.85223	0.00685612	0.0699127	-2.49926
sp|Q9BT09|CNPY3_HUMAN	0.238414	-0.0244027	3.8522	0.00685637	0.0699127	-2.4993
sp|Q96JM7|LMBL3_HUMAN	0.33557	-0.0156187	3.8518	0.00685977	0.0699127	-2.49983
sp|P02741|CRP_HUMAN	-0.536016	0.112171	-3.84975	0.00687746	0.0699991	-2.50256
sp|O43150|ASAP2_HUMAN	-0.198235	-0.0708754	-3.84295	0.00693647	0.0705053	-2.51164
sp|P43490|NAMPT_HUMAN	0.309046	0.675688	3.84012	0.00696116	0.0706618	-2.51542
sp|O95445|APOM_HUMAN	0.480018	0.387701	3.83888	0.00697196	0.0706771	-2.51706
sp|O75190-2|DNJB6_HUMAN	0.210128	0.0854945	3.83766	0.00698265	0.0706912	-2.51869
sp|P01033|TIMP1_HUMAN	0.469996	-0.211425	3.83559	0.00700089	0.0707816	-2.52146
sp|P54652|HSP72_HUMAN	-0.265294	-0.0889423	-3.83315	0.00702233	0.0708084	-2.52471
sp|Q86T03-2|PP4P1_HUMAN	0.407058	0.161098	3.83113	0.00704025	0.0708084	-2.52742
sp|Q9BRJ7|TIRR_HUMAN	-0.209597	-0.191861	-3.83011	0.00704923	0.0708084	-2.52877
sp|Q70UQ0|IKIP_HUMAN	0.367591	-0.062709	3.83003	0.00704996	0.0708084	-2.52888
sp|P22234-2|PUR6_HUMAN	-0.223448	-0.0915928	-3.83001	0.00705011	0.0708084	-2.52891
sp|P29597|TYK2_HUMAN	0.231799	0.207829	3.82711	0.00707587	0.0709734	-2.53278
sp|Q9Y4I1-3|MYO5A_HUMAN	-0.174398	-0.0773409	-3.82537	0.00709141	0.0710356	-2.53511
sp|P40938|RFC3_HUMAN	-0.292338	-0.191959	-3.81593	0.00717616	0.0717265	-2.54773
sp|Q9NRR4|RNC_HUMAN	-0.175155	-0.0897864	-3.81559	0.00717925	0.0717265	-2.54819
sp|Q04828|AK1C1_HUMAN	0.276518	0.178018	3.81183	0.00721343	0.0719733	-2.55323
sp|P04062|GLCM_HUMAN	0.23049	0.0632366	3.80706	0.00725691	0.0723123	-2.55962
sp|O43709|BUD23_HUMAN	-0.204928	-0.269242	-3.80504	0.00727543	0.072402	-2.56233
sp|Q96Q07|BTBD9_HUMAN	0.231449	0.33128	3.8011	0.00731171	0.0726679	-2.56761
sp|P02647|APOA1_HUMAN	0.23202	0.154077	3.7991	0.00733011	0.0727556	-2.57028
sp|Q5VTL8|PR38B_HUMAN	0.225954	0.192494	3.79788	0.00734146	0.0727692	-2.57192
sp|P41273|TNFL9_HUMAN	0.797145	0.0944369	3.79689	0.00735062	0.0727692	-2.57325
sp|Q96EA4|SPDLY_HUMAN	-0.503083	-0.540073	-3.79471	0.00737088	0.0727716	-2.57617
sp|Q68EM7|RHG17_HUMAN	0.177447	0.0914419	3.7938	0.00737936	0.0727716	-2.57739
sp|P54868|HMCS2_HUMAN	0.863253	0.88863	3.79378	0.00737958	0.0727716	-2.57742
sp|O95239|KIF4A_HUMAN	-0.38459	-0.298469	-3.79193	0.00739684	0.0728474	-2.5799
sp|Q86SZ2|TPC6B_HUMAN	0.242154	0.135971	3.7881	0.00743269	0.0731057	-2.58504
sp|Q86VS8|HOOK3_HUMAN	-0.17974	-0.0976248	-3.7856	0.00745623	0.0732346	-2.58839
sp|O75787|RENR_HUMAN	0.437739	0.00865684	3.78291	0.00748165	0.0732346	-2.59201
sp|P42166|LAP2A_HUMAN	-0.223578	-0.134934	-3.78272	0.00748349	0.0732346	-2.59227
sp|A0JNW5|UH1BL_HUMAN	-0.191961	-0.0771505	-3.78196	0.0074906	0.0732346	-2.59328
sp|Q12778|FOXO1_HUMAN	0.280911	0.480323	3.78161	0.00749396	0.0732346	-2.59375
sp|Q9Y6I4|UBP3_HUMAN	-0.171637	-0.149907	-3.78006	0.00750866	0.0732842	-2.59583
sp|P50440-2|GATM_HUMAN	0.28223	-0.0775166	3.77857	0.00752285	0.0733285	-2.59784
sp|Q6PJG6|BRAT1_HUMAN	-0.231421	-0.179539	-3.77515	0.00755548	0.0735522	-2.60243
sp|P39060|COIA1_HUMAN	0.320511	-0.156335	3.77146	0.00759087	0.0738023	-2.60739
sp|Q9NR28|DBLOH_HUMAN	0.267291	0.144377	3.7637	0.00766583	0.0744359	-2.61783
sp|Q13015|AF1Q_HUMAN	0.519258	-0.170593	3.76134	0.0076888	0.0745637	-2.621
sp|Q70UQ0-4|IKIP_HUMAN	0.335688	-0.0970662	3.75963	0.00770553	0.0746029	-2.62331
sp|Q969S3|ZN622_HUMAN	0.205967	0.112533	3.75855	0.00771608	0.0746029	-2.62476
sp|Q8N2Z9|CENPS_HUMAN	-0.252917	-0.172287	-3.75792	0.00772228	0.0746029	-2.62561
sp|P47895|AL1A3_HUMAN	-0.362252	0.0651237	-3.7569	0.0077323	0.0746049	-2.62699
sp|Q99611|SPS2_HUMAN	0.213836	0.0953771	3.7541	0.00775977	0.0747308	-2.63075
sp|Q9P2K3-3|RCOR3_HUMAN	-0.191493	-0.136611	-3.75357	0.00776501	0.0747308	-2.63147
sp|Q96JN0-3|LCOR_HUMAN	0.3014	0.108825	3.75046	0.0077957	0.0748522	-2.63566
sp|A6NHX0|CAST2_HUMAN	-0.196918	-0.284189	-3.7497	0.00780321	0.0748522	-2.63668
sp|O14730|RIOK3_HUMAN	0.29801	0.230821	3.74931	0.00780716	0.0748522	-2.63722
sp|Q9NWT6|HIF1N_HUMAN	0.186815	0.122644	3.74733	0.00782677	0.0749458	-2.63988
sp|P24386|RAE1_HUMAN	-0.26708	-0.051895	-3.73727	0.00792752	0.075815	-2.65345
sp|Q9Y3D2|MSRB2_HUMAN	0.281355	-0.465025	3.73456	0.00795489	0.0759812	-2.65711
sp|Q9H3U5-6|MFSD1_HUMAN	0.364201	0.156538	3.73103	0.00799063	0.07612	-2.66187
sp|Q8N1I0-3|DOCK4_HUMAN	0.357846	0.339642	3.73028	0.00799834	0.07612	-2.66289
sp|Q9UKX7|NUP50_HUMAN	-0.214603	-0.0403236	-3.73017	0.00799945	0.07612	-2.66304
sp|Q9UNY4|TTF2_HUMAN	-0.176552	-0.121441	-3.72861	0.00801535	0.0761759	-2.66514
sp|P15408|FOSL2_HUMAN	0.324504	0.299921	3.72559	0.00804624	0.076287	-2.66922
sp|Q96RK0|CIC_HUMAN	0.229957	0.0453108	3.7255	0.0080471	0.076287	-2.66934
sp|Q9BR61|ACBD6_HUMAN	-0.199448	-0.0861548	-3.7243	0.00805945	0.0763088	-2.67096
sp|Q9UPQ0-3|LIMC1_HUMAN	-0.248306	-0.188321	-3.72109	0.00809247	0.0764847	-2.6753
sp|Q2VIQ3|KIF4B_HUMAN	-0.380752	-0.347965	-3.72025	0.00810115	0.0764847	-2.67644
sp|Q9NQX7|ITM2C_HUMAN	0.524555	-0.0820933	3.71957	0.0081082	0.0764847	-2.67736
sp|Q96EY8|MMAB_HUMAN	0.210844	0.0231673	3.71426	0.00816321	0.0768154	-2.68454
sp|Q96G01|BICD1_HUMAN	-0.244427	-0.0651743	-3.71384	0.00816764	0.0768154	-2.68511
sp|Q9H081|MIS12_HUMAN	-0.252524	-0.206327	-3.71327	0.00817357	0.0768154	-2.68588
sp|Q13442|HAP28_HUMAN	-0.201539	-0.0732177	-3.70899	0.00821828	0.0771218	-2.69167
sp|Q9BRF8|CPPED_HUMAN	0.1853	0.0454704	3.70821	0.00822646	0.0771218	-2.69272
sp|Q9NW97|TMM51_HUMAN	0.265745	0.00567246	3.69588	0.00835703	0.0781758	-2.70943
sp|Q07817|B2CL1_HUMAN	-0.157575	-0.0491486	-3.69565	0.00835946	0.0781758	-2.70973
sp|O14495|PLPP3_HUMAN	0.284001	0.44936	3.69095	0.00840983	0.0783434	-2.7161
sp|Q9NPI6|DCP1A_HUMAN	0.187251	0.19613	3.69034	0.00841648	0.0783434	-2.71694
sp|P80297|MT1X_HUMAN	-0.635377	-0.803579	-3.69015	0.00841844	0.0783434	-2.71719
sp|Q9BTY7|HGH1_HUMAN	-0.207963	-0.0591315	-3.69014	0.00841859	0.0783434	-2.71721
sp|P20929-2|NEBU_HUMAN	-0.28611	-0.258684	-3.6872	0.00845028	0.0784511	-2.72119
sp|O95861|BPNT1_HUMAN	0.245977	0.0645343	3.68715	0.0084508	0.0784511	-2.72126
sp|Q9BRP4|PAAF1_HUMAN	0.220686	0.0477383	3.68526	0.00847132	0.0784962	-2.72383
sp|Q9Y3B8|ORN_HUMAN	-0.236969	-0.0178886	-3.6848	0.00847631	0.0784962	-2.72445
sp|P34913|HYES_HUMAN	-0.225153	-0.122565	-3.68188	0.00850804	0.0785668	-2.72842
sp|Q9UIG8|SO3A1_HUMAN	0.223657	0.186445	3.68149	0.00851223	0.0785668	-2.72894
sp|Q15054|DPOD3_HUMAN	-0.256733	-0.176501	-3.68028	0.00852544	0.0785668	-2.73058
sp|P53801|PTTG_HUMAN	0.353321	0.0939643	3.68024	0.00852586	0.0785668	-2.73063
sp|O43299|AP5Z1_HUMAN	0.328875	0.156827	3.67935	0.0085356	0.0785668	-2.73184
sp|Q8TF72|SHRM3_HUMAN	0.246689	0.0844232	3.67574	0.00857517	0.0788356	-2.73675
sp|Q15545|TAF7_HUMAN	0.178111	-0.039268	3.67232	0.0086128	0.0790859	-2.74139
sp|Q9NXU5|ARL15_HUMAN	0.400615	0.110866	3.66612	0.00868162	0.0793591	-2.74983
sp|Q5ZPR3|CD276_HUMAN	0.204657	0.0183032	3.66592	0.00868385	0.0793591	-2.7501
sp|Q9UHY1|NRBP_HUMAN	0.182414	0.108319	3.66531	0.00869059	0.0793591	-2.75092
sp|P61204|ARF3_HUMAN	0.206592	0.373539	3.66525	0.00869131	0.0793591	-2.75101
sp|Q9NUJ7|PLCX1_HUMAN	0.407101	0.0723384	3.66485	0.00869567	0.0793591	-2.75154
sp|Q8N6N7|ACBD7_HUMAN	-0.284147	-0.181648	-3.664	0.00870518	0.0793591	-2.7527
sp|Q15003|CND2_HUMAN	-0.285988	-0.159172	-3.6598	0.00875226	0.0796927	-2.75842
sp|Q8IZV5|RDH10_HUMAN	0.739202	0.511679	3.65856	0.00876623	0.079711	-2.76011
sp|Q9H8M5|CNNM2_HUMAN	0.252305	0.11538	3.65776	0.00877524	0.079711	-2.7612
sp|Q99871-2|HAUS7_HUMAN	-0.234905	-0.100094	-3.6563	0.00879161	0.0797644	-2.76317
sp|Q9UK61|TASOR_HUMAN	-0.177401	-0.0908285	-3.65461	0.0088107	0.0798424	-2.76547
sp|O14907|TX1B3_HUMAN	-0.232012	-0.161332	-3.6528	0.00883126	0.0798707	-2.76794
sp|P09497-2|CLCB_HUMAN	-0.221831	-0.0218518	-3.65209	0.00883929	0.0798707	-2.7689
sp|Q68CP9|ARID2_HUMAN	-0.161769	-0.0136618	-3.65156	0.00884534	0.0798707	-2.76963
sp|P52943|CRIP2_HUMAN	-0.229701	-0.209985	-3.64897	0.00887477	0.0799363	-2.77315
sp|Q14721|KCNB1_HUMAN	-1.28994	-0.701704	-3.64863	0.00887872	0.0799363	-2.77362
sp|P63279|UBC9_HUMAN	-0.198716	-0.0582036	-3.64815	0.00888415	0.0799363	-2.77427
sp|Q8N5S9-2|KKCC1_HUMAN	-0.662009	-0.486307	-3.64093	0.00896698	0.0805047	-2.7841
sp|P61421|VA0D1_HUMAN	0.181887	0.0550322	3.6408	0.0089685	0.0805047	-2.78428
sp|Q9UL63|MKLN1_HUMAN	0.254093	0.214094	3.63968	0.00898147	0.0805261	-2.78581
sp|Q6P3W7|SCYL2_HUMAN	-0.204807	-0.0455757	-3.63818	0.00899881	0.0805865	-2.78786
sp|P30622-2|CLIP1_HUMAN	-0.207163	-0.105823	-3.63404	0.00904687	0.0808574	-2.7935
sp|Q96AB3-2|ISOC2_HUMAN	0.208357	0.108279	3.63374	0.00905033	0.0808574	-2.79391
sp|P19823|ITIH2_HUMAN	0.449	0.250452	3.63253	0.00906448	0.0808888	-2.79556
sp|O95197|RTN3_HUMAN	0.41594	0.0804813	3.62877	0.00910852	0.0811865	-2.8007
sp|Q9UPZ3|HPS5_HUMAN	-0.235486	-0.137148	-3.62779	0.00912	0.0811937	-2.80203
sp|O43488|ARK72_HUMAN	-0.22849	-0.07427	-3.62466	0.00915682	0.0814261	-2.8063
sp|P35219|CAH8_HUMAN	0.196018	0.435215	3.62298	0.0091767	0.0814782	-2.8086
sp|Q7Z3T8|ZFY16_HUMAN	-0.165678	0.045483	-3.62201	0.00918817	0.0814782	-2.80992
sp|O43768-4|ENSA_HUMAN	-0.187538	-0.186269	-3.6206	0.00920489	0.0814782	-2.81185
sp|P09210|GSTA2_HUMAN	0.386321	0.247341	3.62054	0.00920555	0.0814782	-2.81192
sp|P51553|IDH3G_HUMAN	0.331984	0.240202	3.6192	0.0092215	0.0815245	-2.81376
sp|Q9NY35|CLDN1_HUMAN	0.261328	0.17355	3.61548	0.00926583	0.0816905	-2.81884
sp|P23142|FBLN1_HUMAN	0.25814	0.0705777	3.61535	0.00926742	0.0816905	-2.81902
sp|Q92503-2|S14L1_HUMAN	0.429122	0.274376	3.61493	0.00927251	0.0816905	-2.8196
sp|Q5VST6-2|AB17B_HUMAN	0.261977	0.210114	3.61066	0.00932368	0.0819807	-2.82543
sp|O15164|TIF1A_HUMAN	-0.163404	-0.0952584	-3.61038	0.00932702	0.0819807	-2.82581
sp|Q9BRT8|CBWD1_HUMAN	-0.173241	-0.0525886	-3.60779	0.00935831	0.082028	-2.82935
sp|P50454|SERPH_HUMAN	0.192728	-0.000812703	3.60733	0.0093639	0.082028	-2.82999
sp|Q13451|FKBP5_HUMAN	-0.152345	-0.0729757	-3.60726	0.00936476	0.082028	-2.83008
sp|Q5SRE5|NU188_HUMAN	-0.197338	-0.0943787	-3.6039	0.00940544	0.0822895	-2.83468
sp|P0DTC9|NCAP_SARS2	-0.635029	0.748323	-3.60259	0.00942134	0.0823037	-2.83646
sp|Q9P2E5|CHPF2_HUMAN	0.470563	0.0976606	3.60199	0.00942871	0.0823037	-2.83729
sp|P26651|TTP_HUMAN	0.458125	0.384827	3.59832	0.00947354	0.0826001	-2.84231
sp|Q6ZSR9|YJ005_HUMAN	-0.174034	-0.0530935	-3.59417	0.00952452	0.0829173	-2.848
sp|Q5HYI7|MTX3_HUMAN	0.505486	0.336932	3.59273	0.00954226	0.0829173	-2.84997
sp|P31751|AKT2_HUMAN	-0.166507	-0.0909433	-3.5927	0.00954264	0.0829173	-2.85001
sp|Q969P0|IGSF8_HUMAN	0.310872	0.203016	3.5907	0.00956734	0.0830371	-2.85275
sp|Q8NEC7|GSTCD_HUMAN	-0.177622	-0.0164357	-3.58537	0.00963359	0.0835167	-2.86005
sp|Q16643-3|DREB_HUMAN	-0.192779	-0.169791	-3.58264	0.00966771	0.0837171	-2.8638
sp|Q5VW38-2|GP107_HUMAN	0.312176	0.291502	3.57816	0.00972396	0.0841083	-2.86994
sp|P27694|RFA1_HUMAN	-0.170232	-0.0914147	-3.57703	0.00973822	0.084136	-2.87149
sp|P28074|PSB5_HUMAN	0.326927	0.222899	3.57575	0.0097543	0.0841793	-2.87323
sp|P61923-4|COPZ1_HUMAN	-0.221661	-0.0989609	-3.57362	0.00978134	0.0843169	-2.87616
sp|O75874|IDHC_HUMAN	0.222969	0.0790875	3.57115	0.00981268	0.0844913	-2.87955
sp|P23443|KS6B1_HUMAN	-0.16451	-0.0759123	-3.56962	0.00983211	0.0845628	-2.88164
sp|P52569-3|CTR2_HUMAN	0.660789	0.640714	3.56845	0.00984712	0.0845962	-2.88326
sp|Q14202|ZMYM3_HUMAN	-0.190662	-0.236733	-3.56276	0.00992004	0.0850633	-2.89107
sp|Q09666|AHNK_HUMAN	-0.231144	-0.135218	-3.56246	0.00992386	0.0850633	-2.89147
sp|O95433|AHSA1_HUMAN	0.19637	0.138031	3.56015	0.00995367	0.0851798	-2.89465
sp|Q14697-2|GANAB_HUMAN	0.17681	0.0375942	3.55968	0.00995987	0.0851798	-2.89531
sp|Q96IU4|ABHEB_HUMAN	-0.21938	-0.104791	-3.5551	0.0100193	0.0855916	-2.9016
sp|Q6ZWJ1|STXB4_HUMAN	-0.202746	-0.110524	-3.55359	0.0100389	0.0856628	-2.90367
sp|Q6P996|PDXD1_HUMAN	-0.156391	-0.0779898	-3.54743	0.0101196	0.0861399	-2.91215
sp|Q07157|ZO1_HUMAN	-0.188126	-0.0356221	-3.54702	0.010125	0.0861399	-2.9127
sp|O43837|IDH3B_HUMAN	0.223946	0.197669	3.54623	0.0101354	0.0861399	-2.91379
sp|Q8NBJ5|GT251_HUMAN	0.214663	0.0315767	3.5456	0.0101437	0.0861399	-2.91466
sp|P51530|DNA2_HUMAN	-0.278192	-0.178928	-3.54457	0.0101573	0.0861399	-2.91607
sp|P62070-4|RRAS2_HUMAN	0.275216	0.173884	3.54416	0.0101628	0.0861399	-2.91664
sp|P07738|PMGE_HUMAN	0.19566	0.386193	3.54316	0.010176	0.086156	-2.91802
sp|Q5T3I0-3|GPTC4_HUMAN	-0.252864	-0.0224119	-3.54113	0.0102029	0.0862876	-2.92081
sp|Q63ZY3|KANK2_HUMAN	-0.2124	-0.20915	-3.53998	0.0102182	0.0863208	-2.9224
sp|P11171|41_HUMAN	0.242921	0.134978	3.53901	0.010231	0.0863332	-2.92372
sp|Q69YQ0|CYTSA_HUMAN	-0.169914	0.00934577	-3.53531	0.0102804	0.0863916	-2.92882
sp|Q9P2X3|IMPCT_HUMAN	-0.182559	-0.109144	-3.53505	0.010284	0.0863916	-2.92918
sp|Q8NBT2|SPC24_HUMAN	-0.31542	-0.317665	-3.53502	0.0102844	0.0863916	-2.92923
sp|Q15058|KIF14_HUMAN	-0.268812	-0.196988	-3.5349	0.0102859	0.0863916	-2.92939
sp|Q7L273|KCTD9_HUMAN	0.170801	0.124078	3.53424	0.0102947	0.0863916	-2.93029
sp|Q9NYV6|RRN3_HUMAN	-0.369774	-0.3621	-3.52942	0.0103596	0.08684	-2.93693
sp|Q9NYL2|M3K20_HUMAN	0.212215	0.0271345	3.5275	0.0103855	0.0869616	-2.93958
sp|Q9Y4E8|UBP15_HUMAN	-0.18024	-0.0411104	-3.52438	0.0104278	0.0872198	-2.94388
sp|Q9Y6A5|TACC3_HUMAN	-0.492889	-0.353616	-3.52293	0.0104476	0.0872894	-2.94588
sp|O95772|STR3N_HUMAN	0.20907	0.103775	3.52042	0.0104819	0.0874606	-2.94935
sp|P46013|KI67_HUMAN	-0.793651	-0.717196	-3.51917	0.010499	0.0874606	-2.95107
sp|Q9BQE4|SELS_HUMAN	0.470965	0.209717	3.5189	0.0105026	0.0874606	-2.95144
sp|O75116|ROCK2_HUMAN	-0.175624	-0.0940699	-3.51696	0.0105293	0.087587	-2.95412
sp|Q9UKS6|PACN3_HUMAN	-0.185459	-0.173612	-3.51476	0.0105596	0.0876508	-2.95715
sp|P04150|GCR_HUMAN	-0.180932	-0.189269	-3.51445	0.0105638	0.0876508	-2.95758
sp|Q08379|GOGA2_HUMAN	0.166768	0.0711839	3.51389	0.0105716	0.0876508	-2.95836
sp|Q9NQX3-2|GEPH_HUMAN	-0.192875	-0.0289139	-3.51017	0.010623	0.0879463	-2.96348
sp|P35790|CHKA_HUMAN	0.260915	0.0134387	3.50943	0.0106333	0.0879463	-2.96451
sp|O14734|ACOT8_HUMAN	0.224924	0.140342	3.50881	0.0106419	0.0879463	-2.96537
sp|P50748|KNTC1_HUMAN	-0.187781	-0.175913	-3.50631	0.0106768	0.0881383	-2.96882
sp|O60784|TOM1_HUMAN	0.216932	0.239761	3.50399	0.0107091	0.088309	-2.97201
sp|P36542|ATPG_HUMAN	0.404789	0.189983	3.50291	0.0107242	0.0883384	-2.97351
sp|Q96SB3|NEB2_HUMAN	-0.229979	-0.102048	-3.50166	0.0107418	0.0883874	-2.97524
sp|Q9P0K7|RAI14_HUMAN	0.195838	0.0761035	3.49986	0.0107671	0.0884995	-2.97773
sp|Q8TDQ7|GNPI2_HUMAN	-0.194676	-0.0732525	-3.49738	0.0108021	0.0885867	-2.98116
sp|Q9Y4D1|DAAM1_HUMAN	0.466687	0.358571	3.49683	0.0108099	0.0885867	-2.98192
sp|Q13332|PTPRS_HUMAN	0.193846	-0.267184	3.49663	0.0108126	0.0885867	-2.98219
sp|P57739|CLD2_HUMAN	0.55733	0.110516	3.49497	0.0108361	0.0886634	-2.98448
sp|P07311|ACYP1_HUMAN	-0.227373	-0.0506711	-3.49432	0.0108453	0.0886634	-2.98538
sp|Q5VZM2|RRAGB_HUMAN	0.24178	0.0399741	3.49322	0.010861	0.0886959	-2.9869
sp|P41440|S19A1_HUMAN	-0.279016	-0.168706	-3.48247	0.0110148	0.0898561	-3.00177
sp|P31942-2|HNRH3_HUMAN	0.374291	0.246823	3.48122	0.0110329	0.0898613	-3.0035
sp|Q5JS37|NHLC3_HUMAN	0.22795	0.0549356	3.48079	0.0110391	0.0898613	-3.0041
sp|Q9H098-2|F107B_HUMAN	-0.253523	-0.139078	-3.47962	0.0110562	0.0899037	-3.00573
sp|Q9NYT0|PLEK2_HUMAN	-0.189907	-0.154043	-3.47669	0.0110987	0.090153	-3.00978
sp|Q8WUY3-3|PRUN2_HUMAN	0.360534	0.208589	3.47465	0.0111283	0.0902258	-3.0126
sp|Q96QE3|ATAD5_HUMAN	-0.790607	-0.730839	-3.47364	0.0111431	0.0902258	-3.014
sp|O00142-6|KITM_HUMAN	0.26605	0.0540457	3.47363	0.0111432	0.0902258	-3.01402
sp|P53814-6|SMTN_HUMAN	-0.287261	-0.318062	-3.47205	0.0111663	0.0903104	-3.0162
sp|Q15170-2|TCAL1_HUMAN	0.24216	-0.0495186	3.47129	0.0111774	0.0903104	-3.01725
sp|Q99685|MGLL_HUMAN	-0.183597	-0.311701	-3.46974	0.0112002	0.0903985	-3.01941
sp|Q05D32|CTSL2_HUMAN	-0.266084	-0.244244	-3.46766	0.0112309	0.0905496	-3.02229
sp|Q8ND82|Z280C_HUMAN	-0.183911	-0.0300335	-3.46571	0.0112596	0.090611	-3.02499
sp|Q9Y2H6|FND3A_HUMAN	0.576763	0.283627	3.46476	0.0112737	0.090611	-3.02631
sp|O00487|PSDE_HUMAN	0.37652	0.28184	3.46472	0.0112742	0.090611	-3.02636
sp|Q14141|SEPT6_HUMAN	-0.203378	-0.089593	-3.46171	0.0113189	0.0908739	-3.03054
sp|Q9BTK6|PAGR1_HUMAN	-0.263131	-0.163555	-3.4599	0.0113458	0.0909935	-3.03304
sp|Q8TD55|PKHO2_HUMAN	0.190967	0.220504	3.4574	0.0113832	0.0911627	-3.03652
sp|Q15022|SUZ12_HUMAN	-0.202914	-0.131011	-3.45689	0.0113908	0.0911627	-3.03723
sp|Q99986|VRK1_HUMAN	-0.303354	-0.232879	-3.45441	0.011428	0.0913195	-3.04067
sp|Q969T7|5NT3B_HUMAN	-0.176281	-0.0694963	-3.45398	0.0114345	0.0913195	-3.04127
sp|Q5VSL9|STRP1_HUMAN	-0.186018	-0.0356611	-3.45185	0.0114664	0.091406	-3.04421
sp|Q9Y6K8|KAD5_HUMAN	-0.172452	-0.135749	-3.45166	0.0114693	0.091406	-3.04448
sp|O15488|GLYG2_HUMAN	-0.241358	-0.290609	-3.44808	0.0115234	0.0917406	-3.04945
sp|Q96RP9|EFGM_HUMAN	0.181809	0.102015	3.44635	0.0115497	0.0918542	-3.05186
sp|O95159|ZFPL1_HUMAN	0.194333	0.0420365	3.43936	0.0116564	0.0925371	-3.06157
sp|Q96R06|SPAG5_HUMAN	-0.362145	-0.250074	-3.43913	0.0116599	0.0925371	-3.06189
sp|Q15653-2|IKBB_HUMAN	-0.217753	-0.262931	-3.43242	0.0117634	0.0932342	-3.07121
sp|P09972|ALDOC_HUMAN	0.172337	0.0491569	3.43106	0.0117845	0.0932342	-3.0731
sp|O60343-2|TBCD4_HUMAN	0.193988	0.0054777	3.43094	0.0117864	0.0932342	-3.07328
sp|Q9H3C7|GGNB2_HUMAN	0.176988	0.0106839	3.4299	0.0118026	0.0932342	-3.07472
sp|P00751|CFAB_HUMAN	0.706506	1.00289	3.42944	0.0118097	0.0932342	-3.07536
sp|O60512|B4GT3_HUMAN	0.336184	0.443963	3.42799	0.0118322	0.0932342	-3.07737
sp|Q9GZR1|SENP6_HUMAN	-0.256511	-0.144595	-3.4279	0.0118336	0.0932342	-3.07749
sp|Q13671|RIN1_HUMAN	-0.239248	0.00906844	-3.42643	0.0118567	0.0932849	-3.07955
sp|Q9Y230|RUVB2_HUMAN	0.198594	0.0749839	3.42592	0.0118646	0.0932849	-3.08025
sp|Q5M7Z0|RNFT1_HUMAN	0.39904	0.112485	3.42437	0.0118889	0.0933761	-3.08241
sp|O75410-2|TACC1_HUMAN	-0.161774	-0.133764	-3.42361	0.0119008	0.0933761	-3.08346
sp|P99999|CYC_HUMAN	0.231106	0.198853	3.42216	0.0119236	0.0934589	-3.08549
sp|Q9BSR8|YIPF4_HUMAN	0.200471	0.0871512	3.41862	0.0119793	0.0936369	-3.09041
sp|Q8NDV7|TNR6A_HUMAN	-0.170968	-0.0630261	-3.4184	0.0119828	0.0936369	-3.09071
sp|Q9Y3D6|FIS1_HUMAN	-0.271849	-0.0550964	-3.41781	0.0119921	0.0936369	-3.09153
sp|Q15149-8|PLEC_HUMAN	-0.248297	-0.0832051	-3.41759	0.0119956	0.0936369	-3.09184
sp|Q9GZT8|NIF3L_HUMAN	0.369663	0.243703	3.41617	0.0120181	0.093653	-3.09382
sp|Q9H7P6|MB12B_HUMAN	0.199604	0.126951	3.41591	0.0120223	0.093653	-3.09419
sp|P17544|ATF7_HUMAN	0.232651	-0.12427	3.41105	0.0120997	0.0940765	-3.10096
sp|Q9NYZ1|TV23B_HUMAN	0.26607	0.143732	3.40999	0.0121166	0.0940765	-3.10243
sp|P54709|AT1B3_HUMAN	0.255498	0.0148333	3.4088	0.0121356	0.0940765	-3.10408
sp|Q9Y4D8-5|HECD4_HUMAN	0.33713	0.047236	3.40799	0.0121486	0.0940765	-3.10521
sp|Q8WUM9|S20A1_HUMAN	0.305337	0.128696	3.40791	0.01215	0.0940765	-3.10533
sp|Q8IY33|MILK2_HUMAN	-0.167214	-0.0125619	-3.40785	0.0121509	0.0940765	-3.10541
sp|P02649|APOE_HUMAN	0.221372	0.391089	3.40339	0.0122227	0.0945073	-3.11163
sp|Q14191|WRN_HUMAN	-0.369717	-0.215755	-3.40285	0.0122314	0.0945073	-3.11238
sp|Q15018|ABRX2_HUMAN	-0.17695	-0.0442558	-3.40203	0.0122447	0.0945143	-3.11353
sp|O43681|ASNA_HUMAN	0.190534	0.0636725	3.39898	0.0122942	0.0947925	-3.11778
sp|Q9UJX3|APC7_HUMAN	-0.154214	-0.0365217	-3.39827	0.0123057	0.0947925	-3.11877
sp|Q9Y487|VPP2_HUMAN	0.240427	0.128739	3.39621	0.0123393	0.0948387	-3.12164
sp|Q9NTG7|SIR3_HUMAN	0.192133	0.109892	3.39561	0.0123491	0.0948387	-3.12248
sp|O15484|CAN5_HUMAN	0.229389	-0.0108881	3.39431	0.0123702	0.0948387	-3.12429
sp|P11233|RALA_HUMAN	0.214295	0.0855812	3.39412	0.0123734	0.0948387	-3.12456
sp|Q9NWD8|TM248_HUMAN	0.348005	0.0709841	3.39402	0.0123751	0.0948387	-3.1247
sp|Q96T51|RUFY1_HUMAN	-0.156749	-0.0581525	-3.39332	0.0123865	0.0948387	-3.12568
sp|Q8WW59|SPRY4_HUMAN	0.309264	0.213865	3.3916	0.0124146	0.0949582	-3.12807
sp|Q9HD15|SRA1_HUMAN	-0.235345	-0.141482	-3.39072	0.0124292	0.094974	-3.1293
sp|P07203|GPX1_HUMAN	0.249619	0.0484701	3.38946	0.0124499	0.094974	-3.13106
sp|P63027|VAMP2_HUMAN	-0.175214	-0.0913821	-3.3892	0.0124542	0.094974	-3.13142
sp|Q8WUN7|UBTD2_HUMAN	0.581261	0.246926	3.38267	0.0125624	0.0955998	-3.14054
sp|Q99583|MNT_HUMAN	0.25472	0.0760524	3.3805	0.0125984	0.0955998	-3.14356
sp|Q9H1H9|KI13A_HUMAN	-0.192108	-0.0542535	-3.38017	0.012604	0.0955998	-3.14403
sp|P61978-3|HNRPK_HUMAN	0.220971	0.174719	3.37987	0.012609	0.0955998	-3.14445
sp|Q9NZL4-3|HPBP1_HUMAN	-0.197745	-0.091618	-3.37938	0.0126173	0.0955998	-3.14514
sp|P10746|HEM4_HUMAN	-0.196979	-0.154388	-3.37844	0.012633	0.0955998	-3.14645
sp|Q8TEA8|DTD1_HUMAN	0.184295	0.0779142	3.37818	0.0126373	0.0955998	-3.14681
sp|Q9BTX3|TM208_HUMAN	0.626027	0.0718498	3.37815	0.0126378	0.0955998	-3.14685
sp|Q9H7D0|DOCK5_HUMAN	-0.14577	-0.0765276	-3.37705	0.0126563	0.0955998	-3.1484
sp|P57086|SCND1_HUMAN	0.25082	-0.296655	3.37494	0.0126918	0.0955998	-3.15135
sp|O75208|COQ9_HUMAN	0.145605	0.0881142	3.3749	0.0126923	0.0955998	-3.15139
sp|O15111|IKKA_HUMAN	-0.209799	-0.0435492	-3.37342	0.0127173	0.0955998	-3.15347
sp|O75616|ERAL1_HUMAN	0.173153	0.110808	3.37336	0.0127183	0.0955998	-3.15355
sp|Q99856|ARI3A_HUMAN	0.495373	0.365505	3.37321	0.0127208	0.0955998	-3.15375
sp|Q13905-3|RPGF1_HUMAN	-0.182578	-0.0789407	-3.37164	0.0127473	0.0955998	-3.15595
sp|P39748|FEN1_HUMAN	-0.178317	-0.122268	-3.37139	0.0127516	0.0955998	-3.15631
sp|Q96NL6|SCLT1_HUMAN	-0.551207	-0.509777	-3.37137	0.0127519	0.0955998	-3.15633
sp|Q96CT2|KLH29_HUMAN	-0.294362	0.693934	-3.37074	0.0127626	0.0955998	-3.15721
sp|Q99598|TSNAX_HUMAN	0.298756	0.186647	3.3698	0.0127784	0.0956243	-3.15852
sp|Q9NSY1|BMP2K_HUMAN	-0.158105	-0.0180716	-3.36318	0.0128913	0.0963738	-3.16779
sp|Q96EQ0|SGTB_HUMAN	0.190687	0.0999973	3.36089	0.0129305	0.0965723	-3.17099
sp|Q14781|CBX2_HUMAN	-0.417887	-0.22539	-3.3595	0.0129543	0.0965751	-3.17293
sp|P33981|TTK_HUMAN	-0.39789	-0.306586	-3.35939	0.0129563	0.0965751	-3.17309
sp|Q15286|RAB35_HUMAN	0.181476	0.130555	3.35489	0.0130339	0.0970588	-3.17939
sp|Q5VT98|PRA20_HUMAN	-0.175516	-0.0721249	-3.35233	0.0130782	0.0972934	-3.18296
sp|O95070|YIF1A_HUMAN	0.205289	0.115914	3.35097	0.013102	0.0973041	-3.18488
sp|P18283|GPX2_HUMAN	0.322484	0.14892	3.35078	0.0131053	0.0973041	-3.18514
sp|Q9UIF9|BAZ2A_HUMAN	0.321832	0.0557284	3.34969	0.0131243	0.0973505	-3.18667
sp|O60333-3|KIF1B_HUMAN	0.383353	0.270495	3.34882	0.0131394	0.0973674	-3.18788
sp|Q8N490-3|PNKD_HUMAN	0.21168	0.159859	3.34546	0.0131982	0.0975559	-3.19258
sp|Q6ICB0|DESI1_HUMAN	-0.293197	-0.0938237	-3.34408	0.0132226	0.0975559	-3.19453
sp|Q99729-3|ROAA_HUMAN	-0.220649	-0.064901	-3.34391	0.0132256	0.0975559	-3.19477
sp|P40937|RFC5_HUMAN	-0.236923	-0.179432	-3.34362	0.0132306	0.0975559	-3.19516
sp|O95677-4|EYA4_HUMAN	0.297877	-0.0455462	3.34323	0.0132375	0.0975559	-3.19572
sp|P20711|DDC_HUMAN	0.260216	0.0427594	3.34298	0.0132418	0.0975559	-3.19606
sp|Q96S55|WRIP1_HUMAN	-0.160787	-0.0311474	-3.33858	0.0133197	0.0979711	-3.20224
sp|Q9UK73|FEM1B_HUMAN	0.224384	0.255483	3.33834	0.013324	0.0979711	-3.20258
sp|Q2NKX8|ERC6L_HUMAN	-0.273006	-0.100623	-3.33607	0.0133642	0.0981723	-3.20575
sp|Q9UNN8|EPCR_HUMAN	-0.221697	-0.439124	-3.33257	0.0134266	0.0982865	-3.21066
sp|Q8N8S7|ENAH_HUMAN	-0.194945	-0.0467529	-3.33205	0.013436	0.0982865	-3.2114
sp|Q9P0V3|SH3B4_HUMAN	-0.196594	-0.163946	-3.33199	0.0134369	0.0982865	-3.21147
sp|O43570|CAH12_HUMAN	0.425231	0.393449	3.33193	0.0134381	0.0982865	-3.21156
sp|P22694|KAPCB_HUMAN	-0.165601	-0.082205	-3.33158	0.0134444	0.0982865	-3.21206
sp|Q5JTJ3-2|COA6_HUMAN	0.16365	0.10742	3.32976	0.0134769	0.0984293	-3.2146
sp|Q8IUW5|RELL1_HUMAN	0.319626	0.19619	3.32392	0.0135822	0.0991031	-3.22279
sp|Q9H4H8|FA83D_HUMAN	-0.422887	-0.439324	-3.32212	0.0136149	0.0991477	-3.22533
sp|Q53S58|TM177_HUMAN	-0.427123	-0.042834	-3.32127	0.0136304	0.0991477	-3.22652
sp|O00635|TRI38_HUMAN	0.41763	0.0804935	3.32126	0.0136304	0.0991477	-3.22653
sp|Q7LGA3|HS2ST_HUMAN	0.285583	0.244911	3.32071	0.0136405	0.0991477	-3.2273
sp|O75884|RBBP9_HUMAN	-0.202983	-0.0652335	-3.31897	0.0136722	0.0992833	-3.22975
sp|O94832|MYO1D_HUMAN	0.197541	0.116478	3.31509	0.0137432	0.0997038	-3.2352
sp|Q96RF0|SNX18_HUMAN	0.195744	0.171736	3.31425	0.0137585	0.0997197	-3.23637
sp|P55957-2|BID_HUMAN	0.149306	0.159291	3.31252	0.0137903	0.0998548	-3.2388
sp|Q9BYB4|GNB1L_HUMAN	0.192771	0.218737	3.30971	0.0138422	0.100112	-3.24276
sp|Q8IYB5-2|SMAP1_HUMAN	-0.160134	-0.0635754	-3.30786	0.0138765	0.100112	-3.24536
sp|O00592|PODXL_HUMAN	-0.191938	-0.0356703	-3.30776	0.0138782	0.100112	-3.2455
sp|O00303|EIF3F_HUMAN	0.245061	0.186851	3.30775	0.0138784	0.100112	-3.24551
sp|Q96I51|RCC1L_HUMAN	0.196981	0.0749566	3.30528	0.0139243	0.100347	-3.24898
sp|Q9Y2Q5|LTOR2_HUMAN	0.431153	0.10645	3.30431	0.0139423	0.100382	-3.25035
sp|P49454|CENPF_HUMAN	-0.229616	-0.205	-3.30123	0.0139999	0.100664	-3.25468
sp|O95983|MBD3_HUMAN	-0.215477	-0.141455	-3.30037	0.0140159	0.100664	-3.25588
sp|Q14123-3|PDE1C_HUMAN	-0.431596	-0.377135	-3.29946	0.0140329	0.100664	-3.25716
sp|Q14558-2|KPRA_HUMAN	-0.157875	-0.0687568	-3.29938	0.0140345	0.100664	-3.25728
sp|Q96I25|SPF45_HUMAN	-0.145861	-0.0747527	-3.29805	0.0140595	0.100749	-3.25915
sp|Q14147|DHX34_HUMAN	0.221487	0.128685	3.29574	0.014103	0.100965	-3.2624
sp|Q14847|LASP1_HUMAN	-0.188962	-0.0861462	-3.29265	0.0141612	0.101287	-3.26674
sp|P18615-3|NELFE_HUMAN	-0.151058	-0.097198	-3.29037	0.0142046	0.101448	-3.26996
sp|Q9NWV4|CZIB_HUMAN	-0.172142	-0.0873758	-3.28962	0.0142188	0.101448	-3.27101
sp|Q8N8E3|CE112_HUMAN	-0.24504	-0.155557	-3.28894	0.0142319	0.101448	-3.27197
sp|Q99733-2|NP1L4_HUMAN	-0.177371	-0.0552185	-3.28866	0.0142372	0.101448	-3.27237
sp|P37198|NUP62_HUMAN	-0.15028	-0.042035	-3.28742	0.0142607	0.101521	-3.27411
sp|Q8TEA1|NSUN6_HUMAN	-0.327121	-0.160697	-3.28487	0.0143095	0.101773	-3.2777
sp|Q9C0C2|TB182_HUMAN	0.154826	0.0803503	3.28081	0.0143875	0.102232	-3.28342
sp|Q9P0P8|MRES1_HUMAN	0.210178	0.0942573	3.28006	0.014402	0.102239	-3.28448
sp|Q9P2R3-4|ANFY1_HUMAN	-0.163706	-0.0254401	-3.27927	0.0144172	0.102252	-3.28559
sp|Q9UGT4|SUSD2_HUMAN	-0.766445	0.111164	-3.27143	0.0145694	0.103165	-3.29663
sp|P0DI83|NARR_HUMAN	0.272472	0.000954873	3.27124	0.0145731	0.103165	-3.2969
sp|Q86YP4-3|P66A_HUMAN	-0.169493	-0.00751135	-3.26693	0.0146575	0.103666	-3.30298
sp|P17405|ASM_HUMAN	0.201031	-0.168964	3.2648	0.0146995	0.103866	-3.30598
sp|Q9Y2D5-6|AKAP2_HUMAN	0.171268	0.249157	3.26288	0.0147375	0.104038	-3.3087
sp|Q9NXJ5|PGPI_HUMAN	0.261119	0.0119125	3.26079	0.0147788	0.10417	-3.31164
sp|P61024|CKS1_HUMAN	-0.364748	-0.358586	-3.26	0.0147945	0.10417	-3.31276
sp|Q07866-3|KLC1_HUMAN	-0.276079	-0.0757056	-3.25986	0.0147973	0.10417	-3.31295
sp|Q8NCF5|NF2IP_HUMAN	-0.200118	-0.118779	-3.25679	0.0148584	0.104483	-3.31729
sp|Q9Y6A4|CFA20_HUMAN	-0.235028	-0.110195	-3.25625	0.0148692	0.104483	-3.31805
sp|Q9BT17|MTG1_HUMAN	0.260536	0.105321	3.25414	0.0149114	0.104484	-3.32103
sp|P55210-3|CASP7_HUMAN	0.211259	0.231404	3.25411	0.014912	0.104484	-3.32107
sp|Q96FJ2|DYL2_HUMAN	-0.253161	-0.161278	-3.2537	0.0149201	0.104484	-3.32164
sp|Q5T3J3|LRIF1_HUMAN	0.240284	0.0590655	3.25349	0.0149243	0.104484	-3.32194
sp|Q96DM3|RMC1_HUMAN	0.156236	0.101483	3.25153	0.0149637	0.104578	-3.32471
sp|O00410-3|IPO5_HUMAN	-0.171026	-0.0656214	-3.25145	0.0149653	0.104578	-3.32482
sp|P22695|QCR2_HUMAN	0.22296	0.184225	3.2496	0.0150026	0.104742	-3.32744
sp|Q9Y6E2|BZW2_HUMAN	-0.238223	-0.159859	-3.24746	0.0150457	0.104947	-3.33045
sp|P50749|RASF2_HUMAN	0.31309	0.0202676	3.24641	0.0150669	0.104999	-3.33194
sp|Q05932|FOLC_HUMAN	-0.228589	-0.0779537	-3.24464	0.0151028	0.105088	-3.33444
sp|Q7Z7F0|KHDC4_HUMAN	0.19913	0.119035	3.24442	0.0151073	0.105088	-3.33475
sp|Q8NHZ8|CDC26_HUMAN	-0.202453	-0.0780827	-3.24132	0.0151704	0.10543	-3.33913
sp|Q5VZF2|MBNL2_HUMAN	0.254858	0.0731198	3.23885	0.0152209	0.105626	-3.34262
sp|Q9UPX8-3|SHAN2_HUMAN	-0.189077	-0.180678	-3.23781	0.0152421	0.105626	-3.34409
sp|Q8WVK7|SKA2_HUMAN	-0.45826	-0.347032	-3.23755	0.0152476	0.105626	-3.34446
sp|Q9NNW7|TRXR2_HUMAN	0.170672	0.133181	3.23723	0.0152541	0.105626	-3.34491
sp|Q96M86|DNHD1_HUMAN	-0.290313	-0.126321	-3.23547	0.0152903	0.10578	-3.3474
sp|Q8NCC3|PAG15_HUMAN	0.300014	0.0460361	3.23288	0.0153437	0.106053	-3.35106
sp|P04920|B3A2_HUMAN	0.227789	0.185764	3.22901	0.0154239	0.106075	-3.35654
sp|P19838-2|NFKB1_HUMAN	0.150584	0.262181	3.22798	0.0154452	0.106075	-3.35799
sp|Q9BRX2|PELO_HUMAN	0.158987	0.167666	3.22787	0.0154475	0.106075	-3.35815
sp|O15321|TM9S1_HUMAN	0.228282	0.142268	3.22685	0.0154688	0.106075	-3.35959
sp|P49207|RL34_HUMAN	-0.13711	-0.0742894	-3.22677	0.0154705	0.106075	-3.35971
sp|P01034|CYTC_HUMAN	0.386221	-0.106566	3.22667	0.0154725	0.106075	-3.35984
sp|P00450|CERU_HUMAN	0.585206	0.33305	3.22612	0.0154839	0.106075	-3.36062
sp|Q7Z7L7|ZER1_HUMAN	0.278835	-0.0476527	3.22607	0.0154849	0.106075	-3.36069
sp|Q75N03|HAKAI_HUMAN	0.192544	0.169188	3.22604	0.0154856	0.106075	-3.36074
sp|Q9H4L5|OSBL3_HUMAN	0.153318	0.0777044	3.225	0.0155073	0.106075	-3.3622
sp|Q05193|DYN1_HUMAN	-0.154603	-0.154491	-3.22482	0.0155111	0.106075	-3.36247
sp|Q96T17-2|MA7D2_HUMAN	-0.158587	-0.106297	-3.22427	0.0155225	0.106075	-3.36324
sp|Q93099|HGD_HUMAN	0.490798	0.0106457	3.224	0.0155283	0.106075	-3.36362
sp|P17931|LEG3_HUMAN	-0.172316	-0.0322614	-3.2221	0.015568	0.106251	-3.36631
sp|P21283|VATC1_HUMAN	0.151751	0.0933719	3.22023	0.0156073	0.106424	-3.36896
sp|Q86XI2|CNDG2_HUMAN	-0.374594	-0.422423	-3.21933	0.0156264	0.106458	-3.37024
sp|Q9BQL6|FERM1_HUMAN	-0.268332	-0.178753	-3.21534	0.0157105	0.106798	-3.37588
sp|Q13438|OS9_HUMAN	0.407535	0.00267718	3.2153	0.0157114	0.106798	-3.37594
sp|Q9H4B6|SAV1_HUMAN	0.323713	0.671899	3.21354	0.0157486	0.106798	-3.37842
sp|Q8ND24|RN214_HUMAN	-0.20408	-0.0678012	-3.2135	0.0157495	0.106798	-3.37848
sp|Q9BVK2|ALG8_HUMAN	-0.324769	-0.271645	-3.21233	0.0157744	0.106798	-3.38014
sp|Q8TF40|FNIP1_HUMAN	0.680898	-0.0558015	3.21178	0.0157861	0.106798	-3.38092
sp|Q9NQ84-2|GPC5C_HUMAN	0.438753	0.104434	3.21162	0.0157895	0.106798	-3.38115
sp|O43502|RA51C_HUMAN	-0.263449	-0.320747	-3.21131	0.0157961	0.106798	-3.38158
sp|Q4G0N4|NAKD2_HUMAN	0.212176	0.140146	3.211	0.0158027	0.106798	-3.38202
sp|Q9Y3E1|HDGR3_HUMAN	-0.179409	-0.0455797	-3.20853	0.0158554	0.107059	-3.38552
sp|O60907|TBL1X_HUMAN	-0.148092	-0.0854546	-3.20665	0.0158958	0.107165	-3.38819
sp|Q05682|CALD1_HUMAN	0.153669	0.00888971	3.20648	0.0158993	0.107165	-3.38842
sp|Q9ULQ0|STRP2_HUMAN	0.140567	0.179941	3.20544	0.0159217	0.107221	-3.3899
sp|Q9UI26-2|IPO11_HUMAN	-0.138704	-0.0619349	-3.20399	0.015953	0.107337	-3.39196
sp|A2RUC4|TYW5_HUMAN	0.542404	0.214738	3.20088	0.01602	0.107692	-3.39636
sp|Q8N128-2|F177A_HUMAN	0.156476	0.0914668	3.19708	0.0161026	0.107938	-3.40176
sp|Q03113|GNA12_HUMAN	0.336906	0.13522	3.19691	0.0161061	0.107938	-3.40199
sp|P13688|CEAM1_HUMAN	0.46388	0.124755	3.19662	0.0161124	0.107938	-3.4024
sp|O95817|BAG3_HUMAN	0.155344	0.0933436	3.19545	0.016138	0.107938	-3.40406
sp|O75306|NDUS2_HUMAN	0.164705	0.0447274	3.19472	0.0161538	0.107938	-3.40509
sp|Q70E73|RAPH1_HUMAN	0.271134	0.182611	3.19472	0.016154	0.107938	-3.4051
sp|Q9BYM8|HOIL1_HUMAN	0.251556	0.164228	3.19427	0.0161637	0.107938	-3.40574
sp|P61163|ACTZ_HUMAN	-0.152609	-0.0841623	-3.19396	0.0161705	0.107938	-3.40618
sp|Q9NUN5|LMBD1_HUMAN	0.327181	0.226209	3.19269	0.0161982	0.107938	-3.40797
sp|Q32P28|P3H1_HUMAN	0.177735	0.0516594	3.19268	0.0161985	0.107938	-3.40799
sp|P15924|DESP_HUMAN_contaminant	-0.148688	-0.169728	-3.19129	0.0162289	0.108046	-3.40996
sp|Q96GS4|BORC6_HUMAN	0.154127	0.10751	3.18703	0.0163226	0.108521	-3.416
sp|P01889|HLAB_HUMAN	0.21686	0.227388	3.18626	0.0163396	0.108521	-3.4171
sp|P30533|AMRP_HUMAN	0.281836	-0.0510763	3.1861	0.0163432	0.108521	-3.41732
sp|Q460N5|PAR14_HUMAN	0.165709	0.132191	3.18229	0.0164277	0.108988	-3.42274
sp|Q8N4A0|GALT4_HUMAN	0.41129	0.29671	3.1811	0.0164541	0.109017	-3.42442
sp|Q9Y696|CLIC4_HUMAN	0.250842	0.265101	3.1808	0.0164609	0.109017	-3.42485
sp|Q8IVF2|AHNK2_HUMAN	-0.200573	-0.181665	-3.17847	0.0165128	0.109266	-3.42816
sp|Q96M27|PRRC1_HUMAN	0.203895	0.13628	3.17777	0.0165284	0.109274	-3.42915
sp|O96006|ZBED1_HUMAN	0.186197	-0.0526882	3.17519	0.0165862	0.109561	-3.43281
sp|O00115|DNS2A_HUMAN	0.177856	-0.327215	3.17282	0.0166395	0.109632	-3.43618
sp|Q8TCG1|CIP2A_HUMAN	-0.27094	-0.196151	-3.17264	0.0166435	0.109632	-3.43643
sp|Q9BTU6|P4K2A_HUMAN	0.221548	0.117017	3.17208	0.0166563	0.109632	-3.43724
sp|Q9H4A5|GLP3L_HUMAN	0.161543	-0.00205521	3.17168	0.0166653	0.109632	-3.4378
sp|Q96ER3|SAAL1_HUMAN	-0.305086	-0.198512	-3.17151	0.0166691	0.109632	-3.43804
sp|Q8IXU6|S35F2_HUMAN	0.395296	0.0661118	3.16948	0.016715	0.109839	-3.44092
sp|Q9H425|CA198_HUMAN	0.313461	0.189648	3.16811	0.016746	0.109948	-3.44287
sp|O15020|SPTN2_HUMAN	-0.16713	-0.0993259	-3.16379	0.0168443	0.110498	-3.44901
sp|O60216|RAD21_HUMAN	-0.149101	-0.104267	-3.16075	0.0169138	0.110856	-3.45332
sp|Q7Z2W4|ZCCHV_HUMAN	0.175471	0.117682	3.1601	0.0169288	0.110856	-3.45425
sp|Q8IXT5|RB12B_HUMAN	0.169862	0.181325	3.159	0.0169541	0.110856	-3.45582
sp|Q969T9|WBP2_HUMAN	0.236046	0.183192	3.15887	0.0169571	0.110856	-3.456
sp|P11474|ERR1_HUMAN	0.207234	0.0918246	3.15751	0.0169883	0.110964	-3.45793
sp|Q7L8L6|FAKD5_HUMAN	0.206747	0.11162	3.1563	0.0170164	0.111052	-3.45966
sp|Q96SL1|DIRC2_HUMAN	0.291084	0.0684386	3.15431	0.0170623	0.111256	-3.46249
sp|Q9BWT7|CAR10_HUMAN	0.285498	0.0985658	3.15197	0.0171165	0.111307	-3.46581
sp|P32189|GLPK_HUMAN	0.250837	0.172783	3.15196	0.0171167	0.111307	-3.46583
sp|Q14451-3|GRB7_HUMAN	-0.3646	-0.589592	-3.15184	0.0171196	0.111307	-3.466
sp|Q12974|TP4A2_HUMAN	-0.349666	-0.0487346	-3.15123	0.0171338	0.111307	-3.46687
sp|O15381|NVL_HUMAN	-0.154122	-0.033934	-3.15061	0.0171481	0.111307	-3.46775
sp|Q15434|RBMS2_HUMAN	-0.15635	-0.108587	-3.15019	0.0171579	0.111307	-3.46835
sp|P23511|NFYA_HUMAN	0.159783	0.0518056	3.14884	0.0171895	0.111377	-3.47027
sp|P00491|PNPH_HUMAN	0.175558	0.113338	3.14839	0.0172	0.111377	-3.47091
sp|Q8TD16-2|BICD2_HUMAN	-0.232789	-0.0306179	-3.14708	0.0172306	0.111377	-3.47278
sp|Q4VCS5|AMOT_HUMAN	-0.207474	-0.116913	-3.14587	0.0172589	0.111377	-3.4745
sp|P01008|ANT3_HUMAN	0.302415	0.023932	3.1457	0.0172628	0.111377	-3.47473
sp|P20839-6|IMDH1_HUMAN	-0.168996	-0.043003	-3.14557	0.017266	0.111377	-3.47492
sp|A6NED2|RCCD1_HUMAN	-0.20804	-0.177025	-3.14398	0.0173033	0.111377	-3.47719
sp|Q04912|RON_HUMAN	0.216154	0.0819974	3.14338	0.0173173	0.111377	-3.47804
sp|Q9H0R5|GBP3_HUMAN	0.330429	0.313817	3.14328	0.0173197	0.111377	-3.47818
sp|Q8IVS8|GLCTK_HUMAN	-0.179045	0.0604402	-3.14256	0.0173367	0.111377	-3.47921
sp|O75935|DCTN3_HUMAN	0.320763	0.163964	3.14248	0.0173385	0.111377	-3.47932
sp|Q7L804-2|RFIP2_HUMAN	-0.146944	-0.00436071	-3.14194	0.0173513	0.111377	-3.48009
sp|P55209|NP1L1_HUMAN	-0.195102	0.0279979	-3.1416	0.0173592	0.111377	-3.48057
sp|P35250|RFC2_HUMAN	-0.268369	-0.21487	-3.14014	0.0173937	0.111504	-3.48265
sp|Q9Y2V2|CHSP1_HUMAN	-0.147635	-0.0779942	-3.13823	0.0174388	0.11164	-3.48537
sp|O75530-2|EED_HUMAN	-0.134468	-0.0670713	-3.138	0.0174443	0.11164	-3.48569
sp|P21399|ACOC_HUMAN	0.207575	0.162368	3.13506	0.0175142	0.111904	-3.48988
sp|Q14135-4|VGLL4_HUMAN	0.393913	0.160405	3.13449	0.0175279	0.111904	-3.4907
sp|Q13686|ALKB1_HUMAN	0.41579	0.0485298	3.13442	0.0175296	0.111904	-3.4908
sp|Q8IWA6|CCD60_HUMAN	-0.331901	-0.157021	-3.13377	0.017545	0.111908	-3.49172
sp|Q9ULC5-3|ACSL5_HUMAN	0.27973	0.219577	3.13311	0.0175608	0.111915	-3.49267
sp|Q9HD45|TM9S3_HUMAN	0.184808	0.131389	3.12993	0.0176369	0.112221	-3.4972
sp|P43487|RANG_HUMAN	-0.200373	-0.0909609	-3.12977	0.0176406	0.112221	-3.49742
sp|Q9H0K6|PUS7L_HUMAN	-0.256758	-0.0498777	-3.12925	0.0176531	0.112221	-3.49816
sp|P62879|GBB2_HUMAN	0.196336	0.145215	3.12862	0.0176682	0.112224	-3.49906
sp|A8MTT3|CEBOS_HUMAN	0.212776	-0.111696	3.12676	0.017713	0.112352	-3.50171
sp|Q76M96-2|CCD80_HUMAN	0.428425	-0.982035	3.12655	0.0177181	0.112352	-3.50201
sp|Q9NT62|ATG3_HUMAN	-0.15852	-0.0531172	-3.1218	0.017833	0.112987	-3.50878
sp|Q6DN90|IQEC1_HUMAN	-0.206244	-0.0941007	-3.11873	0.0179077	0.113315	-3.51316
sp|O60462|NRP2_HUMAN	0.199757	0.0979132	3.11804	0.0179244	0.113315	-3.51414
sp|Q9Y6V7|DDX49_HUMAN	-0.363296	-0.0846212	-3.11783	0.0179295	0.113315	-3.51443
sp|Q15032-3|R3HD1_HUMAN	0.182459	0.0806045	3.11437	0.0180143	0.113756	-3.51937
sp|O75191|XYLB_HUMAN	-0.196684	-0.0932038	-3.11331	0.0180403	0.113826	-3.52088
sp|O43823|AKAP8_HUMAN	0.148814	0.0891003	3.11141	0.018087	0.114026	-3.52359
sp|Q08257|QOR_HUMAN	0.196634	0.0561779	3.1093	0.0181392	0.114261	-3.52661
sp|P51808|DYLT3_HUMAN	0.149494	0.0884987	3.10649	0.0182088	0.114604	-3.53062
sp|Q9H7B4|SMYD3_HUMAN	-0.18174	-0.139101	-3.1053	0.0182384	0.114615	-3.53232
sp|Q9Y5S2|MRCKB_HUMAN	-0.143441	-0.0789704	-3.10521	0.0182406	0.114615	-3.53245
sp|P38606|VATA_HUMAN	0.233637	0.163843	3.10388	0.0182737	0.114632	-3.53434
sp|Q8IWT6|LRC8A_HUMAN	0.199766	0.0414644	3.10292	0.0182975	0.114632	-3.5357
sp|Q12980|NPRL3_HUMAN	0.647443	0.170597	3.10291	0.0182978	0.114632	-3.53572
sp|Q8TBE9|NANP_HUMAN	0.443705	0.308985	3.10201	0.0183203	0.114632	-3.53701
sp|O15162|PLS1_HUMAN	0.370148	0.215665	3.10161	0.0183303	0.114632	-3.53758
sp|Q99418|CYH2_HUMAN	0.361167	0.23195	3.10147	0.0183339	0.114632	-3.53778
sp|P53367|ARFP1_HUMAN	0.162966	0.12322	3.10079	0.0183508	0.114644	-3.53875
sp|O14531|DPYL4_HUMAN	-0.1821	-0.0374812	-3.09905	0.0183944	0.114821	-3.54123
sp|P01344-3|IGF2_HUMAN	0.632148	0.186253	3.09833	0.0184126	0.114841	-3.54227
sp|P41212|ETV6_HUMAN	0.178506	0.251868	3.09569	0.0184789	0.11516	-3.54603
sp|Q09666-2|AHNK_HUMAN	-0.439643	-0.114205	-3.09331	0.018539	0.11544	-3.54943
sp|Q9H7X7|IFT22_HUMAN	-0.228963	-0.185354	-3.09204	0.0185713	0.115546	-3.55125
sp|Q02809-2|PLOD1_HUMAN	0.234041	-0.0377346	3.0895	0.0186358	0.115771	-3.55488
sp|P06737|PYGL_HUMAN	-0.133773	-0.064054	-3.08857	0.0186594	0.115771	-3.5562
sp|Q9BXW6|OSBL1_HUMAN	0.155392	-0.0216188	3.08792	0.0186761	0.115771	-3.55713
sp|Q9UKR5|ERG28_HUMAN	0.420997	0.22843	3.08781	0.0186788	0.115771	-3.55729
sp|P36551|HEM6_HUMAN	0.13653	0.14373	3.08762	0.0186836	0.115771	-3.55756
sp|Q9NRW4-2|DUS22_HUMAN	-0.241107	-0.175824	-3.08664	0.0187087	0.115832	-3.55896
sp|Q9H204|MED28_HUMAN	0.254223	0.122167	3.08363	0.0187857	0.116121	-3.56326
sp|Q9UIC8-2|LCMT1_HUMAN	0.150275	0.0842985	3.08363	0.0187859	0.116121	-3.56327
sp|Q13472|TOP3A_HUMAN	-0.184781	-0.117731	-3.08162	0.0188375	0.116337	-3.56614
sp|P15104|GLNA_HUMAN	0.335041	-0.0731205	3.08108	0.0188514	0.116337	-3.56691
sp|Q5VT79|AXA81_HUMAN	-0.328598	-0.252807	-3.0773	0.0189489	0.116568	-3.5723
sp|O00214-2|LEG8_HUMAN	0.284281	0.0352774	3.07723	0.0189509	0.116568	-3.57242
sp|P61254|RL26_HUMAN	-0.167644	-0.0565972	-3.07673	0.0189636	0.116568	-3.57312
sp|Q5VW32|BROX_HUMAN	-0.168707	-0.0652286	-3.07669	0.0189647	0.116568	-3.57318
sp|Q8WVN8|UB2Q2_HUMAN	0.344801	0.0390219	3.07659	0.0189674	0.116568	-3.57333
sp|Q8NB91|FANCB_HUMAN	-0.271265	-0.162936	-3.07607	0.0189808	0.116568	-3.57406
sp|O75386-2|TULP3_HUMAN	0.286698	0.0740821	3.07445	0.019023	0.116733	-3.57639
sp|Q6PJF5|RHDF2_HUMAN	0.215913	0.0319865	3.0725	0.0190737	0.116949	-3.57917
sp|Q02878|RL6_HUMAN	-0.139342	-0.0395473	-3.06996	0.0191402	0.117263	-3.58281
sp|Q9UBT2|SAE2_HUMAN	-0.142164	-0.00924385	-3.0676	0.0192021	0.117547	-3.58618
sp|Q9Y365|STA10_HUMAN	0.134627	0.0908464	3.06564	0.0192537	0.117644	-3.58899
sp|P48751-3|B3A3_HUMAN	0.30308	0.292451	3.06502	0.0192699	0.117644	-3.58987
sp|Q7Z7L1|SLN11_HUMAN	0.275295	0.296098	3.06413	0.0192934	0.117644	-3.59115
sp|Q96Q11|TRNT1_HUMAN	0.173149	0.104169	3.06402	0.0192962	0.117644	-3.5913
sp|Q16773|KAT1_HUMAN	0.26458	0.0151083	3.06381	0.019302	0.117644	-3.59161
sp|Q9Y237-2|PIN4_HUMAN	-0.131461	-0.20294	-3.06347	0.0193108	0.117644	-3.59209
sp|Q8N392|RHG18_HUMAN	-0.155282	-0.286717	-3.05995	0.0194042	0.118118	-3.59713
sp|Q9NRU3|CNNM1_HUMAN	0.240543	0.131039	3.05806	0.0194546	0.11833	-3.59984
sp|Q03393|PTPS_HUMAN	-0.208219	-0.0503659	-3.0572	0.0194774	0.118359	-3.60107
sp|Q14186|TFDP1_HUMAN	-0.191441	-0.0835212	-3.05671	0.0194903	0.118359	-3.60176
sp|Q16678|CP1B1_HUMAN	-0.278988	-0.0304084	-3.05553	0.0195219	0.118362	-3.60345
sp|O95373|IPO7_HUMAN	-0.192361	-0.0446063	-3.05544	0.0195244	0.118362	-3.60359
sp|Q9NVX7-2|KBTB4_HUMAN	0.285205	0.0711196	3.05463	0.0195461	0.118362	-3.60475
sp|Q13753|LAMC2_HUMAN	0.583556	0.745357	3.05436	0.0195532	0.118362	-3.60513
sp|O60291-2|MGRN1_HUMAN	0.160784	0.023906	3.05135	0.0196341	0.118755	-3.60944
sp|Q13127|REST_HUMAN	0.316855	0.207969	3.05073	0.0196508	0.118755	-3.61033
sp|P43007|SATT_HUMAN	-0.1692	-0.103855	-3.0502	0.019665	0.118755	-3.61109
sp|O43752|STX6_HUMAN	0.174545	0.123536	3.04726	0.0197445	0.119115	-3.6153
sp|Q6AI08|HEAT6_HUMAN	-0.154371	-0.00665005	-3.04684	0.0197558	0.119115	-3.6159
sp|P82970|HMGN5_HUMAN	0.237852	-0.0154308	3.04484	0.0198101	0.119292	-3.61876
sp|Q8NHG8|ZNRF2_HUMAN	-0.161697	0.0293168	-3.0446	0.0198167	0.119292	-3.61911
sp|Q8IVD9|NUDC3_HUMAN	-0.151523	-0.0839352	-3.0439	0.0198356	0.119312	-3.62011
sp|O75976|CBPD_HUMAN	0.292422	0.103526	3.04041	0.0199307	0.119539	-3.62511
sp|Q9Y6Q9|NCOA3_HUMAN	0.17007	0.167316	3.0402	0.0199366	0.119539	-3.62542
sp|Q14008-3|CKAP5_HUMAN	-0.17213	-0.0836995	-3.04012	0.0199387	0.119539	-3.62553
sp|P46531|NOTC1_HUMAN	0.216505	-0.100627	3.03848	0.0199837	0.119539	-3.62788
sp|Q9H6S0|YTDC2_HUMAN	-0.155337	-0.0786138	-3.03843	0.0199851	0.119539	-3.62796
sp|P06756|ITAV_HUMAN	0.151593	0.0764035	3.03805	0.0199956	0.119539	-3.6285
sp|Q9BXT2|CCG6_HUMAN	0.248963	0.125704	3.03798	0.0199975	0.119539	-3.6286
sp|P25789|PSA4_HUMAN	0.239408	0.188377	3.03792	0.0199992	0.119539	-3.62869
sp|O75190|DNJB6_HUMAN	0.175453	0.00295505	3.03471	0.0200872	0.119944	-3.63328
sp|Q92541|RTF1_HUMAN	-0.161305	-0.0420205	-3.0343	0.0200985	0.119944	-3.63387
sp|O15037|KHNYN_HUMAN	0.192162	0.0838703	3.03055	0.0202024	0.12047	-3.63925
sp|Q86XP3|DDX42_HUMAN	-0.213525	-0.0377258	-3.02826	0.020266	0.120754	-3.64253
sp|P07910-2|HNRPC_HUMAN	0.19638	0.149941	3.02701	0.020301	0.120809	-3.64433
sp|Q9Y5Y2|NUBP2_HUMAN	-0.172118	-0.0853293	-3.02655	0.0203138	0.120809	-3.64499
sp|P98198-3|AT8B2_HUMAN	-0.287959	-0.176597	-3.02622	0.0203228	0.120809	-3.64545
sp|P50336|PPOX_HUMAN	0.153308	0.0606249	3.02453	0.02037	0.120995	-3.64788
sp|P52333|JAK3_HUMAN	-0.179627	-0.112356	-3.02095	0.0204707	0.121498	-3.65302
sp|Q9Y5V3-2|MAGD1_HUMAN	0.189999	-0.243687	3.01873	0.0205333	0.121774	-3.65621
sp|Q8TB72|PUM2_HUMAN	-0.182825	-0.0627794	-3.01698	0.0205825	0.121971	-3.65871
sp|Q9UI30|TR112_HUMAN	-0.184951	-0.119443	-3.01498	0.0206393	0.122212	-3.66159
sp|Q14114|LRP8_HUMAN	0.300144	0.313405	3.01342	0.0206836	0.122307	-3.66382
sp|O14832|PAHX_HUMAN	0.214031	-0.0861482	3.01329	0.0206874	0.122307	-3.66402
sp|Q92947|GCDH_HUMAN	0.148572	0.0771154	3.0093	0.0208012	0.122866	-3.66974
sp|P05023-4|AT1A1_HUMAN	0.184626	0.0773286	3.00884	0.0208143	0.122866	-3.6704
sp|Q8IVH4|MMAA_HUMAN	0.172589	0.225192	3.0074	0.0208556	0.123014	-3.67247
sp|O14732|IMPA2_HUMAN	-0.169873	-0.0828569	-3.00632	0.0208866	0.123064	-3.67402
sp|Q9Y4K1|CRBG1_HUMAN	-0.267305	-0.020986	-3.00598	0.0208965	0.123064	-3.67451
sp|Q9H0R6|GATA_HUMAN	0.220111	0.0674152	3.00414	0.0209494	0.123074	-3.67715
sp|Q6PKG0|LARP1_HUMAN	-0.139615	-0.0437147	-3.00408	0.020951	0.123074	-3.67723
sp|P19174-2|PLCG1_HUMAN	-0.128448	-0.0696186	-3.00353	0.0209669	0.123074	-3.67802
sp|O00244|ATOX1_HUMAN	-0.189409	-0.0868773	-3.00315	0.020978	0.123074	-3.67857
sp|Q99622|C10_HUMAN	-0.201814	-0.180644	-3.00311	0.0209791	0.123074	-3.67863
sp|Q5VZK9|CARL1_HUMAN	-0.138808	-0.151618	-3.0011	0.0210374	0.123301	-3.68152
sp|Q99470|SDF2_HUMAN	0.371059	0.189076	3.00065	0.0210502	0.123301	-3.68216
sp|P23381|SYWC_HUMAN	0.220424	0.116794	2.99986	0.0210733	0.123341	-3.6833
sp|P49459|UBE2A_HUMAN	-0.233363	-0.159019	-2.99525	0.0212076	0.123968	-3.68993
sp|A6NHR9|SMHD1_HUMAN	-0.175669	-0.00919181	-2.99506	0.0212129	0.123968	-3.69019
sp|Q99717|SMAD5_HUMAN	-0.131777	-0.0685562	-2.99336	0.0212626	0.124163	-3.69263
sp|Q8IV38|ANKY2_HUMAN	-0.140909	-0.107362	-2.98745	0.0214366	0.125082	-3.70113
sp|P53675|CLH2_HUMAN	-0.237384	-0.208305	-2.98648	0.0214653	0.12513	-3.70253
sp|A0AV96|RBM47_HUMAN	0.193334	0.0554947	2.98607	0.0214776	0.12513	-3.70312
sp|Q07864|DPOE1_HUMAN	-0.368434	-0.445081	-2.9798	0.0216639	0.12607	-3.71213
sp|Q6IBW4-4|CNDH2_HUMAN	-0.447778	-0.0704834	-2.97953	0.0216722	0.12607	-3.71252
sp|Q9ULW3|ABT1_HUMAN	0.177376	0.0813773	2.97708	0.0217456	0.1264	-3.71605
sp|P05121|PAI1_HUMAN	0.629489	-0.503419	2.97508	0.0218057	0.126615	-3.71892
sp|P83111|LACTB_HUMAN	0.169427	0.109165	2.97474	0.0218159	0.126615	-3.71941
sp|O43427|FIBP_HUMAN	-0.153677	-0.0912935	-2.97307	0.0218662	0.126811	-3.72182
sp|P31321|KAP1_HUMAN	-0.195033	-0.185322	-2.97187	0.0219026	0.126925	-3.72355
sp|Q8N6H7|ARFG2_HUMAN	-0.168683	-0.0848472	-2.96902	0.0219889	0.127328	-3.72764
sp|Q92597|NDRG1_HUMAN	0.258973	0.0348283	2.96744	0.0220368	0.127508	-3.72991
sp|Q14517|FAT1_HUMAN	0.25905	0.324538	2.96538	0.0220996	0.127608	-3.73288
sp|P17535|JUND_HUMAN	0.186185	0.167784	2.96476	0.0221186	0.127608	-3.73377
sp|Q9NYP9|MS18A_HUMAN	-0.533856	-0.61013	-2.96468	0.022121	0.127608	-3.73389
sp|Q96JI7|SPTCS_HUMAN	0.2325	0.00704569	2.96428	0.0221334	0.127608	-3.73447
sp|Q92542|NICA_HUMAN	0.332704	0.130191	2.96413	0.0221379	0.127608	-3.73468
sp|O95671|ASML_HUMAN	-0.140265	-0.0185527	-2.96246	0.022189	0.127806	-3.73709
sp|Q8NCW6|GLT11_HUMAN	0.291682	0.13417	2.96028	0.0222559	0.128064	-3.74022
sp|Q9H1C7|CYTM1_HUMAN	0.190422	0.0840078	2.9599	0.0222675	0.128064	-3.74076
sp|Q13459-2|MYO9B_HUMAN	-0.179474	-0.168558	-2.95847	0.0223117	0.12814	-3.74283
sp|Q66PJ3-2|AR6P4_HUMAN	-0.235209	-0.203876	-2.95838	0.0223145	0.12814	-3.74296
sp|Q86TG7-2|PEG10_HUMAN	-0.521279	-0.320772	-2.95688	0.0223607	0.128308	-3.74512
sp|Q9HBL7|PLRKT_HUMAN	-0.178798	-0.00623669	-2.95112	0.0225395	0.129237	-3.75341
sp|Q6P4F2|FDX2_HUMAN	0.157758	0.151158	2.94976	0.0225819	0.129382	-3.75537
sp|Q86SJ2|AMGO2_HUMAN	0.333795	-0.261792	2.94878	0.0226127	0.129383	-3.75679
sp|O75340|PDCD6_HUMAN	-0.135074	-0.0679935	-2.94867	0.0226161	0.129383	-3.75694
sp|Q9BVK6|TMED9_HUMAN	0.240285	0.0369642	2.94622	0.0226928	0.129724	-3.76047
sp|Q9P031|TAP26_HUMAN	0.17157	0.153626	2.94481	0.0227371	0.129853	-3.7625
sp|Q9Y657|SPIN1_HUMAN	-0.140044	-0.112855	-2.94442	0.0227494	0.129853	-3.76306
sp|Q5TA31|RN187_HUMAN	0.533833	0.0838681	2.94037	0.0228773	0.130485	-3.7689
sp|Q9H9Q2|CSN7B_HUMAN	-0.134426	-0.0709098	-2.9391	0.0229176	0.130582	-3.77073
sp|P28062|PSB8_HUMAN	0.205411	0.192214	2.93868	0.0229311	0.130582	-3.77134
sp|P49720|PSB3_HUMAN	0.267645	0.208445	2.93779	0.0229591	0.130582	-3.77261
sp|Q15645|PCH2_HUMAN	-0.266072	-0.167837	-2.93751	0.022968	0.130582	-3.77302
sp|P0DTC2|SPIKE_SARS2	-0.654482	0.76935	-2.93713	0.0229802	0.130582	-3.77357
sp|P23142-4|FBLN1_HUMAN	-0.231909	-0.270973	-2.93218	0.0231382	0.131355	-3.7807
sp|P49448|DHE4_HUMAN	0.415352	0.0494508	2.93179	0.0231508	0.131355	-3.78126
sp|Q8IWR0|Z3H7A_HUMAN	-0.154914	-0.131772	-2.93054	0.0231912	0.13143	-3.78308
sp|Q9NRY4|RHG35_HUMAN	-0.133523	-0.0565961	-2.93031	0.0231986	0.13143	-3.78341
sp|Q9P2N2|RHG28_HUMAN	-0.241557	-0.228849	-2.92861	0.023253	0.131603	-3.78585
sp|Q6UUV9-2|CRTC1_HUMAN	-0.474021	-0.215011	-2.92828	0.0232638	0.131603	-3.78633
sp|Q10567|AP1B1_HUMAN	0.152488	0.10406	2.92741	0.0232918	0.131664	-3.78758
sp|Q9H9S5|FKRP_HUMAN	0.312068	0.299057	2.92617	0.0233318	0.131741	-3.78937
sp|Q9NUG6|PDRG1_HUMAN	-0.15326	-0.0539702	-2.92553	0.0233527	0.131741	-3.7903
sp|O75369-8|FLNB_HUMAN	-0.182252	-0.0359051	-2.92538	0.0233574	0.131741	-3.79051
sp|O60504|VINEX_HUMAN	-0.15821	-0.126946	-2.92415	0.0233972	0.131828	-3.79228
sp|P11137|MTAP2_HUMAN	0.166361	0.103248	2.92312	0.0234309	0.131828	-3.79378
sp|Q9H4A3-7|WNK1_HUMAN	-0.152768	-0.0620014	-2.92271	0.023444	0.131828	-3.79436
sp|P63172|DYLT1_HUMAN	-0.224949	-0.127347	-2.92233	0.0234564	0.131828	-3.79491
sp|Q13177|PAK2_HUMAN	-0.142619	-0.0271704	-2.92221	0.0234604	0.131828	-3.79509
sp|Q9H6Z4-2|RANB3_HUMAN	-0.214274	-0.155477	-2.9217	0.0234769	0.131828	-3.79582
sp|Q6VY07|PACS1_HUMAN	-0.122523	-0.125635	-2.9186	0.0235782	0.132187	-3.8003
sp|Q03001|DYST_HUMAN	-0.139981	-0.091691	-2.91858	0.0235787	0.132187	-3.80032
sp|Q9UBM7|DHCR7_HUMAN	0.383285	-0.000780102	2.91815	0.023593	0.132187	-3.80095
sp|O75586-2|MED6_HUMAN	-0.163782	0.0512511	-2.91719	0.0236243	0.132265	-3.80233
sp|Q14691|PSF1_HUMAN	-0.257782	-0.233122	-2.91525	0.0236881	0.132524	-3.80513
sp|Q6N043|Z280D_HUMAN	-0.209636	-0.112679	-2.91098	0.0238289	0.132865	-3.8113
sp|O43324|MCA3_HUMAN	0.185398	0.104694	2.91097	0.023829	0.132865	-3.8113
sp|Q96SN8|CK5P2_HUMAN	-0.137215	-0.0793875	-2.91094	0.02383	0.132865	-3.81134
sp|Q9UPN9|TRI33_HUMAN	-0.167275	-0.0412966	-2.91039	0.0238482	0.132865	-3.81214
sp|P41236|IPP2_HUMAN	-0.155336	-0.0805849	-2.91025	0.0238528	0.132865	-3.81234
sp|Q92930|RAB8B_HUMAN	0.240528	0.151818	2.91023	0.0238538	0.132865	-3.81238
sp|Q8N3C7|CLIP4_HUMAN	-0.195087	-0.0737801	-2.90794	0.0239295	0.133189	-3.81568
sp|Q8NGA1|OR1M1_HUMAN	-0.163509	-0.0955848	-2.9069	0.0239641	0.133284	-3.81718
sp|Q9NVM6|DJC17_HUMAN	-0.172851	-0.0709736	-2.90496	0.0240287	0.133448	-3.81998
sp|Q27J81|INF2_HUMAN	-0.12584	-0.0701402	-2.90456	0.024042	0.133448	-3.82055
sp|Q92636-2|FAN_HUMAN	-0.216356	-0.0381769	-2.90332	0.0240836	0.133448	-3.82235
sp|Q5R3I4|TTC38_HUMAN	0.246586	-0.0722389	2.90327	0.0240851	0.133448	-3.82242
sp|Q9Y4K3|TRAF6_HUMAN	0.283314	0.249134	2.90327	0.0240852	0.133448	-3.82242
sp|Q13057-2|COASY_HUMAN	-0.138348	-0.070764	-2.90286	0.0240988	0.133448	-3.82301
sp|Q15796-2|SMAD2_HUMAN	-0.146082	-0.104865	-2.90159	0.0241417	0.133568	-3.82485
sp|Q8IWS0|PHF6_HUMAN	-0.130205	-0.0662604	-2.90077	0.0241689	0.133568	-3.82603
sp|P04632|CPNS1_HUMAN	0.148302	0.0159036	2.90065	0.0241733	0.133568	-3.82621
sp|Q9BYT8|NEUL_HUMAN	0.136578	0.0709696	2.8977	0.0242724	0.134018	-3.83047
sp|Q8TF01|PNISR_HUMAN	-0.145612	-0.0152224	-2.89544	0.0243489	0.134308	-3.83373
sp|Q9NWQ9|CN119_HUMAN	0.229457	0.0209194	2.8951	0.0243602	0.134308	-3.83422
sp|O94876|TMCC1_HUMAN	0.361377	0.0233267	2.89442	0.0243834	0.134338	-3.83521
sp|Q9UL42|PNMA2_HUMAN	0.265994	0.142851	2.89389	0.0244013	0.13434	-3.83597
sp|Q8WVQ1|CANT1_HUMAN	0.211776	0.215007	2.89232	0.0244547	0.134537	-3.83824
sp|Q7L266|ASGL1_HUMAN	-0.21091	-0.0947445	-2.88905	0.0245661	0.134987	-3.84296
sp|Q9NX76|CKLF6_HUMAN	0.181943	0.107707	2.88789	0.0246059	0.134987	-3.84464
sp|P30405|PPIF_HUMAN	0.131567	0.181281	2.88774	0.0246108	0.134987	-3.84485
sp|Q9BTT0|AN32E_HUMAN	-0.163694	-0.0761397	-2.88748	0.0246199	0.134987	-3.84524
sp|Q9UQ16-4|DYN3_HUMAN	-0.187577	-0.126866	-2.88731	0.0246254	0.134987	-3.84547
sp|Q8N257|H2B3B_HUMAN	-0.270093	-0.167925	-2.88601	0.02467	0.135134	-3.84735
sp|Q8IX04|UEVLD_HUMAN	-0.194436	-0.15094	-2.88528	0.0246951	0.135136	-3.84841
sp|Q9BSE5|SPEB_HUMAN	0.156784	0.0817611	2.88497	0.0247058	0.135136	-3.84886
sp|Q96DA6|TIM14_HUMAN	-0.161322	-0.00508352	-2.88377	0.0247471	0.135264	-3.85059
sp|Q96I15|SCLY_HUMAN	0.148875	0.113352	2.8822	0.0248014	0.135464	-3.85287
sp|Q6BCY4|NB5R2_HUMAN	0.662612	0.103734	2.88107	0.0248403	0.135501	-3.85449
sp|Q5TBB1|RNH2B_HUMAN	-0.18913	-0.163776	-2.88097	0.0248438	0.135501	-3.85464
sp|Q14865|ARI5B_HUMAN	0.379567	0.195451	2.87936	0.0248995	0.135667	-3.85697
sp|P19525|E2AK2_HUMAN	0.143851	0.101402	2.87873	0.0249212	0.135667	-3.85787
sp|O75398|DEAF1_HUMAN	0.331395	0.197806	2.87854	0.024928	0.135667	-3.85815
sp|Q13613|MTMR1_HUMAN	-0.139852	-0.074099	-2.87637	0.0250034	0.135856	-3.86129
sp|Q9NRM2|ZN277_HUMAN	-0.357633	-0.0631977	-2.87606	0.0250141	0.135856	-3.86174
sp|P53367-2|ARFP1_HUMAN	0.168048	0.00903839	2.876	0.0250162	0.135856	-3.86182
sp|P24534|EF1B_HUMAN	-0.202457	-0.0373758	-2.87382	0.0250923	0.136172	-3.86497
sp|O15460|P4HA2_HUMAN	0.153798	-0.121833	2.87212	0.0251517	0.136397	-3.86743
sp|O15013|ARHGA_HUMAN	-0.180456	-0.0917896	-2.86863	0.0252745	0.136511	-3.87248
sp|P23497-4|SP100_HUMAN	0.17037	0.143125	2.8686	0.0252754	0.136511	-3.87253
sp|P42696|RBM34_HUMAN	-0.239271	-0.136322	-2.86807	0.0252939	0.136511	-3.87328
sp|Q9UHC7|MKRN1_HUMAN	0.14381	0.0788571	2.86745	0.0253158	0.136511	-3.87418
sp|P62736|ACTA_HUMAN	-0.177273	-0.0836689	-2.86731	0.0253209	0.136511	-3.87439
sp|Q9NZE8|RM35_HUMAN	0.155766	0.0956289	2.86715	0.0253265	0.136511	-3.87462
sp|P50391|NPY4R_HUMAN	-0.212228	-0.126176	-2.86687	0.0253363	0.136511	-3.87502
sp|Q96MY1|NOL4L_HUMAN	-0.152824	-0.0300751	-2.86677	0.0253399	0.136511	-3.87517
sp|Q99447|PCY2_HUMAN	0.209643	0.0265961	2.86632	0.0253559	0.136511	-3.87582
sp|P36941|TNR3_HUMAN	0.319564	0.150002	2.86615	0.0253618	0.136511	-3.87607
sp|Q96I23|PREY_HUMAN	0.161656	0.0405731	2.86591	0.0253702	0.136511	-3.87641
sp|Q9HAB8|PPCS_HUMAN	-0.149884	-0.0715164	-2.862	0.0255089	0.13716	-3.88207
sp|Q13011|ECH1_HUMAN	0.164214	0.0264509	2.85999	0.0255806	0.137448	-3.88498
sp|O60888-2|CUTA_HUMAN	0.301872	-0.018844	2.85918	0.0256096	0.137495	-3.88616
sp|Q6P4Q7|CNNM4_HUMAN	0.214367	0.140286	2.85873	0.0256254	0.137495	-3.8868
sp|Q9NSD9|SYFB_HUMAN	-0.133552	-0.0436146	-2.85608	0.0257205	0.137908	-3.89064
sp|Q9UNF1|MAGD2_HUMAN	0.127285	-0.0913848	2.85495	0.0257608	0.138026	-3.89227
sp|P26641-2|EF1G_HUMAN	-0.147112	-0.00795718	-2.85367	0.0258069	0.138176	-3.89412
sp|Q9H832|UBE2Z_HUMAN	0.144476	0.196963	2.85248	0.02585	0.138309	-3.89585
sp|P98155|VLDLR_HUMAN	0.327727	0.077468	2.85082	0.0259097	0.138492	-3.89824
sp|Q6NZ67|MZT2B_HUMAN	-0.23988	-0.213571	-2.85014	0.0259345	0.138492	-3.89924
sp|O00488|ZN593_HUMAN	0.223901	0.12026	2.85002	0.0259389	0.138492	-3.89941
sp|Q15291-2|RBBP5_HUMAN	-0.225684	-0.0943879	-2.84699	0.0260488	0.138982	-3.9038
sp|P10109|ADX_HUMAN	0.161483	0.156737	2.84369	0.0261689	0.139524	-3.90857
sp|P12763|FETUA_BOVIN_contaminant	0.405435	0.00828705	2.84236	0.0262178	0.139687	-3.9105
sp|Q7L2J0|MEPCE_HUMAN	-0.15301	0.0467577	-2.84151	0.0262487	0.139745	-3.91172
sp|Q7Z7H8-2|RM10_HUMAN	0.220574	0.129511	2.84106	0.0262653	0.139745	-3.91238
sp|Q7KYR7-1|BT2A1_HUMAN	0.370902	0.287317	2.83741	0.0263996	0.140361	-3.91767
sp|P47712|PA24A_HUMAN	0.299725	0.126643	2.83499	0.0264888	0.140662	-3.92117
sp|O75663|TIPRL_HUMAN	-0.123435	-0.0432657	-2.83488	0.0264931	0.140662	-3.92134
sp|O96028|NSD2_HUMAN	-0.317737	-0.166258	-2.83429	0.026515	0.140679	-3.92219
sp|Q5HYK3|COQ5_HUMAN	0.163168	0.043878	2.83315	0.0265571	0.140805	-3.92383
sp|Q9BQ39|DDX50_HUMAN	0.214909	0.128478	2.83253	0.02658	0.140828	-3.92473
sp|P30837|AL1B1_HUMAN	0.15841	-0.0208063	2.8317	0.0266109	0.140893	-3.92593
sp|Q70CQ4|UBP31_HUMAN	-0.256933	-0.0284039	-2.83073	0.0266471	0.140987	-3.92734
sp|O95857|TSN13_HUMAN	-0.384148	-0.249288	-2.82987	0.026679	0.141048	-3.92858
sp|Q9Y6M5|ZNT1_HUMAN	0.17861	0.186116	2.82853	0.0267293	0.141048	-3.93053
sp|Q15208|STK38_HUMAN	0.140421	-0.00710326	2.82844	0.0267326	0.141048	-3.93066
sp|Q8TAP9|MPLKI_HUMAN	0.211113	0.0596934	2.82843	0.0267329	0.141048	-3.93067
sp|Q8NDZ4|DIK2A_HUMAN	0.202969	0.102542	2.82726	0.0267767	0.141124	-3.93237
sp|P63220|RS21_HUMAN	-0.144938	-0.0549839	-2.82684	0.0267923	0.141124	-3.93297
sp|O15530|PDPK1_HUMAN	-0.163571	0.0139183	-2.82564	0.0268375	0.141124	-3.93472
sp|Q9H0Z9|RBM38_HUMAN	0.240751	0.174346	2.82551	0.0268424	0.141124	-3.93491
sp|Q9Y376|CAB39_HUMAN	-0.137764	-0.0490533	-2.8254	0.0268465	0.141124	-3.93507
sp|Q9H1E3|NUCKS_HUMAN	-0.198111	-0.168296	-2.82507	0.0268587	0.141124	-3.93554
sp|Q3KP66|INAVA_HUMAN	-0.276675	-0.290097	-2.82297	0.0269377	0.141441	-3.93858
sp|P15529-2|MCP_HUMAN	0.208744	0.11516	2.82163	0.0269882	0.141609	-3.94052
sp|Q96SZ6|CK5P1_HUMAN	0.15203	0.0588226	2.81983	0.0270564	0.141856	-3.94313
sp|Q9P0T7|TMEM9_HUMAN	0.281131	-0.110659	2.8194	0.0270727	0.141856	-3.94376
sp|O60568|PLOD3_HUMAN	0.144771	0.0169925	2.81836	0.0271119	0.141964	-3.94526
sp|P17480|UBF1_HUMAN	-0.1561	-0.125457	-2.81627	0.0271913	0.142192	-3.94829
sp|Q5SYE7|NHSL1_HUMAN	-0.445456	-0.148364	-2.81547	0.0272218	0.142192	-3.94945
sp|P32121-4|ARRB2_HUMAN	-0.221542	-0.175883	-2.81486	0.0272449	0.142192	-3.95033
sp|Q9ULL5|PRR12_HUMAN	-0.131166	-0.0549349	-2.81478	0.0272482	0.142192	-3.95045
sp|Q96GD0|PLPP_HUMAN	-0.282733	0.00972816	-2.81476	0.027249	0.142192	-3.95048
sp|P86790|CCZ1B_HUMAN	0.126384	0.019923	2.80753	0.027526	0.143539	-3.96096
sp|Q9H115|SNAB_HUMAN	-0.187425	-0.122269	-2.80515	0.0276181	0.143793	-3.96442
sp|Q9H9A5-6|CNO10_HUMAN	-0.121652	-0.0649037	-2.80506	0.0276215	0.143793	-3.96454
sp|Q01664|TFAP4_HUMAN	-0.327337	-0.249716	-2.8046	0.0276393	0.143793	-3.96521
sp|Q01628|IFM3_HUMAN	0.240277	0.253005	2.8043	0.027651	0.143793	-3.96565
sp|Q8IVW6|ARI3B_HUMAN	0.205052	0.201198	2.80361	0.0276778	0.143793	-3.96665
sp|P83881|RL36A_HUMAN	-0.137217	-0.109893	-2.80334	0.0276882	0.143793	-3.96704
sp|Q8WVB6-2|CTF18_HUMAN	-0.20971	-0.197415	-2.80187	0.0277451	0.143916	-3.96916
sp|P30050|RL12_HUMAN	-0.143495	-0.0500162	-2.80164	0.0277542	0.143916	-3.96951
sp|Q9NYK5|RM39_HUMAN	0.168944	0.110001	2.80127	0.0277686	0.143916	-3.97004
sp|Q9BQ24-2|ZFY21_HUMAN	-0.22739	-0.184189	-2.79821	0.0278879	0.144436	-3.97448
sp|Q03001-8|DYST_HUMAN	-0.238159	-0.17545	-2.79758	0.0279125	0.144465	-3.97539
sp|Q14203-4|DCTN1_HUMAN	-0.140627	-0.0532909	-2.79552	0.027993	0.144721	-3.97837
sp|Q6P9B6|MEAK7_HUMAN	-0.126856	-0.0266841	-2.79414	0.0280475	0.144721	-3.98039
sp|Q6P1N9|TATD1_HUMAN	-0.127815	-0.01236	-2.79368	0.0280654	0.144721	-3.98105
sp|Q96CN5|LRC45_HUMAN	-0.599595	-0.544347	-2.79348	0.0280734	0.144721	-3.98134
sp|Q6MZZ7|CAN13_HUMAN	0.178828	0.0596011	2.7934	0.0280763	0.144721	-3.98145
sp|P22692|IBP4_HUMAN	0.319714	-0.0128393	2.79245	0.0281139	0.144721	-3.98283
sp|Q5H9R7-5|PP6R3_HUMAN	-0.149068	-0.0265533	-2.79237	0.0281171	0.144721	-3.98295
sp|Q96IJ6-2|GMPPA_HUMAN	0.138385	0.0165051	2.79232	0.0281189	0.144721	-3.98302
sp|P28290|ITPI2_HUMAN	-0.154111	-0.0465142	-2.79196	0.0281334	0.144721	-3.98355
sp|Q99456|K1C12_HUMAN_contaminant	0.137767	0.0271823	2.78907	0.0282473	0.145209	-3.98773
sp|Q9NPJ3|ACO13_HUMAN	0.146196	0.0393053	2.78637	0.0283546	0.145662	-3.99165
sp|Q14679|TTLL4_HUMAN	0.160226	0.0978882	2.78271	0.0285007	0.146314	-3.99697
sp|P16333|NCK1_HUMAN	0.237642	0.300111	2.78219	0.0285215	0.146322	-3.99772
sp|Q9H7D7|WDR26_HUMAN	0.142535	0.1044	2.78114	0.0285636	0.146439	-3.99925
sp|Q14696|MESD_HUMAN	0.165744	0.116356	2.78046	0.0285907	0.146479	-4.00023
sp|O75911|DHRS3_HUMAN	0.356425	0.0732314	2.77746	0.0287114	0.146948	-4.00458
sp|Q13510-2|ASAH1_HUMAN	0.178076	-0.0295631	2.77722	0.0287209	0.146948	-4.00493
sp|Q6STE5|SMRD3_HUMAN	-0.155718	-0.0815176	-2.77643	0.0287527	0.147012	-4.00607
sp|Q9UHV9|PFD2_HUMAN	-0.189018	-0.0366272	-2.77561	0.0287861	0.147084	-4.00727
sp|Q99805|TM9S2_HUMAN	0.144345	0.162504	2.77426	0.0288407	0.147224	-4.00923
sp|O43707|ACTN4_HUMAN	-0.15	-0.109231	-2.77397	0.0288523	0.147224	-4.00965
sp|Q9UM54-6|MYO6_HUMAN	0.116108	0.0608963	2.77238	0.0289168	0.147408	-4.01195
sp|Q9Y6W3|CAN7_HUMAN	-0.177786	0.00122536	-2.77204	0.0289305	0.147408	-4.01245
sp|Q8NBF2|NHLC2_HUMAN	-0.165446	-0.0452758	-2.77155	0.0289508	0.147408	-4.01317
sp|Q9BVG8-6|KIFC3_HUMAN	-0.17454	0.0420259	-2.77077	0.0289823	0.147408	-4.01429
sp|Q9GZU8|PIP30_HUMAN	-0.151909	-0.140569	-2.7704	0.0289975	0.147408	-4.01484
sp|Q9BWU0|NADAP_HUMAN	0.139389	0.111087	2.77022	0.0290046	0.147408	-4.01509
sp|Q02156|KPCE_HUMAN	0.15786	0.0804128	2.76758	0.0291125	0.147857	-4.01893
sp|Q9Y3Z3|SAMH1_HUMAN	0.187064	0.167864	2.76672	0.0291478	0.147938	-4.02018
sp|O15525|MAFG_HUMAN	0.318147	0.286729	2.76207	0.0293387	0.148807	-4.02693
sp|Q9NYU1|UGGG2_HUMAN	0.396867	0.0796946	2.75848	0.029487	0.14946	-4.03213
sp|Q8IZ83|A16A1_HUMAN	-0.148239	-0.102743	-2.75718	0.029541	0.149592	-4.03403
sp|P61221|ABCE1_HUMAN	-0.148512	-0.0580394	-2.75691	0.0295524	0.149592	-4.03442
sp|Q9NRL3-3|STRN4_HUMAN	-0.158476	-0.000980486	-2.7564	0.0295735	0.149599	-4.03516
sp|Q9BPY3|F118B_HUMAN	0.177483	0.112686	2.75544	0.0296133	0.149701	-4.03655
sp|Q9Y450|HBS1L_HUMAN	-0.135166	-0.00378706	-2.75477	0.0296415	0.149744	-4.03753
sp|Q9NYM9|BET1L_HUMAN	0.291975	0.14607	2.75285	0.0297215	0.150024	-4.04032
sp|Q9Y6M4-4|KC1G3_HUMAN	0.170911	0.114593	2.75215	0.0297508	0.150024	-4.04134
sp|P30530|UFO_HUMAN	-0.342828	-0.691691	-2.75202	0.0297561	0.150024	-4.04152
sp|Q9GZM5|YIPF3_HUMAN	0.177997	0.111439	2.75015	0.0298345	0.150142	-4.04424
sp|Q6UWZ7|ABRX1_HUMAN	-0.195101	-0.171925	-2.74971	0.0298532	0.150142	-4.04489
sp|Q03154|ACY1_HUMAN	-0.18564	-0.0519739	-2.74964	0.0298562	0.150142	-4.04499
sp|Q96J01|THOC3_HUMAN	-0.130275	-0.108688	-2.7495	0.029862	0.150142	-4.04519
sp|Q13813-3|SPTN1_HUMAN	-0.171697	-0.103505	-2.74911	0.0298784	0.150142	-4.04576
sp|Q9Y6X8|ZHX2_HUMAN	0.304712	0.219362	2.74621	0.0300006	0.150657	-4.04997
sp|Q10469|MGAT2_HUMAN	0.238222	0.196288	2.74533	0.0300375	0.150743	-4.05124
sp|Q14289|FAK2_HUMAN	-0.132896	0.079173	-2.74419	0.0300859	0.150886	-4.0529
sp|Q9UQE7|SMC3_HUMAN	-0.133543	-0.092215	-2.74323	0.0301265	0.15099	-4.0543
sp|P49821|NDUV1_HUMAN	0.155517	0.0828339	2.73984	0.0302705	0.151612	-4.05922
sp|P17676|CEBPB_HUMAN	0.320987	0.666524	2.73886	0.0303123	0.151661	-4.06064
sp|Q92686|NEUG_HUMAN	-0.250403	-0.257406	-2.73868	0.0303202	0.151661	-4.06091
sp|Q96SI1|KCD15_HUMAN	-0.20651	-0.216913	-2.73775	0.0303596	0.151758	-4.06225
sp|P30414|NKTR_HUMAN	-0.151229	-0.0864032	-2.73627	0.0304231	0.151976	-4.06441
sp|P05166-2|PCCB_HUMAN	0.171273	0.0527027	2.73559	0.0304521	0.152021	-4.06539
sp|Q8NG68|TTL_HUMAN	-0.324786	-0.0853935	-2.73328	0.0305513	0.152389	-4.06875
sp|Q16394|EXT1_HUMAN	0.300698	0.299754	2.73178	0.0306161	0.152389	-4.07094
sp|Q969U7|PSMG2_HUMAN	-0.153141	-0.0342386	-2.731	0.0306499	0.152389	-4.07207
sp|Q9H611-3|PIF1_HUMAN	-0.669185	-0.536172	-2.73094	0.0306525	0.152389	-4.07216
sp|Q9UHD8|SEPT9_HUMAN	-0.148723	-0.0729425	-2.73093	0.0306529	0.152389	-4.07217
sp|Q86U06-2|RBM23_HUMAN	0.171747	-0.121375	2.73067	0.0306639	0.152389	-4.07254
sp|P0DTC7|NS7A_SARS2	-0.755824	0.691084	-2.73062	0.0306662	0.152389	-4.07262
sp|P61244|MAX_HUMAN	0.195597	0.205298	2.72943	0.0307174	0.152531	-4.07434
sp|Q9NZM1|MYOF_HUMAN	-0.217842	-0.12877	-2.72844	0.0307605	0.152531	-4.07579
sp|Q07820|MCL1_HUMAN	0.227417	-0.136489	2.72812	0.0307742	0.152531	-4.07625
sp|Q99829|CPNE1_HUMAN	0.124205	0.0730784	2.72811	0.030775	0.152531	-4.07627
sp|O95479-2|G6PE_HUMAN	0.172837	0.080694	2.72676	0.0308335	0.152598	-4.07823
sp|P36969|GPX4_HUMAN	0.241521	0.134888	2.72651	0.0308441	0.152598	-4.07859
sp|P52895|AK1C2_HUMAN	0.199119	0.0917512	2.72634	0.0308518	0.152598	-4.07885
sp|Q15047|SETB1_HUMAN	0.301784	0.330657	2.72526	0.0308986	0.152598	-4.08041
sp|P22059|OSBP1_HUMAN	0.123606	0.0449488	2.72502	0.0309091	0.152598	-4.08076
sp|P54278|PMS2_HUMAN	-0.243389	-0.159109	-2.72476	0.0309205	0.152598	-4.08114
sp|O76039|CDKL5_HUMAN	0.166775	0.0902561	2.72454	0.0309298	0.152598	-4.08145
sp|Q9NRA2|S17A5_HUMAN	0.358954	0.0682646	2.7241	0.0309491	0.152598	-4.08209
sp|Q96Q15|SMG1_HUMAN	0.134922	0.0688465	2.72353	0.0309743	0.152618	-4.08293
sp|Q15714|T22D1_HUMAN	0.186127	0.167247	2.72309	0.0309933	0.152618	-4.08357
sp|O75845|SC5D_HUMAN	0.135533	0.148422	2.72179	0.0310502	0.152663	-4.08546
sp|Q5HYI8|RABL3_HUMAN	-0.150458	-0.0901604	-2.7209	0.0310892	0.152663	-4.08675
sp|P32519|ELF1_HUMAN	0.346304	-0.186499	2.72087	0.0310906	0.152663	-4.0868
sp|P21359|NF1_HUMAN	-0.158288	-0.0881348	-2.72067	0.0310992	0.152663	-4.08709
sp|Q9NQC3-2|RTN4_HUMAN	0.320789	0.0652966	2.72058	0.0311032	0.152663	-4.08722
sp|P49281-3|NRAM2_HUMAN	0.301211	0.207392	2.72013	0.031123	0.152663	-4.08787
sp|Q9NYF8|BCLF1_HUMAN	-0.143998	-0.034077	-2.71885	0.031179	0.152839	-4.08973
sp|P51003|PAPOA_HUMAN	-0.124591	-0.0885427	-2.71831	0.031203	0.152859	-4.09052
sp|P52756|RBM5_HUMAN	0.134438	0.103628	2.71672	0.031273	0.153009	-4.09283
sp|Q96SB8-2|SMC6_HUMAN	-0.151731	-0.172066	-2.71635	0.0312894	0.153009	-4.09337
sp|Q8IWD4|CC117_HUMAN	0.251124	0.0382312	2.71624	0.0312941	0.153009	-4.09353
sp|Q9H019|MFR1L_HUMAN	-0.150571	-0.00315513	-2.71569	0.0313182	0.153029	-4.09432
sp|P31153|METK2_HUMAN	-0.136726	-0.0121747	-2.71521	0.0313396	0.153034	-4.09502
sp|P31942|HNRH3_HUMAN	0.131635	0.0862332	2.71356	0.0314128	0.153293	-4.09743
sp|Q14738|2A5D_HUMAN	-0.133035	-0.0846464	-2.71256	0.0314571	0.153411	-4.09888
sp|P24844|MYL9_HUMAN	0.438531	-0.411587	2.71155	0.0315016	0.15353	-4.10034
sp|Q96CC6|RHDF1_HUMAN	-0.540014	-0.269881	-2.70912	0.03161	0.153842	-4.10388
sp|Q13325|IFIT5_HUMAN	0.158682	0.126208	2.70899	0.031616	0.153842	-4.10408
sp|Q13952|NFYC_HUMAN	0.39911	0.275655	2.70875	0.0316263	0.153842	-4.10441
sp|P01893|HLAH_HUMAN	0.262482	0.050866	2.70769	0.0316738	0.153974	-4.10596
sp|Q9Y3T6|R3HC1_HUMAN	0.165562	0.235547	2.70602	0.0317484	0.154034	-4.10839
sp|Q4LE39|ARI4B_HUMAN	0.172297	0.14346	2.70587	0.0317552	0.154034	-4.10861
sp|Q01082|SPTB2_HUMAN	-0.12865	-0.0861785	-2.70572	0.0317621	0.154034	-4.10883
sp|O00746|NDKM_HUMAN	0.181437	0.15386	2.70561	0.0317671	0.154034	-4.10899
sp|P24821|TENA_HUMAN	0.456454	0.145654	2.70512	0.031789	0.154042	-4.1097
sp|Q6UXD5|SE6L2_HUMAN	0.276466	0.0710388	2.70415	0.0318324	0.154154	-4.11111
sp|Q12864|CAD17_HUMAN	0.39593	0.0637177	2.7036	0.0318569	0.154175	-4.1119
sp|O15027|SC16A_HUMAN	-0.179983	-0.126712	-2.69622	0.0321908	0.155691	-4.12264
sp|Q14157-1|UBP2L_HUMAN	-0.18136	-0.0500702	-2.69527	0.0322339	0.155801	-4.12402
sp|Q53HC9|EIPR1_HUMAN	-0.168545	-0.0459976	-2.69369	0.0323061	0.156051	-4.12633
sp|Q9H3R2|MUC13_HUMAN	0.313131	0.0388273	2.69139	0.0324113	0.156379	-4.12967
sp|P43353|AL3B1_HUMAN	-0.162082	-0.284531	-2.69087	0.0324349	0.156379	-4.13042
sp|Q9H814|PHAX_HUMAN	-0.174663	-0.0932883	-2.69085	0.0324358	0.156379	-4.13045
sp|P11498|PYC_HUMAN	0.209909	0.0693817	2.68933	0.0325055	0.156615	-4.13266
sp|Q15599|NHRF2_HUMAN	-0.162155	-0.163043	-2.6879	0.0325714	0.156739	-4.13475
sp|Q86WA6|BPHL_HUMAN	0.13479	0.0402587	2.68788	0.0325724	0.156739	-4.13478
sp|Q6ZW49|PAXI1_HUMAN	-0.202896	-0.162433	-2.68712	0.0326076	0.156809	-4.13589
sp|P43304|GPDM_HUMAN	0.170896	0.107928	2.68654	0.0326343	0.156839	-4.13674
sp|P41227|NAA10_HUMAN	-0.142111	-0.0160405	-2.68571	0.0326725	0.156923	-4.13794
sp|Q14258|TRI25_HUMAN	-0.12745	-0.0448647	-2.68266	0.0328137	0.157363	-4.14238
sp|Q7Z4H7|HAUS6_HUMAN	-0.23417	0.0228082	-2.68243	0.0328244	0.157363	-4.14272
sp|O75475|PSIP1_HUMAN	-0.258796	-0.244465	-2.68239	0.0328263	0.157363	-4.14277
sp|Q96B45|BORC7_HUMAN	-0.16324	-0.103492	-2.68008	0.0329336	0.157778	-4.14613
sp|Q9H5N1|RABE2_HUMAN	-0.16597	-0.107449	-2.67958	0.0329566	0.157789	-4.14685
sp|P42766|RL35_HUMAN	-0.131433	-0.0684871	-2.67869	0.0329983	0.157889	-4.14815
sp|P04406-2|G3P_HUMAN	0.346761	0.0837889	2.67592	0.0331276	0.158384	-4.15218
sp|P51798|CLCN7_HUMAN	0.249714	0.13463	2.67559	0.0331433	0.158384	-4.15267
sp|P35637|FUS_HUMAN	-0.162599	-0.0100859	-2.67305	0.0332626	0.158843	-4.15636
sp|Q14956|GPNMB_HUMAN	0.317407	-0.103704	2.67266	0.0332811	0.158843	-4.15694
sp|Q9NS00|C1GLT_HUMAN	0.197149	0.135503	2.67199	0.0333124	0.158892	-4.1579
sp|Q99538|LGMN_HUMAN	0.26705	-0.198107	2.66856	0.0334747	0.159419	-4.1629
sp|Q9NPR2|SEM4B_HUMAN	0.183187	-0.0120975	2.66819	0.0334919	0.159419	-4.16343
sp|Q9H4Z3|CAPAM_HUMAN	0.126041	0.00947595	2.66797	0.0335027	0.159419	-4.16376
sp|Q8TBC3|SHKB1_HUMAN	0.213427	0.0566491	2.66788	0.0335067	0.159419	-4.16388
sp|Q8WV74|NUDT8_HUMAN	-0.202519	-0.153961	-2.66506	0.0336405	0.159924	-4.16799
sp|P50897|PPT1_HUMAN	-0.183434	-0.303553	-2.66476	0.033655	0.159924	-4.16843
sp|P08397|HEM3_HUMAN	-0.137277	-0.0264084	-2.66421	0.0336813	0.159949	-4.16923
sp|Q8IVM0-2|CCD50_HUMAN	-0.144022	-0.126383	-2.66251	0.0337625	0.160235	-4.17171
sp|Q32P44|EMAL3_HUMAN	-0.148461	-0.0961279	-2.66165	0.0338037	0.16033	-4.17296
sp|Q13868|EXOS2_HUMAN	0.176391	0.103316	2.66077	0.0338459	0.16043	-4.17424
sp|Q8TCT7|SPP2B_HUMAN	0.138573	0.0432144	2.6598	0.0338922	0.160459	-4.17565
sp|P05997|CO5A2_HUMAN	0.199236	-0.517849	2.65975	0.0338947	0.160459	-4.17573
sp|Q96QE5|TEFM_HUMAN	0.232811	0.0271671	2.65861	0.0339494	0.160459	-4.17738
sp|Q9UPZ6|THS7A_HUMAN	-0.168388	-0.251217	-2.6586	0.0339498	0.160459	-4.1774
sp|P54727|RD23B_HUMAN	-0.133527	-0.0528752	-2.65844	0.0339575	0.160459	-4.17763
sp|Q8TAD8|SNIP1_HUMAN	0.237678	0.102184	2.65783	0.0339868	0.160498	-4.17852
sp|Q9NRA8-3|4ET_HUMAN	-0.149732	-0.0583684	-2.65668	0.0340423	0.16066	-4.18019
sp|Q13572|ITPK1_HUMAN	-0.204783	-0.240277	-2.65411	0.0341666	0.161128	-4.18394
sp|Q96RY7|IF140_HUMAN	-0.144454	-0.185301	-2.65375	0.0341839	0.161128	-4.18446
sp|P15735|PHKG2_HUMAN	-0.136666	-0.0837772	-2.65246	0.0342466	0.161229	-4.18634
sp|Q13227|GPS2_HUMAN	-0.149204	-0.109541	-2.65243	0.0342477	0.161229	-4.18638
sp|O43759-2|SNG1_HUMAN	-0.243824	-0.153408	-2.6515	0.0342932	0.161343	-4.18774
sp|Q5TFE4|NT5D1_HUMAN	-0.138982	-0.0166119	-2.64948	0.0343915	0.161638	-4.19068
sp|Q8N653|LZTR1_HUMAN	0.152964	0.0588504	2.64934	0.0343983	0.161638	-4.19089
sp|Q01518|CAP1_HUMAN	0.144491	0.0895778	2.64848	0.0344402	0.161735	-4.19214
sp|Q9BVW5|TIPIN_HUMAN	-0.386588	-0.391892	-2.64729	0.0344983	0.161908	-4.19387
sp|Q8NB37|GALD1_HUMAN	-0.131283	-0.154073	-2.6452	0.0346004	0.162287	-4.19691
sp|Q14683|SMC1A_HUMAN	-0.116147	-0.0715164	-2.64437	0.0346413	0.162378	-4.19812
sp|P30046|DOPD_HUMAN	-0.341726	-0.072316	-2.64327	0.0346953	0.162531	-4.19972
sp|Q96DX5|ASB9_HUMAN	-0.133806	-0.135686	-2.64228	0.0347439	0.162659	-4.20116
sp|Q9Y3B4|SF3B6_HUMAN	0.152408	0.0461903	2.64111	0.0348018	0.162758	-4.20287
sp|Q99584|S10AD_HUMAN	-0.161392	-0.109413	-2.6409	0.0348122	0.162758	-4.20318
sp|P00338-3|LDHA_HUMAN	-0.121511	0.00929805	-2.64055	0.0348294	0.162758	-4.20368
sp|Q86XK2-5|FBX11_HUMAN	0.311599	0.21193	2.63822	0.0349448	0.163117	-4.20708
sp|Q9HCL2|GPAT1_HUMAN	-0.212897	-0.0646548	-2.63813	0.0349491	0.163117	-4.20721
sp|Q8WTV0-2|SCRB1_HUMAN	0.133316	-0.0638988	2.63565	0.0350723	0.163592	-4.21082
sp|Q9UJU6|DBNL_HUMAN	-0.167103	-0.137455	-2.63459	0.0351248	0.163736	-4.21236
sp|P56282|DPOE2_HUMAN	-0.352033	-0.299341	-2.63252	0.0352285	0.164119	-4.21538
sp|Q13151|ROA0_HUMAN	-0.130984	-0.0277874	-2.63173	0.0352677	0.164201	-4.21652
sp|Q96DZ1|ERLEC_HUMAN	0.168781	0.158232	2.62968	0.0353703	0.164578	-4.21951
sp|Q96AE4-2|FUBP1_HUMAN	0.123956	0.0911415	2.62794	0.0354582	0.164886	-4.22206
sp|Q6DKJ4|NXN_HUMAN	-0.276968	-0.152406	-2.62638	0.0355364	0.165149	-4.22432
sp|Q9H857-2|NT5D2_HUMAN	-0.333623	-0.253	-2.62584	0.035564	0.165176	-4.22511
sp|P51946|CCNH_HUMAN	-0.155879	-0.0584062	-2.62529	0.0355915	0.165203	-4.22591
sp|Q9NQG6|MID51_HUMAN	0.142619	0.0931239	2.62483	0.0356149	0.165211	-4.22658
sp|O75122-3|CLAP2_HUMAN	-0.116896	-0.0341979	-2.62264	0.0357256	0.16559	-4.22977
sp|P50148|GNAQ_HUMAN	0.149479	0.0576596	2.62235	0.0357402	0.16559	-4.23019
sp|Q7KZ85|SPT6H_HUMAN	0.132916	0.0670323	2.62068	0.0358251	0.165882	-4.23262
sp|P17275|JUNB_HUMAN	0.17343	0.251689	2.61898	0.0359119	0.16618	-4.23511
sp|Q9H0U6|RM18_HUMAN	0.299493	0.107744	2.61856	0.0359332	0.16618	-4.23571
sp|P14316|IRF2_HUMAN	0.142127	-0.0228625	2.61772	0.0359761	0.166277	-4.23694
sp|O14737|PDCD5_HUMAN	-0.135607	-0.00952933	-2.61725	0.0360004	0.166288	-4.23763
sp|Q9UKB3|DJC12_HUMAN	-0.170035	-0.0755715	-2.61648	0.0360393	0.166333	-4.23874
sp|P21291|CSRP1_HUMAN	-0.179152	-0.137088	-2.61525	0.0361026	0.166333	-4.24054
sp|Q6PHR2-4|ULK3_HUMAN	-0.188964	-0.141175	-2.61483	0.0361243	0.166333	-4.24115
sp|Q9Y281|COF2_HUMAN	-0.143026	-0.0729349	-2.61477	0.0361272	0.166333	-4.24124
sp|Q9UGN5|PARP2_HUMAN	-0.264011	-0.304398	-2.61447	0.0361427	0.166333	-4.24168
sp|O75841|UPK1B_HUMAN	-0.304657	-0.429281	-2.6142	0.0361562	0.166333	-4.24206
sp|P21127|CD11B_HUMAN	0.155863	-0.0200068	2.61407	0.0361633	0.166333	-4.24226
sp|Q3KQV9|UAP1L_HUMAN	0.197826	0.0456753	2.61355	0.0361898	0.166355	-4.24301
sp|Q9BZF2|OSBL7_HUMAN	-0.265854	-0.136767	-2.61279	0.036229	0.166434	-4.24412
sp|Q9Y5P4-3|CERT_HUMAN	0.128325	0.0538066	2.61236	0.0362511	0.166436	-4.24475
sp|P61081|UBC12_HUMAN	-0.119152	0.0132217	-2.61108	0.036317	0.166514	-4.24661
sp|Q96MH2|HEXI2_HUMAN	-0.153385	-0.205001	-2.61094	0.0363244	0.166514	-4.24682
sp|P46776|RL27A_HUMAN	-0.125416	-0.0608578	-2.61075	0.0363338	0.166514	-4.24709
sp|P53701|CCHL_HUMAN	0.224059	0.116989	2.60956	0.0363955	0.166696	-4.24883
sp|Q96N21|AP4AT_HUMAN	0.302214	0.208721	2.60659	0.0365494	0.1673	-4.25315
sp|Q04756|HGFA_HUMAN	0.319302	0.0154587	2.60484	0.0366404	0.167616	-4.2557
sp|Q13099|IFT88_HUMAN	-0.145583	-0.083045	-2.60434	0.0366666	0.167635	-4.25644
sp|Q96AX9-14|MIB2_HUMAN	0.180394	0.0904022	2.60368	0.0367009	0.16769	-4.25739
sp|Q96NB2|SFXN2_HUMAN	-0.257026	-0.177911	-2.60195	0.036791	0.168001	-4.25991
sp|P41134|ID1_HUMAN	-0.32627	-0.13249	-2.60142	0.0368192	0.168029	-4.26069
sp|Q86VY4|TSYL5_HUMAN	0.219233	0.00253037	2.59958	0.0369153	0.168366	-4.26336
sp|O00622|CCN1_HUMAN	0.170623	0.0248864	2.59703	0.0370493	0.168772	-4.26708
sp|Q9NS39|RED2_HUMAN	-0.158013	-0.0210639	-2.59675	0.0370641	0.168772	-4.26749
sp|P26232|CTNA2_HUMAN	0.114616	-0.0316732	2.59656	0.0370741	0.168772	-4.26776
sp|Q8WXX5|DNJC9_HUMAN	-0.170611	-0.0848362	-2.59596	0.037106	0.168772	-4.26864
sp|Q96GA3|LTV1_HUMAN	-0.136676	-0.02487	-2.59555	0.0371275	0.168772	-4.26924
sp|P11831|SRF_HUMAN	0.479231	0.288932	2.59536	0.0371374	0.168772	-4.26951
sp|Q9NQ34|TMM9B_HUMAN	0.230221	-0.0299006	2.59345	0.0372385	0.16913	-4.2723
sp|P28749|RBL1_HUMAN	-0.63432	-0.598715	-2.5917	0.0373316	0.169452	-4.27486
sp|P62820|RAB1A_HUMAN	-0.183493	-0.0571009	-2.59104	0.0373667	0.169461	-4.27582
sp|P09601|HMOX1_HUMAN	0.36576	-0.0699547	2.59082	0.0373781	0.169461	-4.27613
sp|P12268|IMDH2_HUMAN	-0.167829	0.053993	-2.59022	0.0374102	0.169505	-4.27701
sp|P08603|CFAH_HUMAN	0.474064	-0.36434	2.58739	0.0375612	0.170076	-4.28114
sp|P68871|HBB_HUMAN	0.392669	0.399071	2.58702	0.0375809	0.170076	-4.28167
sp|Q8IVT2|MISP_HUMAN	-0.161141	-0.183408	-2.58549	0.0376629	0.170261	-4.28391
sp|Q5VTR2|BRE1A_HUMAN	-0.129611	-0.0833637	-2.58542	0.0376665	0.170261	-4.284
sp|C9JLW8|MCRI1_HUMAN	-0.176035	-0.00907318	-2.58249	0.0378236	0.17073	-4.28827
sp|P26358-2|DNMT1_HUMAN	-0.369452	-0.357901	-2.58243	0.037827	0.17073	-4.28836
sp|Q9H0N0|RAB6C_HUMAN	0.367676	0.0590335	2.58223	0.0378376	0.17073	-4.28865
sp|Q8IXQ3|CI040_HUMAN	-0.300675	-0.132681	-2.58172	0.0378656	0.170754	-4.2894
sp|P33121|ACSL1_HUMAN	0.161399	0.0995245	2.58015	0.0379503	0.170927	-4.29169
sp|P62253|UB2G1_HUMAN	-0.13976	-0.131403	-2.5801	0.0379524	0.170927	-4.29175
sp|Q9HD42|CHM1A_HUMAN	-0.125458	-0.0462092	-2.57972	0.0379731	0.170927	-4.2923
sp|Q4G148|GXLT1_HUMAN	0.18388	0.145295	2.57934	0.0379938	0.170927	-4.29286
sp|Q9NZN4|EHD2_HUMAN	-0.168181	-0.0968711	-2.57798	0.0380676	0.171158	-4.29485
sp|Q92995|UBP13_HUMAN	-0.197106	-0.0505267	-2.57708	0.0381162	0.171275	-4.29616
sp|Q9Y446-2|PKP3_HUMAN	-0.130277	-0.152031	-2.57514	0.0382215	0.171647	-4.29898
sp|Q9Y4C2|TCAF1_HUMAN	-0.139345	-0.175406	-2.5732	0.0383275	0.171871	-4.30182
sp|Q16134|ETFD_HUMAN	0.133126	0.125482	2.57319	0.0383278	0.171871	-4.30182
sp|Q8NEM7-3|SP20H_HUMAN	-0.140593	-0.0537579	-2.57298	0.0383393	0.171871	-4.30213
sp|O76003|GLRX3_HUMAN	-0.13854	-0.00988148	-2.57199	0.0383937	0.171989	-4.30358
sp|Q96RT7|GCP6_HUMAN	0.208979	0.049964	2.57167	0.0384108	0.171989	-4.30404
sp|P32004|L1CAM_HUMAN	-0.422466	0.174865	-2.56736	0.0386477	0.172948	-4.31033
sp|Q9NRX6|KISHB_HUMAN	0.2135	0.19414	2.5668	0.0386786	0.172966	-4.31115
sp|P33316|DUT_HUMAN	-0.242725	-0.161421	-2.56646	0.0386972	0.172966	-4.31164
sp|Q8N4C8|MINK1_HUMAN	0.144398	0.0259599	2.56568	0.0387402	0.173056	-4.31278
sp|O43715|TRIA1_HUMAN	-0.117329	-0.0304096	-2.56316	0.0388795	0.173576	-4.31644
sp|Q15154-5|PCM1_HUMAN	-0.146603	-0.00535302	-2.56268	0.0389058	0.173592	-4.31714
sp|Q99536|VAT1_HUMAN	0.127898	0.04767	2.56178	0.0389559	0.173682	-4.31845
sp|Q6P1M3|L2GL2_HUMAN	-0.123724	-0.100562	-2.56075	0.0390133	0.173682	-4.31996
sp|P09038|FGF2_HUMAN	0.145915	0.0385617	2.56066	0.0390183	0.173682	-4.32009
sp|Q86US8|EST1A_HUMAN	-0.115427	-0.0733211	-2.56042	0.0390316	0.173682	-4.32044
sp|O15357|SHIP2_HUMAN	0.12111	0.0283192	2.56016	0.0390458	0.173682	-4.32081
sp|Q9BTW9|TBCD_HUMAN	-0.159661	-0.0165803	-2.55986	0.039063	0.173682	-4.32126
sp|Q92508|PIEZ1_HUMAN	-0.287152	-0.0384063	-2.55766	0.0391853	0.174124	-4.32446
sp|Q96HQ2|C2AIL_HUMAN	-0.146632	0.0346654	-2.55614	0.0392702	0.174399	-4.32667
sp|Q2KHM9|MOONR_HUMAN	0.313698	0.0327712	2.55192	0.0395076	0.175351	-4.33283
sp|Q6NSJ2|PHLB3_HUMAN	0.192656	0.0828847	2.55141	0.0395361	0.175375	-4.33357
sp|Q9NP84|TNR12_HUMAN	0.242504	0.232828	2.55001	0.0396153	0.175624	-4.33561
sp|P49915|GUAA_HUMAN	-0.151253	-0.0131772	-2.54928	0.0396566	0.175705	-4.33668
sp|Q13523|PRP4B_HUMAN	-0.129893	-0.0282781	-2.54875	0.0396862	0.175733	-4.33744
sp|Q13568-2|IRF5_HUMAN	0.456021	0.109225	2.5457	0.0398597	0.176331	-4.3419
sp|Q6ZN54|DEFI8_HUMAN	0.221163	0.200199	2.54552	0.0398695	0.176331	-4.34215
sp|Q8IYS2-2|K2013_HUMAN	0.231969	0.221483	2.54392	0.0399607	0.176331	-4.34449
sp|P37173-2|TGFR2_HUMAN	0.229774	-0.194403	2.54386	0.0399642	0.176331	-4.34458
sp|Q0VF96|CGNL1_HUMAN	0.19574	0.137699	2.54375	0.0399703	0.176331	-4.34473
sp|Q9Y547|IFT25_HUMAN	-0.316489	-0.13743	-2.54354	0.0399825	0.176331	-4.34504
sp|Q9UI14|PRAF1_HUMAN	0.234974	0.0953486	2.54352	0.0399835	0.176331	-4.34507
sp|Q12894-2|IFRD2_HUMAN	-0.186005	-0.0885288	-2.54024	0.0401711	0.176924	-4.34985
sp|Q96A49|SYAP1_HUMAN	-0.132807	-0.0947777	-2.54005	0.0401822	0.176924	-4.35013
sp|Q6IBS0|TWF2_HUMAN	0.227681	0.0337652	2.5399	0.0401909	0.176924	-4.35035
sp|Q9Y6N1|COX11_HUMAN	0.195998	0.181547	2.53931	0.0402246	0.176924	-4.35121
sp|Q5M775|CYTSB_HUMAN	-0.138367	-0.113352	-2.53869	0.0402599	0.176924	-4.35211
sp|Q14689|DIP2A_HUMAN	-0.191282	-0.0142074	-2.53863	0.0402638	0.176924	-4.35221
sp|P61952|GBG11_HUMAN	-0.178276	-0.0526647	-2.53824	0.0402859	0.176924	-4.35277
sp|P62280|RS11_HUMAN	-0.145768	-0.0732658	-2.53792	0.0403041	0.176924	-4.35323
sp|P25774|CATS_HUMAN	0.266372	-0.032487	2.53662	0.0403791	0.177151	-4.35513
sp|Q49B96|COX19_HUMAN	0.108691	0.0714429	2.536	0.0404147	0.177205	-4.35603
sp|O95819-3|M4K4_HUMAN	0.149077	0.163017	2.53509	0.0404673	0.177333	-4.35735
sp|Q9H0W9|CK054_HUMAN	0.181103	0.0937478	2.53342	0.0405642	0.177655	-4.3598
sp|Q9Y4P1-2|ATG4B_HUMAN	-0.142935	-0.0655014	-2.53286	0.0405964	0.177674	-4.36061
sp|Q13561|DCTN2_HUMAN	-0.12532	-0.0464254	-2.53254	0.0406152	0.177674	-4.36108
sp|Q6ZVM7|TM1L2_HUMAN	-0.15993	-0.0945931	-2.53155	0.0406725	0.177822	-4.36252
sp|Q92974|ARHG2_HUMAN	0.12023	0.0590655	2.53103	0.0407029	0.177853	-4.36328
sp|Q9NQS1|AVEN_HUMAN	-0.133651	-0.0460683	-2.53048	0.0407347	0.17789	-4.36408
sp|O43615|TIM44_HUMAN	0.153797	0.0980965	2.52852	0.0408491	0.178203	-4.36694
sp|P10619|PPGB_HUMAN	0.137099	-0.121795	2.52844	0.0408534	0.178203	-4.36705
sp|P49761|CLK3_HUMAN	0.215467	0.0111363	2.52715	0.0409287	0.178336	-4.36893
sp|Q93100-3|KPBB_HUMAN	-0.118388	-0.124285	-2.5269	0.0409437	0.178336	-4.3693
sp|Q8TB96|TIP_HUMAN	0.191449	-0.045028	2.52665	0.0409578	0.178336	-4.36965
sp|Q9UHI5|LAT2_HUMAN	0.188596	0.0587145	2.52603	0.0409941	0.178336	-4.37056
sp|P83916|CBX1_HUMAN	-0.139304	0.00969963	-2.52591	0.0410012	0.178336	-4.37074
sp|Q7Z6J9|SEN54_HUMAN	-0.195545	-0.116408	-2.52333	0.0411528	0.178804	-4.3745
sp|Q9ULV0|MYO5B_HUMAN	-0.164128	-0.194453	-2.52315	0.0411632	0.178804	-4.37476
sp|Q15006|EMC2_HUMAN	0.113411	0.0964932	2.52235	0.0412106	0.178804	-4.37593
sp|Q96A54|PAQR1_HUMAN	0.372671	0.166443	2.52207	0.0412266	0.178804	-4.37633
sp|Q96EY1|DNJA3_HUMAN	-0.126406	0.119841	-2.5211	0.0412838	0.178804	-4.37775
sp|Q9H4I2-2|ZHX3_HUMAN	-0.267859	-0.0310201	-2.52024	0.0413347	0.178804	-4.379
sp|Q06033|ITIH3_HUMAN	0.318914	0.0488241	2.51993	0.0413529	0.178804	-4.37945
sp|Q9UNN5|FAF1_HUMAN	-0.129198	-0.00797697	-2.51984	0.0413585	0.178804	-4.37959
sp|Q9NQ48|LZTL1_HUMAN	0.136148	0.112339	2.51973	0.0413648	0.178804	-4.37975
sp|O00299|CLIC1_HUMAN	0.131324	0.0692765	2.51962	0.0413713	0.178804	-4.37991
sp|O43684|BUB3_HUMAN	0.126259	0.0930543	2.51936	0.0413866	0.178804	-4.38028
sp|O95379-4|TFIP8_HUMAN	0.16649	0.0330427	2.51929	0.0413908	0.178804	-4.38039
sp|P54886|P5CS_HUMAN	0.133125	0.0529356	2.51662	0.0415491	0.179385	-4.38428
sp|P01042|KNG1_HUMAN	0.420855	-0.101669	2.51549	0.0416161	0.179573	-4.38592
sp|P20645|MPRD_HUMAN	0.161166	0.0424676	2.51418	0.041694	0.179807	-4.38783
sp|Q10713|MPPA_HUMAN	0.125193	0.0883025	2.51365	0.0417259	0.179843	-4.38861
sp|Q9BSH4|TACO1_HUMAN	0.123822	0.077686	2.51291	0.0417697	0.179847	-4.38968
sp|Q969S9|RRF2M_HUMAN	0.118815	0.0546805	2.51269	0.0417832	0.179847	-4.39001
sp|P56159|GFRA1_HUMAN	-0.326965	-0.356288	-2.51244	0.0417979	0.179847	-4.39037
sp|Q9UNW1|MINP1_HUMAN	0.124736	0.117566	2.51201	0.0418235	0.179855	-4.39099
sp|Q8NF91|SYNE1_HUMAN	-0.228563	-0.252799	-2.51103	0.0418823	0.179955	-4.39243
sp|Q13228-4|SBP1_HUMAN	0.214378	-0.0631238	2.51083	0.041894	0.179955	-4.39271
sp|O60879-3|DIAP2_HUMAN	0.14199	0.0756458	2.51042	0.0419189	0.17996	-4.39332
sp|Q15393|SF3B3_HUMAN	-0.149001	-0.0597449	-2.50948	0.0419751	0.1801	-4.39468
sp|Q8N1B4|VPS52_HUMAN	-0.128684	-0.094685	-2.50772	0.0420809	0.180452	-4.39725
sp|Q08380|LG3BP_HUMAN	0.282781	-0.189499	2.50665	0.0421452	0.180626	-4.39881
sp|P18887|XRCC1_HUMAN	-0.158671	-0.100708	-2.50448	0.0422762	0.181085	-4.40197
sp|P50395|GDIB_HUMAN	-0.126993	-0.0184238	-2.50241	0.0424014	0.181519	-4.40499
sp|Q9Y3E7|CHMP3_HUMAN	-0.147721	-0.154256	-2.50128	0.0424704	0.181712	-4.40664
sp|Q8NB46|ANR52_HUMAN	-0.292382	-0.0315605	-2.5008	0.0424992	0.181733	-4.40734
sp|Q8N5G2|MACOI_HUMAN	0.214411	0.0923317	2.49904	0.0426064	0.182089	-4.4099
sp|P00747|PLMN_HUMAN	0.397767	0.176728	2.49839	0.0426459	0.182156	-4.41085
sp|Q08431|MFGM_HUMAN	0.195549	-0.146518	2.49564	0.0428141	0.182684	-4.41486
sp|P11172|UMPS_HUMAN	-0.125379	-0.0440115	-2.49558	0.0428176	0.182684	-4.41494
sp|Q9BU61|NDUF3_HUMAN	0.270287	0.0425912	2.49444	0.0428879	0.182798	-4.41661
sp|Q7Z6K5-2|ARPIN_HUMAN	-0.156459	-0.156026	-2.49436	0.0428925	0.182798	-4.41672
sp|P51571|SSRD_HUMAN	0.247934	0.0460986	2.49283	0.0429869	0.183084	-4.41896
sp|Q86W92|LIPB1_HUMAN	-0.108898	-0.0234221	-2.49249	0.0430077	0.183084	-4.41945
sp|P98164|LRP2_HUMAN	-0.379751	-0.0423323	-2.4917	0.0430564	0.183086	-4.4206
sp|Q8TEQ0|SNX29_HUMAN	-0.140841	0.0413745	-2.4917	0.0430564	0.183086	-4.42061
sp|Q9BSL1|UBAC1_HUMAN	-0.232507	0.0145998	-2.49026	0.043145	0.183301	-4.4227
sp|Q9BZL6-3|KPCD2_HUMAN	0.151326	0.132708	2.4901	0.0431552	0.183301	-4.42294
sp|Q14344|GNA13_HUMAN	0.148585	0.100999	2.48786	0.0432934	0.183785	-4.4262
sp|P35612|ADDB_HUMAN	-0.155355	-0.0765674	-2.48426	0.0435169	0.184631	-4.43144
sp|Q9NP73-2|ALG13_HUMAN	-0.132287	-0.125057	-2.48159	0.0436835	0.185056	-4.43533
sp|O75182|SIN3B_HUMAN	0.614329	0.155851	2.48152	0.0436879	0.185056	-4.43543
sp|Q8WXW3|PIBF1_HUMAN	-0.16163	-0.118879	-2.48149	0.0436901	0.185056	-4.43548
sp|Q7Z3B4|NUP54_HUMAN	-0.152362	0.0318037	-2.48039	0.043759	0.185245	-4.43709
sp|Q9NQX4|MYO5C_HUMAN	-0.1347	-0.139247	-2.47856	0.0438738	0.185628	-4.43975
sp|Q7LBR1|CHM1B_HUMAN	0.113258	0.0920394	2.47721	0.0439588	0.185884	-4.44172
sp|P48668|K2C6C_HUMAN_contaminant	-0.14581	-0.0229586	-2.47607	0.0440301	0.185997	-4.44337
sp|P27449|VATL_HUMAN	0.673865	0.392012	2.47586	0.0440433	0.185997	-4.44368
sp|Q9BZG8|DPH1_HUMAN	0.116294	0.0628304	2.47562	0.044059	0.185997	-4.44404
sp|Q9Y4X0|AMMR1_HUMAN	-0.146338	-0.144551	-2.47519	0.0440859	0.186007	-4.44466
sp|Q5T7W0|ZN618_HUMAN	-0.137414	-0.183828	-2.47447	0.0441314	0.186035	-4.44571
sp|Q8N884|CGAS_HUMAN	0.367029	0.110592	2.47423	0.0441466	0.186035	-4.44606
sp|O15078|CE290_HUMAN	-0.120288	-0.0395669	-2.47393	0.0441658	0.186035	-4.4465
sp|P21589|5NTD_HUMAN	0.1636	0.0406538	2.47351	0.044192	0.186042	-4.44711
sp|Q8WXA3-1|RUFY2_HUMAN	-0.138089	-0.00561602	-2.47161	0.0443126	0.186352	-4.44988
sp|Q9UJY4|GGA2_HUMAN	-0.1103	-0.209158	-2.47158	0.0443146	0.186352	-4.44992
sp|P18583-5|SON_HUMAN	-0.130575	-0.0549012	-2.46997	0.0444169	0.186496	-4.45227
sp|Q9Y5T5|UBP16_HUMAN	-0.12661	-0.0443743	-2.46995	0.0444183	0.186496	-4.4523
sp|P57735|RAB25_HUMAN	0.417901	0.246023	2.46988	0.0444225	0.186496	-4.4524
sp|Q7L3T8|SYPM_HUMAN	0.130401	0.0601601	2.46848	0.0445117	0.186767	-4.45444
sp|P49770|EI2BB_HUMAN	0.109089	0.0653694	2.46754	0.0445717	0.186916	-4.45581
sp|Q9H1C4|UN93B_HUMAN	-0.444408	-0.436038	-2.46682	0.0446178	0.186947	-4.45686
sp|P0DPB5|RPC22_HUMAN	-0.195976	-0.184399	-2.46618	0.0446586	0.186947	-4.45779
sp|P56524|HDAC4_HUMAN	-0.122793	0.00518814	-2.46617	0.044659	0.186947	-4.4578
sp|Q9BWT3|PAPOG_HUMAN	0.458185	0.219782	2.46588	0.0446776	0.186947	-4.45822
sp|P13693|TCTP_HUMAN	-0.15068	0.0497165	-2.46469	0.0447542	0.18713	-4.45996
sp|Q9UBB4|ATX10_HUMAN	-0.135101	-0.276752	-2.46442	0.0447716	0.18713	-4.46036
sp|Q13219|PAPP1_HUMAN	0.421112	0.257045	2.46405	0.044795	0.18713	-4.46089
sp|P52735-2|VAV2_HUMAN	-0.117679	-0.0407152	-2.46334	0.0448409	0.187187	-4.46193
sp|Q8NFV4|ABHDB_HUMAN	0.12425	0.0513804	2.4627	0.0448817	0.187187	-4.46286
sp|Q9BYX2|TBD2A_HUMAN	-0.182394	-0.0570446	-2.46251	0.0448939	0.187187	-4.46313
sp|O60499|STX10_HUMAN	0.148435	0.0388779	2.46231	0.0449071	0.187187	-4.46343
sp|Q13190|STX5_HUMAN	0.216896	0.0509848	2.46111	0.0449841	0.187405	-4.46517
sp|Q9NY93|DDX56_HUMAN	-0.153308	-0.0630061	-2.45983	0.0450671	0.187588	-4.46705
sp|Q05519|SRS11_HUMAN	-0.141875	-0.0521548	-2.45953	0.0450863	0.187588	-4.46748
sp|Q494V2-2|CP100_HUMAN	0.339443	0.156753	2.45928	0.045102	0.187588	-4.46783
sp|Q16854|DGUOK_HUMAN	0.351187	0.0791784	2.45806	0.0451811	0.187814	-4.46961
sp|P13473-3|LAMP2_HUMAN	0.194749	0.054871	2.45669	0.0452701	0.188081	-4.47161
sp|P35240|MERL_HUMAN	-0.117619	-0.0676399	-2.45616	0.0453042	0.18812	-4.47238
sp|P23743|DGKA_HUMAN	-0.132106	-0.125374	-2.45496	0.0453827	0.188343	-4.47414
sp|Q9H2L5-2|RASF4_HUMAN	0.284481	-0.0197953	2.45327	0.0454929	0.188698	-4.4766
sp|Q9UK53|ING1_HUMAN	0.355548	0.161208	2.45171	0.0455945	0.188974	-4.47887
sp|Q13257|MD2L1_HUMAN	-0.266041	-0.249071	-2.45149	0.0456092	0.188974	-4.4792
sp|O95232|LC7L3_HUMAN	-0.142561	-0.042643	-2.4498	0.0457192	0.189326	-4.48164
sp|Q8N4X5-4|AF1L2_HUMAN	-0.132527	-0.144442	-2.44807	0.0458332	0.18948	-4.48417
sp|Q9BYF1|ACE2_HUMAN	0.134855	-0.0311867	2.44798	0.0458387	0.18948	-4.4843
sp|P05026|AT1B1_HUMAN	0.192754	0.0922152	2.44791	0.0458436	0.18948	-4.48441
sp|Q10471|GALT2_HUMAN	0.162785	0.144401	2.44772	0.045856	0.18948	-4.48468
sp|Q7Z7M0|MEGF8_HUMAN	0.215912	0.0835156	2.44658	0.0459309	0.189686	-4.48634
sp|P14373|TRI27_HUMAN	0.130498	0.0709494	2.44583	0.0459808	0.189789	-4.48744
sp|O14727|APAF_HUMAN	0.113002	0.0888632	2.44409	0.0460953	0.190159	-4.48997
sp|Q9UGM6|SYWM_HUMAN	0.340431	0.0248932	2.44331	0.0461468	0.1902	-4.4911
sp|Q86V85|GP180_HUMAN	0.273711	0.153712	2.44319	0.0461553	0.1902	-4.49129
sp|Q9Y2S2|CRYL1_HUMAN	-0.122467	-0.048124	-2.44201	0.0462334	0.190208	-4.493
sp|Q53EP0|FND3B_HUMAN	0.438554	0.396466	2.44139	0.0462744	0.190208	-4.4939
sp|Q9NUL5|SHFL_HUMAN	0.182636	0.119065	2.44137	0.0462758	0.190208	-4.49393
sp|Q96QU8|XPO6_HUMAN	0.162831	0.195071	2.44128	0.0462813	0.190208	-4.49406
sp|P13929|ENOB_HUMAN	-0.147613	-0.0480044	-2.44127	0.0462824	0.190208	-4.49408
sp|Q8N5C7|DTWD1_HUMAN	0.128207	0.0479368	2.44038	0.0463414	0.190295	-4.49537
sp|O95084|PRS23_HUMAN	0.28862	-0.368563	2.4402	0.0463536	0.190295	-4.49564
sp|Q13433|S39A6_HUMAN	-0.239281	-0.081275	-2.43966	0.0463896	0.19034	-4.49643
sp|Q15723|ELF2_HUMAN	-0.399414	-0.186858	-2.43886	0.0464424	0.190358	-4.49758
sp|O15360|FANCA_HUMAN	-0.417438	-0.270594	-2.43841	0.0464727	0.190358	-4.49824
sp|O76095|JTB_HUMAN	0.242994	0.122983	2.438	0.0464999	0.190358	-4.49884
sp|Q92738-2|US6NL_HUMAN	-0.199573	-0.120237	-2.43732	0.0465452	0.190358	-4.49983
sp|O94842|TOX4_HUMAN	0.150154	0.0641029	2.43726	0.0465492	0.190358	-4.49991
sp|Q86WA8|LONP2_HUMAN	0.280693	-0.0864142	2.43718	0.046555	0.190358	-4.50004
sp|Q9P2Q2|FRM4A_HUMAN	0.194417	0.087923	2.43696	0.0465692	0.190358	-4.50035
sp|Q8IXQ6-2|PARP9_HUMAN	0.158673	0.179841	2.43604	0.0466309	0.190508	-4.50169
sp|Q0VDG4|SCRN3_HUMAN	-0.147394	-0.106259	-2.43504	0.0466978	0.190678	-4.50315
sp|P27216-2|ANX13_HUMAN	0.12388	0.0046334	2.43404	0.0467648	0.19085	-4.5046
sp|Q92769|HDAC2_HUMAN	-0.105644	-0.0383553	-2.43305	0.0468312	0.190978	-4.50604
sp|Q9UK99|FBX3_HUMAN	0.12619	0.013664	2.43274	0.0468523	0.190978	-4.5065
sp|P06280|AGAL_HUMAN	0.238181	0.0560691	2.43245	0.0468717	0.190978	-4.50692
sp|Q9UKI8|TLK1_HUMAN	0.118143	0.0579777	2.43064	0.0469938	0.191373	-4.50956
sp|P48382|RFX5_HUMAN	-0.479182	-0.0336559	-2.42965	0.0470608	0.191482	-4.51101
sp|Q9NP50|SHCAF_HUMAN	0.143241	-0.0410922	2.42921	0.0470904	0.191482	-4.51164
sp|Q9H1D9|RPC6_HUMAN	-0.114957	-0.00644905	-2.42912	0.0470961	0.191482	-4.51177
sp|Q9HB71|CYBP_HUMAN	0.141553	0.0501272	2.4257	0.0473281	0.192323	-4.51675
sp|Q8IV63|VRK3_HUMAN	-0.236371	-0.0803084	-2.42496	0.047378	0.192387	-4.51782
sp|Q9H1B7|I2BPL_HUMAN	0.117736	0.0903977	2.42472	0.0473946	0.192387	-4.51818
sp|A6NFY7|SDHF1_HUMAN	0.387938	0.175907	2.42175	0.0475971	0.193106	-4.5225
sp|Q9NV35|NUD15_HUMAN	-0.137954	-0.0363053	-2.42117	0.0476366	0.193163	-4.52334
sp|Q5T7V8|GORAB_HUMAN	0.15356	0.128196	2.42078	0.0476635	0.193169	-4.52391
sp|Q9BVL4|SELO_HUMAN	0.148842	0.129833	2.41666	0.0479465	0.194213	-4.52991
sp|P19013|K2C4_HUMAN_contaminant	-0.202641	-0.0450102	-2.41437	0.0481042	0.194543	-4.53324
sp|Q96T37|RBM15_HUMAN	-0.110106	0.0360855	-2.41396	0.0481329	0.194543	-4.53385
sp|O15182|CETN3_HUMAN	-0.193761	0.020127	-2.41367	0.0481527	0.194543	-4.53426
sp|Q96TA1|NIBA2_HUMAN	-0.162911	-0.00739155	-2.41357	0.0481598	0.194543	-4.53441
sp|P00395|COX1_HUMAN	0.265026	0.0906085	2.41335	0.0481751	0.194543	-4.53473
sp|P30825|SL7A1_HUMAN	0.122181	0.0599696	2.41305	0.0481957	0.194543	-4.53517
sp|Q8TA86|RP9_HUMAN	0.11632	0.134198	2.41275	0.0482164	0.194543	-4.5356
sp|P13639|EF2_HUMAN	-0.124165	0.00321955	-2.41175	0.0482861	0.194543	-4.53707
sp|Q96BY9|SARAF_HUMAN	0.389048	-0.19529	2.41165	0.0482924	0.194543	-4.5372
sp|Q8N3V7-2|SYNPO_HUMAN	-0.118779	-0.163647	-2.41142	0.048309	0.194543	-4.53755
sp|P41229|KDM5C_HUMAN	0.275401	-0.120191	2.41114	0.0483279	0.194543	-4.53794
sp|O00291|HIP1_HUMAN	-0.10764	-0.0450017	-2.41053	0.0483704	0.194543	-4.53883
sp|Q9HAB3|S52A2_HUMAN	0.311985	0.18023	2.41024	0.0483905	0.194543	-4.53925
sp|Q86YV5|PRAG1_HUMAN	-0.196853	-0.1745	-2.41013	0.0483985	0.194543	-4.53942
sp|Q8NFW8|NEUA_HUMAN	0.172433	0.097676	2.40994	0.0484118	0.194543	-4.5397
sp|Q01469|FABP5_HUMAN	-0.127305	-0.0418845	-2.40925	0.0484596	0.194632	-4.5407
sp|P04899-4|GNAI2_HUMAN	0.127142	0.0542731	2.40871	0.0484969	0.194679	-4.54148
sp|Q9Y2Y1|RPC10_HUMAN	0.310056	0.0510066	2.40721	0.0486018	0.194962	-4.54367
sp|O75529|TAF5L_HUMAN	0.218789	0.0202093	2.40667	0.0486397	0.194962	-4.54446
sp|Q9BVL2-2|NUP58_HUMAN	-0.119014	-0.0169827	-2.40613	0.0486773	0.194962	-4.54524
sp|Q92900|RENT1_HUMAN	0.128713	0.0791	2.40603	0.0486841	0.194962	-4.54538
sp|P61513|RL37A_HUMAN	-0.129562	-0.0442243	-2.40587	0.0486956	0.194962	-4.54562
sp|Q16625|OCLN_HUMAN	0.156668	-0.0246975	2.40427	0.0488076	0.195307	-4.54795
sp|P50579|MAP2_HUMAN	-0.116162	0.0369521	-2.4036	0.0488543	0.195392	-4.54892
sp|O75864|PPR37_HUMAN	-0.142196	-0.0903746	-2.40303	0.0488946	0.195427	-4.54975
sp|Q7Z3K3|POGZ_HUMAN	0.127839	0.0637762	2.40275	0.0489145	0.195427	-4.55016
sp|Q9Y4G6|TLN2_HUMAN	-0.145242	-0.0625243	-2.40117	0.0490254	0.195767	-4.55246
sp|Q9BZK7|TBL1R_HUMAN	-0.117418	-0.0322249	-2.39962	0.0491348	0.19608	-4.55471
sp|Q96HE7|ERO1A_HUMAN	0.12613	0.101203	2.39933	0.0491553	0.19608	-4.55514
sp|Q6PGP7|TTC37_HUMAN	-0.112406	-0.0872077	-2.39808	0.0492439	0.19629	-4.55696
sp|Q14159|SPIDR_HUMAN	-0.197526	-0.205066	-2.39778	0.0492653	0.19629	-4.5574
sp|Q93073|SBP2L_HUMAN	0.197135	0.134947	2.39749	0.0492855	0.19629	-4.55781
sp|O43353|RIPK2_HUMAN	0.218652	0.312209	2.39612	0.0493829	0.196575	-4.55981
sp|P04035-3|HMDH_HUMAN	0.835537	-0.949445	2.39417	0.049521	0.196933	-4.56264
sp|Q2KHR3|QSER1_HUMAN	-0.164599	-0.085361	-2.39361	0.049561	0.196933	-4.56346
sp|P62166|NCS1_HUMAN	0.187578	0.167082	2.39333	0.0495813	0.196933	-4.56387
sp|Q86U90|YRDC_HUMAN	0.180872	0.303773	2.39303	0.0496022	0.196933	-4.5643
sp|Q00613|HSF1_HUMAN	0.267171	0.0560529	2.39303	0.0496024	0.196933	-4.5643
sp|Q15370|ELOB_HUMAN	-0.129853	-0.0947037	-2.39265	0.0496298	0.196939	-4.56486
sp|Q9NVR2|INT10_HUMAN	-0.205669	0.0186967	-2.39184	0.0496875	0.197065	-4.56604
sp|Q2TAY7|SMU1_HUMAN	-0.142389	-0.0606406	-2.38973	0.0498382	0.19745	-4.5691
sp|P63098|CANB1_HUMAN	-0.125289	-0.0559689	-2.38969	0.0498412	0.19745	-4.56916
sp|P51788|CLCN2_HUMAN	0.178967	0.0552803	2.3894	0.0498624	0.19745	-4.56959
sp|O75030|MITF_HUMAN	0.115321	-0.287394	2.38716	0.050023	0.197983	-4.57284
sp|O15523|DDX3Y_HUMAN	0.140493	0.209622	2.38678	0.0500503	0.197988	-4.5734
sp|Q8TAG9|EXOC6_HUMAN	-0.105364	-0.0654795	-2.38589	0.0501146	0.198139	-4.5747
sp|Q15121-2|PEA15_HUMAN	0.131185	-0.0752462	2.38511	0.050171	0.198259	-4.57583
sp|Q13432|U119A_HUMAN	0.178026	0.111905	2.38467	0.0502027	0.198281	-4.57647
sp|Q53GT1|KLH22_HUMAN	0.20449	0.122952	2.38326	0.0503041	0.198516	-4.57851
sp|Q9UBP9|GULP1_HUMAN	0.142151	0.0823477	2.38311	0.0503155	0.198516	-4.57874
sp|Q9UKA4|AKA11_HUMAN	0.158291	0.0695018	2.38276	0.0503404	0.198516	-4.57924
sp|P53396|ACLY_HUMAN	0.110578	-0.0159573	2.38011	0.0505325	0.199083	-4.58309
sp|Q8IU60|DCP2_HUMAN	0.191609	0.0316428	2.38006	0.0505367	0.199083	-4.58318
sp|O94830|DDHD2_HUMAN	-0.577152	-0.195145	-2.37823	0.0506696	0.199503	-4.58583
sp|Q15437|SC23B_HUMAN	0.110103	0.107724	2.37556	0.0508643	0.200166	-4.58971
sp|Q9Y3C6|PPIL1_HUMAN	-0.119326	-0.0183262	-2.37407	0.0509741	0.200495	-4.59189
sp|Q6ZMP0|THSD4_HUMAN	0.306061	-0.174708	2.37293	0.0510575	0.200719	-4.59354
sp|Q14315|FLNC_HUMAN	-0.146483	-0.0927215	-2.37167	0.0511501	0.200979	-4.59537
sp|Q9H2H8|PPIL3_HUMAN	-0.144764	-0.019054	-2.37077	0.0512167	0.201137	-4.59669
sp|Q13185|CBX3_HUMAN	-0.112685	-0.0490161	-2.36988	0.0512821	0.20129	-4.59798
sp|Q96FF7|MISP3_HUMAN	-0.453038	-0.264408	-2.36842	0.05139	0.201609	-4.6001
sp|Q16270|IBP7_HUMAN	0.181468	-0.290957	2.36792	0.0514267	0.201649	-4.60082
sp|O43824|GTPB6_HUMAN	0.15068	0.131657	2.36661	0.0515237	0.201925	-4.60272
sp|Q99755|PI51A_HUMAN	-0.18158	-0.00481821	-2.36536	0.0516171	0.202187	-4.60455
sp|P69905|HBA_HUMAN	0.735399	0.424755	2.36452	0.0516796	0.202312	-4.60577
sp|O95352|ATG7_HUMAN	-0.114824	-0.0219656	-2.36398	0.0517194	0.202312	-4.60655
sp|Q8IWV8-4|UBR2_HUMAN	0.110973	0.131034	2.36385	0.0517288	0.202312	-4.60674
sp|P46778|RL21_HUMAN	-0.100348	-0.0449375	-2.36348	0.0517569	0.202317	-4.60728
sp|Q10589|BST2_HUMAN	0.445015	0.295325	2.36118	0.0519286	0.202665	-4.61063
sp|Q70Z53|F10C1_HUMAN	0.102016	0.0465072	2.36061	0.0519712	0.202665	-4.61146
sp|Q9H0U4|RAB1B_HUMAN	-0.18148	-0.152119	-2.3606	0.0519717	0.202665	-4.61147
sp|Q8N302|AGGF1_HUMAN	-0.170595	-0.0923409	-2.36052	0.0519778	0.202665	-4.61159
sp|Q9H6T3|RPAP3_HUMAN	-0.125041	-0.0396291	-2.3605	0.051979	0.202665	-4.61161
sp|Q8TEY7|UBP33_HUMAN	0.287975	-0.102904	2.35946	0.0520571	0.202865	-4.61312
sp|Q13480-2|GAB1_HUMAN	0.346504	0.153927	2.35843	0.0521345	0.202931	-4.61462
sp|P49247|RPIA_HUMAN	0.18664	0.250292	2.35822	0.05215	0.202931	-4.61492
sp|Q9HB19|PKHA2_HUMAN	0.312339	0.0667757	2.35761	0.052196	0.202931	-4.61582
sp|Q9H3Q1|BORG4_HUMAN	-0.115212	-0.0763804	-2.35757	0.0521988	0.202931	-4.61587
sp|O15551|CLD3_HUMAN	0.234579	-0.0464944	2.35746	0.0522075	0.202931	-4.61604
sp|Q9H6P5|TASP1_HUMAN	-0.231603	-0.114361	-2.3553	0.0523696	0.203457	-4.61917
sp|Q5TAX3|TUT4_HUMAN	-0.115275	-0.0748404	-2.35437	0.0524403	0.203458	-4.62053
sp|P54198|HIRA_HUMAN	-0.131986	-0.0264633	-2.35384	0.0524804	0.203458	-4.6213
sp|Q9UQ80|PA2G4_HUMAN	-0.108309	0.0069152	-2.35358	0.0525001	0.203458	-4.62168
sp|Q02750|MP2K1_HUMAN	0.166976	0.189191	2.35332	0.0525195	0.203458	-4.62205
sp|P61019|RAB2A_HUMAN	-0.160037	-0.127294	-2.35322	0.0525268	0.203458	-4.62219
sp|Q9H2I8|LRMDA_HUMAN	-0.182422	-0.0831966	-2.35318	0.0525303	0.203458	-4.62226
sp|Q07617|SPAG1_HUMAN	-0.112582	-0.0770513	-2.35117	0.052682	0.203941	-4.62517
sp|Q9NV88|INT9_HUMAN	-0.108255	-0.0850771	-2.34944	0.0528141	0.204349	-4.62769
sp|P22392-2|NDKB_HUMAN	-0.120562	-0.0208007	-2.34867	0.0528723	0.20447	-4.62881
sp|P07204|TRBM_HUMAN	0.140559	0.116683	2.34671	0.0530216	0.204943	-4.63165
sp|Q8N2H3|PYRD2_HUMAN	-0.162393	-0.0919387	-2.34494	0.0531574	0.205364	-4.63423
sp|O95630|STABP_HUMAN	-0.109235	-0.030402	-2.34379	0.0532455	0.2056	-4.6359
sp|Q16890|TPD53_HUMAN	-0.204764	-0.418037	-2.34342	0.0532741	0.205606	-4.63644
sp|O75113|N4BP1_HUMAN	-0.109697	-0.0032983	-2.34186	0.0533938	0.205963	-4.63871
sp|Q64LD2|WDR25_HUMAN	-0.264647	-0.0594163	-2.34102	0.0534584	0.206108	-4.63992
sp|Q96C86|DCPS_HUMAN	-0.131053	0.0350987	-2.34059	0.0534916	0.206128	-4.64055
sp|Q9P2K2|TXD16_HUMAN	0.446555	0.381286	2.34025	0.0535179	0.206128	-4.64105
sp|P31146|COR1A_HUMAN	-0.326827	0.000679986	-2.33731	0.0537445	0.206803	-4.6453
sp|Q8TBC4|UBA3_HUMAN	-0.100608	-0.0309587	-2.33728	0.0537475	0.206803	-4.64536
sp|P31273|HXC8_HUMAN	0.307727	-0.174697	2.3364	0.0538156	0.206957	-4.64664
sp|P05162|LEG2_HUMAN	0.312129	0.0138988	2.33606	0.0538419	0.206957	-4.64713
sp|Q9H6W3|RIOX1_HUMAN	0.151	0.176103	2.33504	0.0539207	0.207155	-4.6486
sp|Q8NFI3|ENASE_HUMAN	0.257246	0.215783	2.3346	0.0539553	0.207183	-4.64925
sp|Q15386|UBE3C_HUMAN	-0.159908	-0.0369476	-2.33175	0.0541774	0.207887	-4.65339
sp|O95573|ACSL3_HUMAN	0.320161	0.153441	2.33154	0.0541934	0.207887	-4.65369
sp|Q5XPI4|RN123_HUMAN	0.207585	0.0677881	2.33092	0.0542421	0.207969	-4.65459
sp|Q86WC4|OSTM1_HUMAN	0.219863	0.0935499	2.33051	0.0542739	0.207986	-4.65518
sp|Q71F56|MD13L_HUMAN	-0.334521	-0.0190499	-2.32996	0.054317	0.208046	-4.65598
sp|Q9NR46|SHLB2_HUMAN	-0.145091	-0.0391571	-2.32916	0.0543797	0.208119	-4.65714
sp|Q9NUP1|BL1S4_HUMAN	0.120485	0.0641497	2.32901	0.0543916	0.208119	-4.65736
sp|Q6UXI9-3|NPNT_HUMAN	0.228688	0.0725853	2.32867	0.0544182	0.208119	-4.65786
sp|Q8IZD9|DOCK3_HUMAN	-0.178068	-0.045708	-2.32695	0.0545534	0.208532	-4.66036
sp|O15379-2|HDAC3_HUMAN	-0.176704	-0.0506974	-2.32493	0.0547124	0.209028	-4.66329
sp|Q12906-7|ILF3_HUMAN	-0.101329	-0.0216829	-2.3246	0.0547383	0.209028	-4.66377
sp|P60903|S10AA_HUMAN	-0.162699	-0.0920624	-2.3238	0.0548013	0.209078	-4.66492
sp|Q96ST2|IWS1_HUMAN	-0.118926	-0.0398788	-2.32332	0.0548394	0.209078	-4.66562
sp|Q8WV92|MITD1_HUMAN	-0.153597	-0.0781541	-2.32313	0.0548546	0.209078	-4.6659
sp|Q6NUI2-4|GPAT2_HUMAN	-0.227268	-0.042462	-2.32271	0.0548882	0.209078	-4.66652
sp|P61769|B2MG_HUMAN	0.2357	0.206298	2.3227	0.0548887	0.209078	-4.66653
sp|Q9Y285|SYFA_HUMAN	-0.108115	-0.00192265	-2.32223	0.054926	0.209115	-4.66721
sp|Q969V6|MRTFA_HUMAN	-0.180538	-0.297886	-2.32134	0.0549963	0.209278	-4.6685
sp|Q9BY84|DUS16_HUMAN	0.197387	0.1804	2.31988	0.0551123	0.209614	-4.67062
[truncated: 5,604 more rows]

## Sheet: A549 - inf+alc over mck
Protein	logFC	AveExpr	t	P.Value	adj.P.Val	B
sp|P21580|TNAP3_HUMAN	3.33587	0.194253	56.3076	3.71663e-10	2.82575e-06	12.768
sp|P05362|ICAM1_HUMAN	3.09554	0.293651	37.5512	5.44806e-09	1.53929e-05	11.16
sp|Q00653|NFKB2_HUMAN	1.82681	0.23478	36.1139	7.0536e-09	1.53929e-05	10.9733
sp|Q9C002|NMES1_HUMAN	3.33821	0.242903	34.7096	9.16983e-09	1.53929e-05	10.7782
sp|Q15025|TNIP1_HUMAN	2.51575	0.891784	32.7558	1.34504e-08	1.53929e-05	10.4837
sp|Q13113|PDZ1I_HUMAN	2.20223	0.620947	32.1271	1.52885e-08	1.53929e-05	10.3828
sp|Q03169|TNAP2_HUMAN	1.52282	0.187663	31.8884	1.60611e-08	1.53929e-05	10.3436
sp|Q9NZJ4|SACS_HUMAN	2.344	-0.00678783	31.8479	1.61966e-08	1.53929e-05	10.3369
sp|P04179|SODM_HUMAN	2.987	0.434209	31.1472	1.87612e-08	1.58491e-05	10.219
sp|Q01201|RELB_HUMAN	2.40171	-0.0142847	29.0169	2.99532e-08	2.27734e-05	9.83335
sp|Q9H467|CUED2_HUMAN	-1.20319	-0.248496	-27.8092	3.96518e-08	2.74066e-05	9.59499
sp|P80188|NGAL_HUMAN	3.40802	0.677082	25.12	7.75155e-08	4.91125e-05	9.00507
sp|Q96CT2|KLH29_HUMAN	1.9284	-0.385653	23.8004	1.1057e-07	6.19421e-05	8.6817
sp|O95997|PTTG1_HUMAN	-1.41315	-0.417397	-23.4492	1.21928e-07	6.19421e-05	8.59145
sp|P24043|LAMA2_HUMAN	3.72777	-0.37492	23.4411	1.22206e-07	6.19421e-05	8.58934
sp|P09341|GROA_HUMAN	5.49503	0.604609	23.1362	1.33191e-07	6.32905e-05	8.50946
sp|Q504U0|CD046_HUMAN	-1.24395	-0.387737	-22.9014	1.42428e-07	6.36988e-05	8.44696
sp|P42830|CXCL5_HUMAN	2.7338	0.117863	22.3073	1.6928e-07	6.98704e-05	8.28489
sp|P15260|INGR1_HUMAN	1.99853	0.218044	22.2023	1.74607e-07	6.98704e-05	8.25566
sp|Q13772-4|NCOA4_HUMAN	1.33907	0.613832	21.9069	1.90662e-07	7.15306e-05	8.1724
sp|Q9H8V3-3|ECT2_HUMAN	-1.16031	-0.370914	-21.6947	2.03243e-07	7.15306e-05	8.11169
sp|Q17RS7|GEN_HUMAN	3.03049	-0.56997	21.6346	2.06981e-07	7.15306e-05	8.09434
sp|P35219|CAH8_HUMAN	1.00729	0.0340078	20.9279	2.57378e-07	8.50801e-05	7.88561
sp|Q9UKI2|BORG2_HUMAN	-1.62715	-0.347737	-20.5996	2.85489e-07	9.04406e-05	7.78554
sp|P09913|IFIT2_HUMAN	2.93087	1.36503	20.375	3.06768e-07	9.32944e-05	7.71586
sp|P43490|NAMPT_HUMAN	1.46884	0.0989065	19.6682	3.86579e-07	0.000113045	7.49018
sp|O14879|IFIT3_HUMAN	2.51024	1.17013	19.2773	4.40876e-07	0.00011319	7.36089
sp|P10145|IL8_HUMAN	6.40582	0.694913	19.2392	4.46619e-07	0.00011319	7.34812
sp|Q99650|OSMR_HUMAN	1.86007	0.406633	19.2007	4.52498e-07	0.00011319	7.33521
sp|P00966|ASSY_HUMAN	2.10208	0.108607	19.1429	4.61518e-07	0.00011319	7.31572
sp|P07738|PMGE_HUMAN	0.825501	0.067334	19.0469	4.76947e-07	0.00011319	7.28319
sp|Q9P212|PLCE1_HUMAN	-1.43877	-0.372289	-18.9421	4.94475e-07	0.00011319	7.24745
sp|P02671|FIBA_HUMAN	1.47333	0.22115	18.9112	4.99784e-07	0.00011319	7.23686
sp|O94782|UBP1_HUMAN	-1.34614	-0.590497	-18.8745	5.06177e-07	0.00011319	7.22426
sp|P35354|PGH2_HUMAN	4.1001	0.696502	18.4792	5.8127e-07	0.000124329	7.08666
sp|Q76M96-2|CCD80_HUMAN	-1.41617	-0.0803436	-18.4434	5.88693e-07	0.000124329	7.074
sp|Q14596|NBR1_HUMAN	1.85608	0.710189	18.3109	6.17091e-07	0.000125615	7.02694
sp|Q9HAW4|CLSPN_HUMAN	-1.88192	-0.5714	-18.2626	6.27829e-07	0.000125615	7.00969
sp|Q9NSP4|CENPM_HUMAN	-1.3004	-0.329603	-18.0062	6.88537e-07	0.000134229	6.91719
sp|P20827|EFNA1_HUMAN	2.42379	0.775626	17.8914	7.17911e-07	0.00013465	6.87522
sp|Q9Y592|CEP83_HUMAN	2.15618	-0.295995	17.8602	7.26115e-07	0.00013465	6.8638
sp|P29590|PML_HUMAN	0.989955	0.215166	17.5764	8.06109e-07	0.000145062	6.75849
sp|O94808|GFPT2_HUMAN	1.00299	0.0615616	17.5291	8.2042e-07	0.000145062	6.74071
sp|O43187|IRAK2_HUMAN	2.33458	0.386692	17.266	9.05435e-07	0.000155971	6.64094
sp|Q9ULX9|MAFF_HUMAN	1.06017	0.223285	17.1687	9.39411e-07	0.000155971	6.60357
sp|Q9GZP8-2|IMUP_HUMAN	-1.47802	-0.272564	-17.1568	9.43664e-07	0.000155971	6.59899
sp|Q13501|SQSTM_HUMAN	1.6181	0.638768	17.01	9.97993e-07	0.000161441	6.54212
sp|Q99618|CDCA3_HUMAN	-1.14186	-0.416417	-16.7671	1.096e-06	0.000172921	6.4467
sp|Q9BSJ6|PIMRE_HUMAN	-1.15871	-0.381027	-16.7242	1.11445e-06	0.000172921	6.42967
sp|O14495|PLPP3_HUMAN	1.05463	0.0839812	16.417	1.25734e-06	0.000189258	6.3063
sp|P05997|CO5A2_HUMAN	-0.80995	-0.011179	-16.3466	1.29298e-06	0.000189258	6.27764
sp|Q16656-4|NRF1_HUMAN	0.921932	-0.0402453	16.2794	1.3281e-06	0.000189258	6.25015
sp|Q9C0K1|S39A8_HUMAN	1.61346	0.250855	16.2744	1.33074e-06	0.000189258	6.24811
sp|Q9P1Z2|CACO1_HUMAN	1.32436	0.611577	16.2492	1.3442e-06	0.000189258	6.23778
sp|Q9UHG0|DCDC2_HUMAN	-1.2324	-0.165559	-15.8977	1.54954e-06	0.000210918	6.09151
sp|P15428|PGDH_HUMAN	-0.857565	-0.182573	-15.8596	1.57383e-06	0.000210918	6.07547
sp|Q8NC42|RN149_HUMAN	0.707723	0.345787	15.8126	1.60447e-06	0.000210918	6.05558
sp|Q9UBT7|CTNL1_HUMAN	-1.24911	-0.352102	-15.8058	1.609e-06	0.000210918	6.05266
sp|P0DTD2|ORF9B_SARS2	4.15169	-1.16069	15.7	1.68068e-06	0.000216579	6.00765
sp|Q08AF3|SLFN5_HUMAN	1.26659	0.222237	15.5413	1.79527e-06	0.000226908	5.93941
sp|P0DTC8|NS8_SARS2	4.64677	-1.32427	15.4911	1.83331e-06	0.000226908	5.91769
sp|Q86YH2|Z280B_HUMAN	2.5579	0.744405	15.4691	1.85036e-06	0.000226908	5.9081
sp|P53804|TTC3_HUMAN	1.00665	-0.0841952	15.4017	1.90345e-06	0.000229714	5.87877
sp|Q14533|KRT81_HUMAN_contaminant	-1.6728	-0.420282	-15.303	1.98455e-06	0.000231957	5.83547
sp|P78386|KRT85_HUMAN_contaminant	-1.44491	-0.373475	-15.2859	1.99898e-06	0.000231957	5.82795
sp|Q9H4B6|SAV1_HUMAN	1.36577	0.183505	15.2327	2.04465e-06	0.000231957	5.80448
sp|P0DTC5|VME1_SARS2	4.19881	-1.36819	15.1966	2.07636e-06	0.000231957	5.78849
sp|P53350|PLK1_HUMAN	-0.778623	-0.226986	-15.1956	2.07725e-06	0.000231957	5.78804
sp|P80297|MT1X_HUMAN	-1.42733	-0.425779	-15.1644	2.10509e-06	0.000231957	5.77419
sp|P05161|ISG15_HUMAN	1.76415	0.771104	15.045	2.21579e-06	0.000237758	5.72086
sp|Q53EZ4|CEP55_HUMAN	-1.0139	-0.231899	-15.0402	2.22029e-06	0.000237758	5.71875
sp|P23458|JAK1_HUMAN	0.659851	0.264365	14.9731	2.28562e-06	0.000241355	5.68853
sp|Q92823-5|NRCAM_HUMAN	-0.671248	-0.014062	-14.7883	2.477e-06	0.000257982	5.60463
sp|P17302|CXA1_HUMAN	1.15876	0.276472	14.7142	2.55884e-06	0.000261276	5.57066
sp|Q9BW04|SARG_HUMAN	-0.724325	-0.0576836	-14.6978	2.57737e-06	0.000261276	5.56312
sp|Q9UPT9|UBP22_HUMAN	-0.603443	-0.16987	-14.5391	2.76486e-06	0.0002765	5.48964
sp|Q15699|ALX1_HUMAN	-0.8319	-0.0866753	-14.5105	2.80027e-06	0.0002765	5.47631
sp|P17676|CEBPB_HUMAN	1.30779	0.173376	14.3245	3.0438e-06	0.000296693	5.38885
sp|P04183|KITH_HUMAN	-1.2298	-0.447719	-14.266	3.12544e-06	0.000300794	5.36106
sp|Q03405|UPAR_HUMAN	1.53754	0.453374	14.1406	3.30888e-06	0.000314468	5.3011
sp|Q9NQW6|ANLN_HUMAN	-1.27132	-0.453532	-13.9618	3.59212e-06	0.000337172	5.21462
sp|P47736-4|RPGP1_HUMAN	-0.979881	-0.0908798	-13.9126	3.6749e-06	0.000339538	5.19061
sp|Q8WUA8|TSK_HUMAN	1.16416	0.3604	13.894	3.70665e-06	0.000339538	5.18153
sp|Q96IM9|DYDC2_HUMAN	2.86325	-0.517389	13.8358	3.80835e-06	0.000344701	5.15298
sp|Q9Y653|AGRG1_HUMAN	-1.28098	-0.159741	-13.7438	3.97591e-06	0.000355633	5.10752
sp|O00115|DNS2A_HUMAN	-0.53554	0.0333152	-13.6847	4.08776e-06	0.000360421	5.0782
sp|P35869|AHR_HUMAN	0.872956	0.202914	13.6652	4.12559e-06	0.000360421	5.06846
sp|Q96CS7-2|PKHB2_HUMAN	1.1363	0.619207	13.6417	4.17165e-06	0.000360421	5.05672
sp|P53794|SC5A3_HUMAN	0.672213	0.294642	13.5619	4.33229e-06	0.000365218	5.01675
sp|P0DTC9|NCAP_SARS2	4.79478	-1.89834	13.551	4.35473e-06	0.000365218	5.01129
sp|Q8N961|ABTB2_HUMAN	1.08948	-0.0784296	13.5246	4.40979e-06	0.000365218	4.99799
sp|Q9HBM1|SPC25_HUMAN	-0.974445	-0.315119	-13.5201	4.41931e-06	0.000365218	4.9957
sp|Q9Y6Y0|NS1BP_HUMAN	-0.960026	-0.324567	-13.4823	4.4996e-06	0.000367854	4.97664
sp|O00762|UBE2C_HUMAN	-1.42308	-0.514803	-13.4526	4.56403e-06	0.000369152	4.96158
sp|Q9UBR2|CATZ_HUMAN	-0.572832	-0.0408992	-13.4162	4.64427e-06	0.000371019	4.94311
sp|Q96Q89-2|KI20B_HUMAN	-0.947309	-0.304851	-13.387	4.71e-06	0.000371019	4.92821
sp|Q9UNN8|EPCR_HUMAN	-0.756108	-0.16888	-13.3626	4.76552e-06	0.000371019	4.91578
sp|P02511|CRYAB_HUMAN	-0.672134	-0.291321	-13.3553	4.78231e-06	0.000371019	4.91205
sp|Q66PJ3|AR6P4_HUMAN	-0.756918	-0.196354	-13.3077	4.89342e-06	0.000375805	4.88769
sp|Q6ZV73|FGD6_HUMAN	0.597407	0.136913	13.2624	5.00208e-06	0.000379779	4.86438
sp|Q12841|FSTL1_HUMAN	1.1872	0.528358	13.2301	5.08098e-06	0.000379779	4.84776
sp|Q13137-4|CACO2_HUMAN	0.673922	0.155159	13.2167	5.11435e-06	0.000379779	4.84081
sp|O15015|ZN646_HUMAN	1.25635	0.483073	13.2044	5.14497e-06	0.000379779	4.83447
sp|Q86XX4-2|FRAS1_HUMAN	-1.71255	-0.142892	-13.1491	5.28565e-06	0.000386411	4.80581
sp|Q9NRZ9|HELLS_HUMAN	-1.28483	-0.47145	-13.1095	5.38917e-06	0.000390227	4.7852
sp|P00374|DYR_HUMAN	-1.25728	-0.425826	-13.0716	5.49036e-06	0.000393804	4.76542
sp|Q86XF0|DYR2_HUMAN	-1.18369	-0.38787	-12.9809	5.74151e-06	0.000407969	4.71783
sp|P35052|GPC1_HUMAN	-0.597949	0.0104589	-12.8715	6.06233e-06	0.000420957	4.65992
sp|Q96CV9|OPTN_HUMAN	0.602171	0.172906	12.8461	6.13972e-06	0.000420957	4.6464
sp|Q99685|MGLL_HUMAN	-0.581011	-0.114773	-12.8443	6.14528e-06	0.000420957	4.64543
sp|Q9NPD8|UBE2T_HUMAN	-1.34546	-0.420109	-12.8351	6.17337e-06	0.000420957	4.64057
sp|P0DTC2|SPIKE_SARS2	4.66733	-1.82367	12.8248	6.20542e-06	0.000420957	4.63505
sp|Q15004|PAF15_HUMAN	-2.09067	-0.466243	-12.8084	6.2565e-06	0.000420957	4.62631
sp|Q14511-3|CASL_HUMAN	-1.02066	-0.113433	-12.7845	6.33186e-06	0.00042229	4.61354
sp|P13995|MTDC_HUMAN	0.613033	0.126086	12.7046	6.5919e-06	0.000435811	4.5706
sp|O15392-2|BIRC5_HUMAN	-1.59237	-0.437813	-12.678	6.68109e-06	0.0004379	4.55626
sp|P52732|KIF11_HUMAN	-1.10769	-0.357635	-12.6086	6.92034e-06	0.000449704	4.51868
sp|P08174-7|DAF_HUMAN	1.3191	0.367891	12.5298	7.20425e-06	0.000464186	4.47571
sp|Q86VP1-2|TAXB1_HUMAN	0.583467	0.285546	12.5108	7.27468e-06	0.000464785	4.46531
sp|Q8NEM2|SHCBP_HUMAN	-0.838197	-0.28519	-12.4775	7.39974e-06	0.000468835	4.44708
sp|Q9H0R8-2|GBRL1_HUMAN	0.941412	0.432433	12.4159	7.63818e-06	0.000479943	4.41315
sp|O14810|CPLX1_HUMAN	-0.715031	-0.106928	-12.3789	7.78539e-06	0.000485183	4.39272
sp|Q14807|KIF22_HUMAN	-0.859421	-0.215305	-12.3244	8.0083e-06	0.000492952	4.36249
sp|Q0D2I5-5|IFFO1_HUMAN	-0.709055	-0.186123	-12.316	8.04348e-06	0.000492952	4.35779
sp|P00749|UROK_HUMAN	1.46756	0.319017	12.3015	8.10456e-06	0.000492952	4.34969
sp|P35556|FBN2_HUMAN	-0.814094	-0.23273	-12.2766	8.21025e-06	0.000493563	4.33581
sp|Q9GZV5|WWTR1_HUMAN	-0.589364	-0.127065	-12.2686	8.24444e-06	0.000493563	4.33135
sp|Q14451-3|GRB7_HUMAN	-1.12263	-0.192807	-12.2077	8.51114e-06	0.000502991	4.29722
sp|Q53EL6|PDCD4_HUMAN	-0.805185	-0.0321055	-12.1991	8.54937e-06	0.000502991	4.29242
sp|P19838-2|NFKB1_HUMAN	0.550366	0.0646466	12.1748	8.65934e-06	0.000502991	4.27871
sp|Q16890|TPD53_HUMAN	-0.854947	-0.117624	-12.1671	8.69427e-06	0.000502991	4.27439
sp|Q56NI9|ESCO2_HUMAN	-1.81569	-0.703411	-12.1587	8.73271e-06	0.000502991	4.26966
sp|P0DTC7|NS7A_SARS2	3.56711	-1.42433	12.102	8.99746e-06	0.000513998	4.23761
sp|P31641|SC6A6_HUMAN	0.830854	0.255602	12.0809	9.09854e-06	0.000513998	4.22562
sp|O60869|EDF1_HUMAN	-0.655298	-0.126808	-12.0751	9.12663e-06	0.000513998	4.22231
sp|P20591|MX1_HUMAN	3.40068	1.12999	12.0134	9.42994e-06	0.000527175	4.18721
sp|Q15398|DLGP5_HUMAN	-1.42038	-0.373724	-11.9967	9.51428e-06	0.000528008	4.17764
sp|P04114|APOB_HUMAN	1.12425	0.140122	11.9497	9.75578e-06	0.000537487	4.15071
sp|P02795|MT2_HUMAN	-1.20709	-0.308213	-11.8526	1.02772e-05	0.000554012	4.09472
sp|Q96EA4|SPDLY_HUMAN	-1.02591	-0.266455	-11.8353	1.03737e-05	0.000554012	4.08467
sp|O60488|ACSL4_HUMAN	1.18805	0.433853	11.8328	1.03877e-05	0.000554012	4.08321
sp|Q8N392|RHG18_HUMAN	-0.503018	-0.115068	-11.805	1.05446e-05	0.000554012	4.06709
sp|Q9NU53|GINM1_HUMAN	0.67118	0.238135	11.7924	1.06169e-05	0.000554012	4.05973
sp|Q04864|REL_HUMAN	0.64401	0.152525	11.7878	1.06431e-05	0.000554012	4.05708
sp|P20749|BCL3_HUMAN	0.72717	0.0614668	11.7858	1.06546e-05	0.000554012	4.05592
sp|Q9BQE5|APOL2_HUMAN	0.574726	0.147655	11.7729	1.07296e-05	0.000554012	4.04837
sp|A6NHX0|CAST2_HUMAN	-0.558793	-0.0930412	-11.7689	1.07524e-05	0.000554012	4.04608
sp|P00973-3|OAS1_HUMAN	1.20103	0.595778	11.7635	1.07844e-05	0.000554012	4.04288
sp|Q96FZ2|HMCES_HUMAN	-0.515314	-0.124997	-11.7356	1.09486e-05	0.000557668	4.02662
sp|Q9UBB4|ATX10_HUMAN	-0.534771	-0.0776437	-11.7266	1.10023e-05	0.000557668	4.02135
sp|P07948|LYN_HUMAN	0.682088	0.180529	11.6842	1.1259e-05	0.000566904	3.9965
sp|O75030|MITF_HUMAN	-0.524617	0.033549	-11.6596	1.14117e-05	0.00056921	3.982
sp|Q9BZY9|TRI31_HUMAN	2.43429	0.655135	11.6329	1.15793e-05	0.00056921	3.96629
sp|O00418|EF2K_HUMAN	-0.63703	-0.162889	-11.6159	1.16882e-05	0.00056921	3.95619
sp|Q6PUV4|CPLX2_HUMAN	-0.862084	-0.0698664	-11.6139	1.17005e-05	0.00056921	3.95506
sp|P02679|FIBG_HUMAN	1.55933	0.135528	11.6058	1.17526e-05	0.00056921	3.95027
sp|Q13829|BACD2_HUMAN	0.740845	0.2265	11.5959	1.18167e-05	0.00056921	3.9444
sp|Q8IU85|KCC1D_HUMAN	-0.508436	-0.0839118	-11.5941	1.18289e-05	0.00056921	3.94329
sp|P30530|UFO_HUMAN	-1.26	-0.224846	-11.5776	1.19364e-05	0.000570771	3.93354
sp|Q13393|PLD1_HUMAN	0.74332	0.221362	11.5616	1.20418e-05	0.000572209	3.92406
sp|O60566-3|BUB1B_HUMAN	-0.718547	-0.155341	-11.4763	1.26233e-05	0.00059612	3.87318
sp|P60520|GBRL2_HUMAN	0.837412	0.281545	11.4462	1.28362e-05	0.000602429	3.85514
sp|Q96B01|R51A1_HUMAN	-1.70136	-0.645665	-11.4106	1.3093e-05	0.00061071	3.83375
sp|P49716|CEBPD_HUMAN	1.48011	0.390604	11.3685	1.3404e-05	0.000612733	3.8084
sp|Q9ULW0|TPX2_HUMAN	-1.0908	-0.396915	-11.3681	1.34075e-05	0.000612733	3.80811
sp|P05231|IL6_HUMAN	6.17663	1.35621	11.3598	1.34699e-05	0.000612733	3.8031
sp|Q9H0J9|PAR12_HUMAN	0.570651	0.134434	11.3594	1.34724e-05	0.000612733	3.8029
sp|P59666|DEF3_HUMAN	2.16138	0.586062	11.3506	1.35393e-05	0.000612733	3.79755
sp|Q7Z7G8|VP13B_HUMAN	0.869363	0.402953	11.2901	1.40069e-05	0.000630144	3.76086
sp|O15488|GLYG2_HUMAN	-0.526643	-0.134159	-11.1712	1.49819e-05	0.000669801	3.6881
sp|P19474|RO52_HUMAN	0.519763	0.170502	11.1534	1.51337e-05	0.000669801	3.67719
sp|P15291|B4GT1_HUMAN	0.808421	0.170679	11.1512	1.51527e-05	0.000669801	3.67583
sp|Q15417|CNN3_HUMAN	-0.486487	-0.0439988	-11.0938	1.56574e-05	0.000684684	3.64037
sp|O75841|UPK1B_HUMAN	-0.657957	-0.236878	-11.0867	1.57209e-05	0.000684684	3.63599
sp|Q99807|COQ7_HUMAN	0.948934	0.454569	11.0779	1.58001e-05	0.000684684	3.63055
sp|Q9UKX2|MYH2_HUMAN	1.91734	0.315564	11.0634	1.59322e-05	0.000684684	3.62153
sp|O14777|NDC80_HUMAN	-0.838049	-0.194525	-11.0626	1.59396e-05	0.000684684	3.62103
sp|Q8TE76|MORC4_HUMAN	-0.736145	-0.137976	-11.0179	1.63545e-05	0.00069856	3.5932
sp|P12273|PIP_HUMAN	1.1652	0.670282	11.0014	1.651e-05	0.00070126	3.58295
sp|O43709|BUD23_HUMAN	-0.49243	-0.129292	-10.9896	1.6623e-05	0.000702138	3.57556
sp|Q04724|TLE1_HUMAN	0.73038	-4.5722e-05	10.9581	1.69285e-05	0.000711089	3.55583
sp|Q8NHQ8|RASF8_HUMAN	0.602545	0.0607502	10.9431	1.70762e-05	0.000713354	3.54641
sp|Q6EMK4|VASN_HUMAN	-1.46097	-0.17035	-10.9093	1.74137e-05	0.000716426	3.5252
sp|O95395|GCNT3_HUMAN	0.837008	0.404562	10.9092	1.74154e-05	0.000716426	3.52509
sp|Q9ULF5|S39AA_HUMAN	-0.602427	-0.05356	-10.9075	1.74324e-05	0.000716426	3.52403
sp|O15118|NPC1_HUMAN	0.740239	0.187176	10.8912	1.75986e-05	0.000717602	3.51375
sp|Q86W34|AMZ2_HUMAN	-0.538154	-0.132293	-10.8862	1.76498e-05	0.000717602	3.51059
sp|P41235-4|HNF4A_HUMAN	-0.982893	-0.0950069	-10.8479	1.80472e-05	0.000729857	3.48645
sp|O14757|CHK1_HUMAN	-0.510608	-0.157176	-10.8366	1.81668e-05	0.000730804	3.47929
sp|Q01432-4|AMPD3_HUMAN	0.556833	0.193945	10.8261	1.82788e-05	0.000731442	3.47262
sp|P04217|A1BG_HUMAN	1.0937	0.00744112	10.8082	1.84715e-05	0.00073274	3.46124
sp|P10586|PTPRF_HUMAN	-0.803129	0.0560132	-10.8052	1.8504e-05	0.00073274	3.45933
sp|Q13641|TPBG_HUMAN	0.79364	0.273402	10.781	1.8768e-05	0.000739341	3.44396
sp|Q9Y2B9|IPKG_HUMAN	-0.883242	-0.187796	-10.7191	1.94645e-05	0.000761075	3.40441
sp|Q9Y4H2|IRS2_HUMAN	1.06557	0.217194	10.6939	1.97572e-05	0.000761075	3.3882
sp|P14635|CCNB1_HUMAN	-0.59002	-0.273482	-10.6848	1.9863e-05	0.000761075	3.38241
sp|P01130|LDLR_HUMAN	1.35407	0.584497	10.6847	1.98645e-05	0.000761075	3.38232
sp|P31350-2|RIR2_HUMAN	-1.3636	-0.656734	-10.6804	1.99152e-05	0.000761075	3.37955
sp|P09668|CATH_HUMAN	-0.575476	-0.0524889	-10.68	1.99203e-05	0.000761075	3.37927
sp|Q96BD8|SKA1_HUMAN	-0.940406	-0.276338	-10.6688	2.0052e-05	0.000762277	3.37212
sp|Q14680|MELK_HUMAN	-0.737876	-0.179629	-10.6463	2.03224e-05	0.000768711	3.35757
sp|P00751|CFAB_HUMAN	2.10967	0.284876	10.591	2.10022e-05	0.000788757	3.32182
sp|Q9UK41|VPS28_HUMAN	0.493146	0.20375	10.5864	2.10598e-05	0.000788757	3.31884
sp|O15304|SIVA_HUMAN	-0.936038	-0.0602494	-10.5526	2.14893e-05	0.000800431	3.2969
sp|P50548|ERF_HUMAN	-0.454981	-0.10959	-10.5454	2.15821e-05	0.000800431	3.29221
sp|Q8TDB6|DTX3L_HUMAN	0.502011	0.110699	10.5027	2.21415e-05	0.000817194	3.26439
sp|O43353|RIPK2_HUMAN	0.552529	0.136065	10.4825	2.24131e-05	0.000820604	3.25113
sp|P42575|CASP2_HUMAN	-0.733519	-0.205556	-10.4762	2.24978e-05	0.000820604	3.24703
sp|Q9H0V9-2|LMA2L_HUMAN	1.46727	0.283837	10.4718	2.25577e-05	0.000820604	3.24413
sp|Q14181|DPOA2_HUMAN	-0.802311	-0.277434	-10.455	2.27875e-05	0.000823779	3.23311
sp|Q9H2H9|S38A1_HUMAN	0.735545	0.299626	10.4496	2.28617e-05	0.000823779	3.22957
sp|O43272|PROD_HUMAN	-0.534392	-0.0343255	-10.4264	2.31848e-05	0.000831481	3.21431
sp|Q8WXE9-3|STON2_HUMAN	6.36437	-1.64525	10.4084	2.34381e-05	0.000836618	3.20248
sp|Q5W0B1|OBI1_HUMAN	-0.892323	-0.226383	-10.3829	2.38036e-05	0.000839002	3.18564
sp|Q8IY21|DDX60_HUMAN	0.984002	0.49372	10.3761	2.39025e-05	0.000839002	3.18113
sp|P0CG34|TB15A_HUMAN	-0.595681	-0.086405	-10.3757	2.39079e-05	0.000839002	3.18088
sp|Q04726-4|TLE3_HUMAN	0.871162	0.144857	10.3686	2.40116e-05	0.000839002	3.17617
sp|P20908|CO5A1_HUMAN	-0.92122	-0.0826505	-10.3581	2.41649e-05	0.000839002	3.16924
sp|Q8NBZ7-2|UXS1_HUMAN	0.740672	0.198757	10.358	2.4167e-05	0.000839002	3.16915
sp|P04733|MT1F_HUMAN	-1.45936	-0.322745	-10.3398	2.44364e-05	0.0008445	3.15708
sp|Q96GD4-5|AURKB_HUMAN	-1.03771	-0.285975	-10.3306	2.45739e-05	0.000845408	3.15097
sp|Q9Y3D2|MSRB2_HUMAN	-0.74678	0.0472019	-10.2861	2.52511e-05	0.000864793	3.12137
sp|O60282|KIF5C_HUMAN	-0.507475	-0.166811	-10.2474	2.5857e-05	0.000881574	3.09553
sp|P50897|PPT1_HUMAN	-0.559765	-0.103968	-10.2094	2.64694e-05	0.000898422	3.07003
sp|P32456|GBP2_HUMAN	0.889201	0.368781	10.1768	2.7008e-05	0.000912361	3.04808
sp|Q9NYZ3|GTSE1_HUMAN	-1.04333	-0.420083	-10.1701	2.712e-05	0.000912361	3.04356
sp|P45973|CBX5_HUMAN	-0.500925	-0.122906	-10.1501	2.74575e-05	0.000919644	3.03008
sp|Q6PL18|ATAD2_HUMAN	-0.800132	-0.335889	-10.1114	2.8125e-05	0.000937869	3.00389
sp|O14578-4|CTRO_HUMAN	-0.910858	-0.269079	-10.042	2.93698e-05	0.000974801	2.95665
sp|Q8N8R7|AL14E_HUMAN	0.471306	0.0364812	10.0333	2.95293e-05	0.000974801	2.95075
sp|P48751-3|B3A3_HUMAN	0.589277	0.167176	10.0188	2.97995e-05	0.000974801	2.9408
sp|P16949|STMN1_HUMAN	-0.515193	-0.096339	-10.0156	2.98598e-05	0.000974801	2.9386
sp|Q96HA7|TONSL_HUMAN	-0.576432	-0.214318	-10.0148	2.98736e-05	0.000974801	2.9381
sp|P10588|NR2F6_HUMAN	-0.658753	-0.156692	-9.96558	3.08127e-05	0.000998769	2.90431
sp|Q99952|PTN18_HUMAN	-0.698471	-0.319081	-9.95502	3.10185e-05	0.000998769	2.89705
sp|Q9P2D0|IBTK_HUMAN	0.438717	0.0722522	9.94769	3.11622e-05	0.000998769	2.892
sp|Q9ULI0|ATD2B_HUMAN	-0.440906	-0.203045	-9.92819	3.15484e-05	0.000998769	2.87855
sp|Q9BYK8|HELZ2_HUMAN	1.06091	0.316859	9.92712	3.15697e-05	0.000998769	2.87782
sp|Q9NZJ0|DTL_HUMAN	-1.28227	-0.688643	-9.91809	3.17505e-05	0.000998769	2.87158
sp|Q9UGQ3|GTR6_HUMAN	1.07076	0.412338	9.91673	3.17777e-05	0.000998769	2.87065
sp|Q92859|NEO1_HUMAN	-0.471772	-0.0317865	-9.91384	3.1836e-05	0.000998769	2.86865
sp|P49788|TIG1_HUMAN	1.32943	0.405146	9.91097	3.18937e-05	0.000998769	2.86667
sp|P52564|MP2K6_HUMAN	-0.390202	-0.0641242	-9.90959	3.19217e-05	0.000998769	2.86571
sp|O95786|DDX58_HUMAN	0.827241	0.329658	9.88426	3.24384e-05	0.00101077	2.84817
sp|Q9Y2G5|OFUT2_HUMAN	0.473705	0.141562	9.87693	3.25896e-05	0.00101134	2.84309
sp|Q9H694|BICC1_HUMAN	-0.415882	-0.131716	-9.85767	3.29909e-05	0.00101963	2.82973
sp|Q9BZL1|UBL5_HUMAN	-0.458813	0.0530788	-9.82588	3.36656e-05	0.00103627	2.80761
sp|P57086|SCND1_HUMAN	-0.471758	0.0601995	-9.81519	3.3896e-05	0.00103767	2.80015
sp|O60269|GRIN2_HUMAN	-0.72125	-0.173384	-9.80596	3.40967e-05	0.00103767	2.79371
sp|P52292|IMA1_HUMAN	-0.591032	-0.0579019	-9.80487	3.41203e-05	0.00103767	2.79295
sp|Q9BYN0|SRXN1_HUMAN	0.558168	0.0949504	9.78792	3.44921e-05	0.0010448	2.7811
sp|P53814-6|SMTN_HUMAN	-0.565898	-0.160107	-9.74928	3.53573e-05	0.00106675	2.75402
sp|Q9UJY4|GGA2_HUMAN	-0.383116	-0.0741564	-9.70991	3.62645e-05	0.00108619	2.72633
sp|Q9BS16|CENPK_HUMAN	-0.727972	-0.160512	-9.70402	3.64025e-05	0.00108619	2.72217
sp|Q96EX3|WDR34_HUMAN	-0.709179	-0.332105	-9.69917	3.65166e-05	0.00108619	2.71875
sp|Q9NVI1|FANCI_HUMAN	-1.11068	-0.355383	-9.6935	3.66505e-05	0.00108619	2.71475
sp|O75496|GEMI_HUMAN	-1.22307	-0.343637	-9.68586	3.68317e-05	0.00108619	2.70936
sp|Q9Y4B5|MTCL1_HUMAN	-0.51018	-0.172854	-9.6795	3.69834e-05	0.00108619	2.70486
sp|P04818|TYSY_HUMAN	-1.24705	-0.43254	-9.67874	3.70015e-05	0.00108619	2.70433
sp|O95551-2|TYDP2_HUMAN	0.566749	0.229494	9.66288	3.73831e-05	0.00108904	2.6931
sp|P18858|DNLI1_HUMAN	-0.984901	-0.265643	-9.66279	3.73852e-05	0.00108904	2.69304
sp|P51965|UB2E1_HUMAN	0.564961	0.264844	9.64659	3.77797e-05	0.00109026	2.68156
sp|Q15746|MYLK_HUMAN	-0.511974	-0.165728	-9.64278	3.78732e-05	0.00109026	2.67886
sp|Q9Y237-2|PIN4_HUMAN	-0.405805	-0.0639358	-9.64221	3.78872e-05	0.00109026	2.67845
sp|Q14011-2|CIRBP_HUMAN	-0.479144	-0.159028	-9.63761	3.80005e-05	0.00109026	2.67519
sp|P17301|ITA2_HUMAN	0.626558	0.206149	9.59162	3.9154e-05	0.00111913	2.64247
sp|P50452|SPB8_HUMAN	0.732504	0.1567	9.54681	4.03165e-05	0.00114668	2.61045
sp|P12931-2|SRC_HUMAN	0.468524	0.091848	9.54291	4.04195e-05	0.00114668	2.60765
sp|A9UHW6-3|MI4GD_HUMAN	-0.468048	-0.0999022	-9.51118	4.12689e-05	0.00116368	2.58489
sp|P61812-2|TGFB2_HUMAN	-0.479699	0.00399303	-9.50912	4.13248e-05	0.00116368	2.58341
sp|Q9ULX6|AKP8L_HUMAN	0.420285	0.208722	9.50181	4.15236e-05	0.00116496	2.57815
sp|P49759-3|CLK1_HUMAN	0.915631	0.403721	9.48927	4.18675e-05	0.00116631	2.56912
sp|Q8IY22|CMIP_HUMAN	-0.486944	-0.200516	-9.48887	4.18784e-05	0.00116631	2.56884
sp|P02675|FIBB_HUMAN	0.99538	0.345671	9.46899	4.24304e-05	0.00117379	2.5545
sp|Q9BRX5|PSF3_HUMAN	-0.556673	-0.159424	-9.46596	4.2515e-05	0.00117379	2.55232
sp|Q96T88|UHRF1_HUMAN	-1.24344	-0.420342	-9.4614	4.26431e-05	0.00117379	2.54902
sp|Q7Z7L1|SLN11_HUMAN	0.649499	0.125929	9.45332	4.2871e-05	0.00117379	2.54318
sp|Q9NZR1|TMOD2_HUMAN	0.798718	0.627607	9.44793	4.3024e-05	0.00117379	2.53928
sp|Q12933|TRAF2_HUMAN	0.431709	-0.00412697	9.44618	4.30736e-05	0.00117379	2.53802
sp|Q9P0J1-2|PDP1_HUMAN	0.506306	0.159239	9.42309	4.37362e-05	0.00118759	2.5213
sp|P0DTD1|R1AB_SARS2	2.65559	-1.77502	9.41238	4.40474e-05	0.00118783	2.51353
sp|P18827|SDC1_HUMAN	-1.10185	0.0300824	-9.41204	4.40573e-05	0.00118783	2.51329
sp|Q9H6S3|ES8L2_HUMAN	-0.4663	-0.152521	-9.4002	4.44045e-05	0.00119199	2.50469
sp|Q9Y2D5-6|AKAP2_HUMAN	0.469549	0.112419	9.3961	4.45254e-05	0.00119199	2.50171
sp|Q8N9Z2|CC71L_HUMAN	0.770826	0.240915	9.35822	4.56607e-05	0.00121777	2.47412
sp|O43663|PRC1_HUMAN	-0.710319	-0.269543	-9.35337	4.58086e-05	0.00121777	2.47058
sp|P24941|CDK2_HUMAN	-0.501997	-0.18943	-9.29915	4.74977e-05	0.00125828	2.43089
sp|P09914|IFIT1_HUMAN	1.9665	0.899866	9.27226	4.83618e-05	0.00127315	2.41112
sp|Q53HL2|BOREA_HUMAN	-0.775119	-0.232645	-9.27126	4.83941e-05	0.00127315	2.41039
sp|O14775|GNB5_HUMAN	-0.635726	-0.0337219	-9.2627	4.8673e-05	0.00127607	2.40409
sp|P43353|AL3B1_HUMAN	-0.621666	-0.0574937	-9.24441	4.92754e-05	0.00128742	2.39061
sp|Q9UBT6|POLK_HUMAN	0.701357	0.311004	9.22252	5.00077e-05	0.00130208	2.37443
sp|O75460|ERN1_HUMAN	1.39502	0.450189	9.20642	5.05538e-05	0.00131181	2.36251
sp|P12830|CADH1_HUMAN	-0.374398	-0.0450748	-9.19702	5.0876e-05	0.00131568	2.35555
sp|P53355-3|DAPK1_HUMAN	-0.393946	-0.0573659	-9.17875	5.1509e-05	0.00132753	2.34198
sp|O75792|RNH2A_HUMAN	-0.474137	-0.0679525	-9.15538	5.23315e-05	0.00134418	2.3246
sp|Q8WV24|PHLA1_HUMAN	0.514086	0.0716113	9.14001	5.28808e-05	0.00135371	2.31315
sp|Q86Y91|KI18B_HUMAN	-0.868747	-0.422949	-9.0744	5.53003e-05	0.0014109	2.26405
sp|P40692|MLH1_HUMAN	-0.420802	-0.0954224	-9.0638	5.57027e-05	0.00141641	2.25609
sp|Q8IX90|SKA3_HUMAN	-0.99505	-0.354478	-9.05541	5.60238e-05	0.00141983	2.24978
sp|P46527|CDN1B_HUMAN	0.79081	0.329243	9.03591	5.67783e-05	0.00143417	2.2351
sp|P09884|DPOLA_HUMAN	-0.658706	-0.175104	-9.03042	5.69925e-05	0.00143461	2.23096
sp|O00560|SDCB1_HUMAN	0.667014	0.360306	9.02582	5.71729e-05	0.00143461	2.22749
sp|Q9HCE9|ANO8_HUMAN	0.530725	0.181833	9.01435	5.76256e-05	0.00144121	2.21883
sp|Q9BSH5|HDHD3_HUMAN	0.421077	0.126532	8.99783	5.82849e-05	0.00144531	2.20634
sp|O75717|WDHD1_HUMAN	-0.716117	-0.321751	-8.99693	5.8321e-05	0.00144531	2.20566
sp|Q32NB8|PGPS1_HUMAN	0.469975	0.147687	8.99596	5.83598e-05	0.00144531	2.20493
sp|Q9ULH7-5|MRTFB_HUMAN	-0.388863	-0.143393	-8.98387	5.88486e-05	0.00145268	2.19577
sp|O60512|B4GT3_HUMAN	0.894087	0.128551	8.97824	5.90777e-05	0.00145362	2.19151
sp|Q17RY0|CPEB4_HUMAN	0.538581	0.117748	8.97301	5.92913e-05	0.00145417	2.18754
sp|Q15653-2|IKBB_HUMAN	-0.561853	-0.0855109	-8.94536	6.0436e-05	0.00147366	2.16654
sp|Q14202|ZMYM3_HUMAN	-0.468999	-0.100362	-8.94447	6.04736e-05	0.00147366	2.16586
sp|P25685|DNJB1_HUMAN	-0.434064	-0.13153	-8.92312	6.13753e-05	0.00148077	2.1496
sp|Q9ULQ0|STRP2_HUMAN	0.36096	0.0701542	8.91932	6.15372e-05	0.00148077	2.1467
sp|P52943|CRIP2_HUMAN	-0.404733	-0.119998	-8.9189	6.15554e-05	0.00148077	2.14638
sp|Q01628|IFM3_HUMAN	0.590499	0.0824335	8.91053	6.19144e-05	0.00148077	2.13999
sp|Q15596|NCOA2_HUMAN	-0.387893	-0.141244	-8.90949	6.19592e-05	0.00148077	2.1392
sp|P30405|PPIF_HUMAN	0.38887	0.0619333	8.90685	6.20727e-05	0.00148077	2.13718
sp|P07951-2|TPM2_HUMAN	-0.580152	-0.253314	-8.90555	6.2129e-05	0.00148077	2.13619
sp|Q86VI3|IQGA3_HUMAN	-0.623908	-0.0942214	-8.85961	6.41498e-05	0.00152416	2.10102
sp|Q9H832|UBE2Z_HUMAN	0.364117	0.0870929	8.85427	6.43894e-05	0.00152509	2.09692
sp|P07339|CATD_HUMAN_contaminant	-0.454337	-0.0327456	-8.84089	6.49945e-05	0.00153364	2.08664
sp|Q9BW71|HIRP3_HUMAN	-0.625508	-0.141261	-8.83335	6.53383e-05	0.00153364	2.08084
sp|Q86TB3|ALPK2_HUMAN	-0.487554	-0.187645	-8.83183	6.54083e-05	0.00153364	2.07967
sp|Q9BX40-2|LS14B_HUMAN	-0.529361	-0.199002	-8.82857	6.55574e-05	0.00153364	2.07716
sp|Q6NZ67|MZT2B_HUMAN	-0.42306	-0.140643	-8.81086	6.63765e-05	0.00154804	2.06352
sp|O75330-3|HMMR_HUMAN	-0.669924	-0.210084	-8.78694	6.75012e-05	0.00156946	2.04505
sp|Q96PZ2|F111A_HUMAN	-0.426122	-0.104769	-8.77583	6.80311e-05	0.00157223	2.03645
sp|P08648|ITA5_HUMAN	0.476861	0.172332	8.77411	6.81135e-05	0.00157223	2.03512
sp|P49643|PRI2_HUMAN	-0.83855	-0.261557	-8.76656	6.84766e-05	0.00157223	2.02927
sp|Q8TD55|PKHO2_HUMAN	0.360667	0.142932	8.76553	6.85264e-05	0.00157223	2.02848
sp|Q9UGH3|S23A2_HUMAN	0.748802	0.0568656	8.76289	6.86543e-05	0.00157223	2.02642
sp|Q9NPF2|CHSTB_HUMAN	1.25863	0.218141	8.73201	7.01674e-05	0.00160205	2.00246
sp|Q9NYV6|RRN3_HUMAN	-0.795443	-0.167563	-8.70248	7.16499e-05	0.00162768	1.97946
sp|P54868|HMCS2_HUMAN	1.92978	0.360134	8.7003	7.17608e-05	0.00162768	1.97776
sp|Q719H9|KCTD1_HUMAN	-0.708584	-0.110821	-8.69694	7.1932e-05	0.00162768	1.97514
sp|Q9BWW4|SSBP3_HUMAN	-0.473712	-0.190417	-8.69077	7.22482e-05	0.00162998	1.97032
sp|Q99985|SEM3C_HUMAN	0.644879	0.136058	8.66606	7.35283e-05	0.00165395	1.951
sp|Q9NZU5|LMCD1_HUMAN	-0.417434	-0.0161278	-8.65811	7.39456e-05	0.00165843	1.94477
sp|Q9UHA4|LTOR3_HUMAN	0.366686	0.16471	8.65136	7.43023e-05	0.00165887	1.93948
sp|P33552|CKS2_HUMAN	-0.659752	-0.147071	-8.64949	7.44014e-05	0.00165887	1.93801
sp|Q9UEE5|ST17A_HUMAN	0.565865	0.219259	8.64319	7.47362e-05	0.00166108	1.93307
sp|P06400|RB_HUMAN	-0.680423	-0.281394	-8.63942	7.49375e-05	0.00166108	1.93011
sp|Q9UM22|EPDR1_HUMAN	-0.435248	0.0237817	-8.62622	7.56473e-05	0.00167002	1.91974
sp|O43768-4|ENSA_HUMAN	-0.395402	-0.077119	-8.62376	7.57804e-05	0.00167002	1.91781
sp|P26572|MGAT1_HUMAN	0.558521	0.0821404	8.60136	7.70045e-05	0.00168973	1.90018
sp|O43294|TGFI1_HUMAN	-0.518486	-0.0508434	-8.59928	7.71192e-05	0.00168973	1.89854
sp|Q9BQ70|TCF25_HUMAN	-0.516217	-0.209892	-8.59132	7.75609e-05	0.00169453	1.89225
sp|P69905|HBA_HUMAN	0.812393	0.416345	8.57616	7.8409e-05	0.00170181	1.88029
sp|Q63ZY3|KANK2_HUMAN	-0.392545	-0.128926	-8.57613	7.84106e-05	0.00170181	1.88026
sp|O95229|ZWINT_HUMAN	-1.62126	-0.511789	-8.57338	7.85656e-05	0.00170181	1.87809
sp|Q9HB40|RISC_HUMAN	-0.37438	-0.0115847	-8.54761	8.00354e-05	0.00172872	1.85769
sp|P61024|CKS1_HUMAN	-0.640293	-0.212318	-8.53987	8.0483e-05	0.0017298	1.85155
sp|Q9NTJ3|SMC4_HUMAN	-0.485987	-0.140965	-8.53843	8.05665e-05	0.0017298	1.85041
sp|Q96CP2|FWCH2_HUMAN	-0.458746	-0.104826	-8.52446	8.13823e-05	0.0017298	1.83932
sp|Q9BYB4|GNB1L_HUMAN	0.436611	0.100956	8.52396	8.14121e-05	0.0017298	1.83892
sp|Q96IF1|AJUBA_HUMAN	-0.510879	0.0185062	-8.52387	8.14169e-05	0.0017298	1.83886
sp|P0DTC3|AP3A_SARS2	1.59643	-0.351799	8.5233	8.14504e-05	0.0017298	1.8384
sp|P02794|FRIH_HUMAN	0.679117	0.327656	8.50097	8.2776e-05	0.00175305	1.82063
sp|Q07352|TISB_HUMAN	0.823504	0.285277	8.42934	8.71952e-05	0.00184151	1.76336
sp|A1L390|PKHG3_HUMAN	-0.480038	-0.214994	-8.42285	8.76082e-05	0.00184511	1.75816
sp|Q9Y2H5|PKHA6_HUMAN	-0.359645	-0.107427	-8.39677	8.9293e-05	0.00186298	1.73718
sp|P04792|HSPB1_HUMAN	-0.446636	-0.0649832	-8.39434	8.94514e-05	0.00186298	1.73523
sp|O76041-2|NEBL_HUMAN	-0.481053	-0.0954387	-8.38938	8.97766e-05	0.00186298	1.73123
sp|Q96QD8|S38A2_HUMAN	1.16924	0.351148	8.38828	8.9849e-05	0.00186298	1.73034
sp|Q5JTD0|TJAP1_HUMAN	0.515006	0.191605	8.38473	9.00827e-05	0.00186298	1.72748
sp|Q13572|ITPK1_HUMAN	-0.503928	-0.0878979	-8.38435	9.01076e-05	0.00186298	1.72718
sp|Q4J6C6|PPCEL_HUMAN	-0.407964	-0.0311136	-8.38338	9.01721e-05	0.00186298	1.72639
sp|P52569-3|CTR2_HUMAN	1.25937	0.313122	8.34065	9.3044e-05	0.00191711	1.69185
sp|O76080|ZFAN5_HUMAN	0.498899	0.270777	8.31877	9.45541e-05	0.00194296	1.67411
sp|Q5VW38-2|GP107_HUMAN	0.516904	0.174723	8.31444	9.48569e-05	0.00194382	1.67059
sp|Q9P021|CRIPT_HUMAN	-0.448819	0.00326048	-8.31086	9.51075e-05	0.00194382	1.66768
sp|Q14517|FAT1_HUMAN	0.640971	0.126356	8.27741	9.74869e-05	0.00198539	1.64045
sp|Q9UFN0|NPS3A_HUMAN	1.35083	0.457203	8.27315	9.7795e-05	0.00198539	1.63698
sp|P51151|RAB9A_HUMAN	0.554021	0.165322	8.27136	9.79245e-05	0.00198539	1.63552
sp|P61601|NCALD_HUMAN	-0.4622	-0.0515116	-8.26041	9.87228e-05	0.00199625	1.62657
sp|Q7LGA3|HS2ST_HUMAN	0.538204	0.130871	8.23533	0.000100578	0.00202836	1.60606
sp|Q9BXW9-1|FACD2_HUMAN	-1.2154	-0.414695	-8.22587	0.000101287	0.00203396	1.59831
sp|O60565|GREM1_HUMAN	0.475487	0.552088	8.2245	0.00010139	0.00203396	1.59718
sp|Q9ULV0|MYO5B_HUMAN	-0.407117	-0.0729066	-8.21427	0.000102166	0.00204318	1.58879
sp|Q9NQH7|XPP3_HUMAN	0.44426	0.116405	8.21136	0.000102388	0.00204318	1.5864
sp|P07996|TSP1_HUMAN	-0.551551	0.0203491	-8.18486	0.000104432	0.00207853	1.5646
sp|Q9Y6N7-2|ROBO1_HUMAN	0.717044	0.0394704	8.16908	0.000105672	0.00208888	1.55159
sp|Q6KB66|K2C80_HUMAN_contaminant	-0.493285	-0.071198	-8.16859	0.00010571	0.00208888	1.55119
sp|Q99661|KIF2C_HUMAN	-0.852446	-0.245026	-8.16355	0.00010611	0.00208888	1.54703
sp|Q8NEY1|NAV1_HUMAN	-0.433353	-0.115194	-8.16195	0.000106237	0.00208888	1.54571
sp|Q5TBA9|FRY_HUMAN	0.943141	-0.0197887	8.16083	0.000106326	0.00208888	1.54478
sp|O75506|HSBP1_HUMAN	-0.423258	-0.0138597	-8.15005	0.000107189	0.0021004	1.53588
sp|O95084|PRS23_HUMAN	-0.504516	0.00959639	-8.14295	0.000107761	0.00210619	1.53
sp|O95347|SMC2_HUMAN	-0.571203	-0.175203	-8.1272	0.000109043	0.00212578	1.51697
sp|Q96Q07|BTBD9_HUMAN	0.678028	0.104861	8.11899	0.000109718	0.00213348	1.51016
sp|Q14114|LRP8_HUMAN	0.782058	0.0717174	8.1063	0.000110771	0.00214093	1.49962
sp|O15056|SYNJ2_HUMAN	-0.333945	-0.106298	-8.10479	0.000110897	0.00214093	1.49837
sp|P84101|SERF2_HUMAN	-0.656936	-0.00203036	-8.1042	0.000110947	0.00214093	1.49788
sp|P23921|RIR1_HUMAN	-0.472307	-0.145813	-8.09233	0.000111944	0.00215471	1.48801
sp|O14933|UB2L6_HUMAN	0.414606	0.123422	8.06309	0.000114444	0.00219726	1.46365
sp|Q7L3B6|CD37L_HUMAN	0.485979	0.185583	8.0551	0.000115138	0.00220503	1.45698
sp|O43502|RA51C_HUMAN	-0.633643	-0.122646	-8.0378	0.000116658	0.00222852	1.44251
sp|P57071|PRD15_HUMAN	0.624637	0.256629	8.03053	0.000117303	0.00223446	1.43643
sp|O60784|TOM1_HUMAN	0.572003	0.0697347	8.02769	0.000117557	0.00223446	1.43405
sp|Q9ULD8|KCNH3_HUMAN	0.835965	0.237043	7.99004	0.000120973	0.00229333	1.40245
sp|Q13332|PTPRS_HUMAN	-0.44063	0.0576374	-7.98696	0.000121257	0.00229333	1.39986
sp|Q00978|IRF9_HUMAN	0.825713	0.3761	7.97481	0.000122386	0.00230579	1.38963
sp|O43837|IDH3B_HUMAN	0.406469	0.100908	7.97255	0.000122597	0.00230579	1.38773
sp|O76041|NEBL_HUMAN	-1.16585	-0.387021	-7.97012	0.000122826	0.00230579	1.38568
sp|Q9HCE1|MOV10_HUMAN	-0.403381	-0.0579332	-7.95946	0.00012383	0.00231351	1.37669
sp|Q9NYP9|MS18A_HUMAN	-1.18983	-0.321618	-7.9593	0.000123846	0.00231351	1.37655
sp|Q8N3V7-2|SYNPO_HUMAN	-0.350743	-0.0507294	-7.9537	0.000124377	0.00231775	1.37183
sp|Q14493|SLBP_HUMAN	-0.63846	-0.281756	-7.94167	0.000125528	0.00233347	1.36166
sp|Q9UL41|PNMA3_HUMAN	0.960787	0.377735	7.93293	0.000126372	0.00234344	1.35426
sp|P0DTC6|NS6_SARS2	5.65708	-1.90727	7.91866	0.000127764	0.00235875	1.34218
sp|O15231|ZN185_HUMAN	-0.423999	-0.162159	-7.91754	0.000127874	0.00235875	1.34123
sp|Q8TD19|NEK9_HUMAN	-0.331644	-0.135509	-7.91495	0.000128129	0.00235875	1.33903
sp|Q9H4H8|FA83D_HUMAN	-0.863632	-0.223456	-7.90712	0.000128902	0.00236521	1.3324
sp|Q8NBN3|TM87A_HUMAN	0.352558	0.13516	7.9051	0.000129102	0.00236521	1.33068
sp|Q9P2E3|ZNFX1_HUMAN	0.571362	0.153714	7.89256	0.000130354	0.00238242	1.32003
sp|Q99805|TM9S2_HUMAN	0.397778	0.0305491	7.8789	0.000131734	0.00240186	1.30841
sp|Q86UU1|PHLB1_HUMAN	0.591586	0.128664	7.87021	0.00013262	0.00241079	1.30101
sp|Q9NWM0-6|SMOX_HUMAN	1.05775	0.299894	7.86789	0.000132858	0.00241079	1.29903
sp|Q9UIG8|SO3A1_HUMAN	0.332883	0.140108	7.86321	0.000133339	0.00241376	1.29504
sp|O75695|XRP2_HUMAN	0.439565	0.181787	7.85583	0.000134102	0.00242179	1.28874
sp|Q12805|FBLN3_HUMAN	-0.670925	-0.057493	-7.84956	0.000134754	0.00242781	1.28339
sp|P41212|ETV6_HUMAN	0.488238	0.0949257	7.84198	0.000135547	0.00243632	1.27691
sp|Q14566|MCM6_HUMAN	-0.469029	-0.166371	-7.83876	0.000135885	0.00243664	1.27416
sp|Q8N806|UBR7_HUMAN	-0.490359	-0.174851	-7.82134	0.000137732	0.00245455	1.25925
sp|P61916|NPC2_HUMAN	-0.526449	0.0253406	-7.81887	0.000137997	0.00245455	1.25713
sp|Q9Y6H1|CHCH2_HUMAN	-0.590986	-0.0109185	-7.81864	0.000138022	0.00245455	1.25694
sp|Q13530|SERC3_HUMAN	0.527557	0.232246	7.81227	0.000138706	0.00245455	1.25148
sp|Q86U90|YRDC_HUMAN	0.537361	0.111748	7.81026	0.000138922	0.00245455	1.24976
sp|Q16763|UBE2S_HUMAN	-0.536984	-0.255111	-7.80993	0.000138958	0.00245455	1.24947
sp|Q6GQQ9|OTU7B_HUMAN	0.395477	0.0781712	7.80821	0.000139144	0.00245455	1.248
sp|P11388-4|TOP2A_HUMAN	-1.26406	-0.550611	-7.80102	0.000139924	0.00246259	1.24183
sp|P33993|MCM7_HUMAN	-0.49654	-0.161444	-7.78597	0.000141572	0.00248186	1.2289
sp|Q9H900|ZWILC_HUMAN	-0.426003	-0.132109	-7.78508	0.000141671	0.00248186	1.22812
sp|P55061-2|BI1_HUMAN	-0.913038	0.017742	-7.77687	0.000142581	0.00249205	1.22106
sp|Q96IZ7|RSRC1_HUMAN	-0.392901	-0.130601	-7.76833	0.000143533	0.00250295	1.2137
sp|P15924|DESP_HUMAN_contaminant	-0.386786	-0.0444601	-7.76121	0.000144333	0.00251112	1.20757
sp|Q12929|EPS8_HUMAN	0.38117	0.185045	7.7552	0.000145013	0.00251613	1.20238
sp|P11926|DCOR_HUMAN	-0.870681	-0.410741	-7.75282	0.000145282	0.00251613	1.20033
sp|P33992|MCM5_HUMAN	-0.521932	-0.207743	-7.70537	0.000150786	0.00260551	1.15927
sp|Q86Y56|DAAF5_HUMAN	-0.356413	-0.140504	-7.69925	0.000151512	0.00261213	1.15396
sp|O15525|MAFG_HUMAN	0.51186	0.199276	7.68507	0.000153212	0.00263546	1.14164
sp|O75391|SPAG7_HUMAN	-0.379095	-0.111228	-7.67448	0.000154496	0.00265155	1.13242
sp|Q9NSV4|DIAP3_HUMAN	-0.552778	-0.249361	-7.65477	0.000156917	0.00268237	1.11525
sp|Q9Y448|SKAP_HUMAN	-0.60551	-0.0971826	-7.65412	0.000156998	0.00268237	1.11468
sp|Q9UPX8-3|SHAN2_HUMAN	-0.323444	-0.104355	-7.64957	0.000157564	0.00268601	1.1107
sp|P01889|HLAB_HUMAN	0.621696	0.0332224	7.63878	0.000158914	0.00270296	1.10128
sp|Q5SW79|CE170_HUMAN	0.346069	0.0569287	7.63147	0.000159836	0.00271257	1.09489
sp|Q6SJ93|F111B_HUMAN	-1.1039	-0.376024	-7.627	0.000160402	0.00271612	1.09098
sp|A6NI28|RHG42_HUMAN	0.394962	0.0365286	7.6189	0.000161436	0.00272755	1.08389
sp|Q9NP74|PALMD_HUMAN	-0.326135	-0.0496717	-7.59981	0.000163901	0.00276306	1.06714
sp|Q96B70|LENG9_HUMAN	0.401699	0.201869	7.59614	0.000164379	0.00276498	1.06393
sp|P04424|ARLY_HUMAN	-0.289171	-0.0912454	-7.56208	0.000168899	0.00283475	1.03395
sp|Q9NQS7|INCE_HUMAN	-1.18424	-0.396808	-7.5578	0.000169477	0.00283818	1.03018
sp|Q9UH17|ABC3B_HUMAN	-0.810305	-0.0230415	-7.54741	0.000170889	0.00285554	1.02101
sp|O75128-2|COBL_HUMAN	-0.713166	-0.136966	-7.52708	0.000173691	0.00289599	1.00304
sp|Q12860|CNTN1_HUMAN	-0.426395	-0.0412548	-7.52358	0.000174179	0.00289777	0.999945
sp|Q9Y4D1|DAAM1_HUMAN	0.658016	0.271651	7.51625	0.000175204	0.00290426	0.993458
sp|P34896|GLYC_HUMAN	-0.338388	-0.0595095	-7.51534	0.000175333	0.00290426	0.992645
sp|P49662|CASP4_HUMAN	0.38106	0.165853	7.5083	0.000176326	0.0029045	0.986405
sp|Q9H1J1|REN3A_HUMAN	1.62499	-0.411572	7.50801	0.000176366	0.0029045	0.986152
sp|Q9NP84|TNR12_HUMAN	0.40271	0.173939	7.50712	0.000176493	0.0029045	0.985356
sp|P29597|TYK2_HUMAN	0.366655	0.145882	7.50206	0.000177211	0.00291001	0.980871
sp|Q96EI5-2|TCAL4_HUMAN	-0.437828	0.0364569	-7.48749	0.000179298	0.00293794	0.967931
sp|Q13217|DNJC3_HUMAN	0.390224	0.161554	7.4839	0.000179816	0.00294009	0.964742
sp|Q9UPZ6|THS7A_HUMAN	-0.423395	-0.1254	-7.4773	0.000180774	0.00294941	0.958869
sp|P33991|MCM4_HUMAN	-0.470304	-0.15493	-7.46809	0.00018212	0.00296501	0.950672
sp|Q9UBU8-2|MO4L1_HUMAN	-0.468915	-0.080022	-7.45292	0.000184364	0.00299512	0.93714
sp|Q14011|CIRBP_HUMAN	-0.59559	-0.127548	-7.44855	0.000185014	0.00299928	0.933247
sp|Q5VST6-2|AB17B_HUMAN	0.456096	0.106348	7.42588	0.000188437	0.00304828	0.912982
sp|Q13286|CLN3_HUMAN	0.691911	0.194641	7.4162	0.000189922	0.00306577	0.904307
sp|O94761|RECQ4_HUMAN	-0.596127	-0.197033	-7.40686	0.000191366	0.00308253	0.895935
sp|Q9UL63|MKLN1_HUMAN	0.391406	0.139254	7.40122	0.000192243	0.0030865	0.890882
sp|P40199|CEAM6_HUMAN	0.960944	0.347316	7.40006	0.000192424	0.0030865	0.889839
sp|Q8IVT2|MISP_HUMAN	-0.465232	-0.0390866	-7.39721	0.000192871	0.00308715	0.887277
sp|Q9NPI6|DCP1A_HUMAN	0.417891	0.0888787	7.38457	0.000194862	0.00311248	0.875921
sp|O94991|SLIK5_HUMAN	-0.592256	-0.123197	-7.37958	0.000195655	0.00311489	0.871435
sp|O14965|AURKA_HUMAN	-0.535662	-0.248023	-7.37846	0.000195833	0.00311489	0.870429
sp|P53602|MVD1_HUMAN	0.410228	0.319395	7.37528	0.000196341	0.00311646	0.867562
sp|Q15311|RBP1_HUMAN	0.34105	-0.0318865	7.36489	0.00019801	0.00313639	0.858207
sp|P54802|ANAG_HUMAN	-0.396973	-0.0175711	-7.34003	0.000202068	0.00318615	0.835777
sp|P00505|AATM_HUMAN	0.341019	0.0987584	7.33655	0.000202645	0.00318615	0.832625
sp|Q96RY7|IF140_HUMAN	-0.34147	-0.0954864	-7.33636	0.000202677	0.00318615	0.832454
sp|P22736-2|NR4A1_HUMAN	1.99286	0.699644	7.33542	0.000202831	0.00318615	0.83161
sp|Q71RC2-4|LARP4_HUMAN	0.411217	0.122954	7.33292	0.000203247	0.00318615	0.829349
sp|Q9UPQ0-3|LIMC1_HUMAN	-0.378048	-0.134314	-7.30034	0.000208746	0.00325844	0.79983
sp|Q15773|MLF2_HUMAN	0.40531	0.36618	7.29987	0.000208827	0.00325844	0.799403
sp|Q8NI08|NCOA7_HUMAN	0.496665	0.0225778	7.29802	0.000209144	0.00325844	0.797725
sp|Q8N7C3|TRIMM_HUMAN	0.659654	0.0906196	7.29447	0.000209756	0.0032613	0.794494
sp|Q9BRK5|CAB45_HUMAN	-0.297502	-0.110536	-7.27664	0.000212853	0.0033027	0.778284
sp|Q96GX5|GWL_HUMAN	-0.496619	-0.18341	-7.26411	0.000215061	0.00333016	0.766873
sp|Q96KB5-2|TOPK_HUMAN	-0.928504	-0.272141	-7.25406	0.000216851	0.00334505	0.75771
sp|P15408|FOSL2_HUMAN	0.726878	0.110393	7.25377	0.000216903	0.00334505	0.757445
sp|P51116|FXR2_HUMAN	0.305268	0.0504102	7.2486	0.00021783	0.00334802	0.752726
sp|Q96SI1|KCD15_HUMAN	-0.448746	-0.118112	-7.24779	0.000217975	0.00334802	0.751989
sp|Q16643-3|DREB_HUMAN	-0.330612	-0.102995	-7.23139	0.000220951	0.00338688	0.736996
sp|Q9Y3T6|R3HC1_HUMAN	0.43184	0.122725	7.22848	0.000221483	0.00338821	0.734334
sp|Q8IVH4|MMAA_HUMAN	0.625291	0.0225187	7.22437	0.000222239	0.00339293	0.730569
sp|Q9UGN5|PARP2_HUMAN	-0.52473	-0.200185	-7.21531	0.000223913	0.00341164	0.722271
sp|O15226-2|NKRF_HUMAN	0.278107	0.0394762	7.21034	0.000224836	0.00341636	0.71772
sp|Q9H081|MIS12_HUMAN	-0.367165	-0.13414	-7.20881	0.000225121	0.00341636	0.716317
sp|P17275|JUNB_HUMAN	0.448043	0.103919	7.20536	0.000225767	0.00341934	0.713149
sp|Q9H9B1|EHMT1_HUMAN	-0.378324	-0.0976246	-7.20171	0.000226453	0.0034229	0.709796
sp|P49720|PSB3_HUMAN	0.359059	0.159491	7.18561	0.000229501	0.00346209	0.695007
sp|O43570|CAH12_HUMAN	0.662781	0.267335	7.18276	0.000230046	0.00346344	0.692385
sp|Q9UN81|LORF1_HUMAN	-0.38023	-0.0219716	-7.17896	0.000230773	0.00346753	0.688893
sp|Q92791|SC65_HUMAN	-0.50573	-0.0340902	-7.17293	0.000231935	0.00347759	0.683338
sp|Q86XI2|CNDG2_HUMAN	-0.665376	-0.26381	-7.17074	0.000232358	0.00347759	0.681325
sp|O15523|DDX3Y_HUMAN	0.424976	0.0694053	7.16427	0.000233613	0.00348951	0.675365
sp|Q8NBT2|SPC24_HUMAN	-0.647203	-0.141373	-7.14932	0.000236546	0.00352639	0.661566
sp|Q8N4X5-4|AF1L2_HUMAN	-0.310513	-0.056303	-7.1295	0.000240497	0.00357716	0.643245
sp|Q9BQ24-2|ZFY21_HUMAN	-0.374416	-0.124791	-7.12753	0.000240893	0.00357716	0.641425
sp|Q9H0R5|GBP3_HUMAN	0.593138	0.199685	7.12386	0.000241635	0.0035812	0.63802
sp|O75751|S22A3_HUMAN	-0.402945	-0.0727981	-7.11812	0.000242799	0.00358713	0.632707
sp|Q9UHD1|CHRD1_HUMAN	0.339029	0.188323	7.11723	0.000242979	0.00358713	0.631886
sp|P15586|GNS_HUMAN	-0.414282	-0.0596422	-7.10827	0.000244812	0.00360718	0.623574
sp|Q9UEY8|ADDG_HUMAN	-0.359348	-0.027677	-7.0989	0.000246744	0.00362658	0.614879
sp|Q9BX40-3|LS14B_HUMAN	-0.665177	-0.23872	-7.09727	0.000247083	0.00362658	0.61336
sp|Q8IZV5|RDH10_HUMAN	1.12554	0.341674	7.09091	0.000248405	0.00363712	0.607457
sp|Q86X95|CIR1_HUMAN	0.42014	0.217339	7.08923	0.000248757	0.00363712	0.605889
sp|Q5TDH0-3|DDI2_HUMAN	0.346135	0.0419138	7.08621	0.000249389	0.00363936	0.603083
sp|Q14191|WRN_HUMAN	-0.387298	-0.191672	-7.06514	0.000253851	0.00369084	0.583463
sp|Q9Y6M5|ZNT1_HUMAN	0.37978	0.0873032	7.06497	0.000253888	0.00369084	0.583305
sp|Q14432|PDE3A_HUMAN	-0.38022	-0.052261	-7.06165	0.000254599	0.00369411	0.580212
sp|P49006|MRP_HUMAN	-0.285625	-0.0235442	-7.05294	0.000256477	0.00371428	0.572079
sp|Q8IXT5|RB12B_HUMAN	0.295992	0.122047	7.04286	0.000258669	0.00373242	0.562666
sp|P40938|RFC3_HUMAN	-0.369701	-0.140494	-7.04266	0.000258712	0.00373242	0.562482
sp|Q9BY89|K1671_HUMAN	-0.307834	-0.128625	-7.03324	0.000260781	0.00374936	0.553669
sp|Q16270|IBP7_HUMAN	-0.497157	0.0487258	-7.03282	0.000260872	0.00374936	0.553282
sp|Q9Y5V3-2|MAGD1_HUMAN	-0.396777	0.0444011	-7.02504	0.000262596	0.00376701	0.545998
sp|Q9BRX2|PELO_HUMAN	0.291662	0.103323	7.0195	0.000263832	0.00377438	0.540802
sp|P04150|GCR_HUMAN	-0.325416	-0.116155	-7.01646	0.000264511	0.00377438	0.537957
sp|Q99640|PMYT1_HUMAN	-1.28876	-0.399341	-7.01597	0.000264621	0.00377438	0.537498
sp|Q96JP2|MY15B_HUMAN	-0.289653	-0.0524704	-7.01386	0.000265095	0.00377438	0.535515
sp|P49454|CENPF_HUMAN	-0.360466	-0.129732	-6.9835	0.000272016	0.00386568	0.507002
sp|P55210-3|CASP7_HUMAN	0.413813	0.125858	6.97375	0.000274283	0.00387067	0.497819
sp|P05121|PAI1_HUMAN	-0.595707	0.105733	-6.97131	0.000274854	0.00387067	0.495517
sp|O75410-2|TACC1_HUMAN	-0.278425	-0.0763603	-6.9708	0.000274973	0.00387067	0.495039
sp|P02649|APOE_HUMAN	1.11468	-0.0391298	6.9704	0.000275067	0.00387067	0.494663
sp|Q96PD2-2|DCBD2_HUMAN	-0.436039	-0.167457	-6.96778	0.000275683	0.00387067	0.492187
sp|P21675-4|TAF1_HUMAN	0.5488	0.0380952	6.96727	0.000275801	0.00387067	0.491713
sp|Q6P0N0|M18BP_HUMAN	-1.24081	-0.252045	-6.96672	0.000275931	0.00387067	0.491191
sp|Q6PJG6|BRAT1_HUMAN	-0.389908	-0.111992	-6.95648	0.000278352	0.00389533	0.481528
sp|Q6ZUT9-2|DEN5B_HUMAN	-0.835921	-0.30348	-6.95495	0.000278714	0.00389533	0.480088
sp|Q8TBE9|NANP_HUMAN	0.559589	0.230405	6.94168	0.00028189	0.00393087	0.46755
sp|P20929-2|NEBU_HUMAN	-0.502212	-0.124457	-6.94002	0.00028229	0.00393087	0.46598
sp|P63096|GNAI1_HUMAN	0.341155	0.110827	6.93409	0.000283726	0.00394236	0.460369
sp|Q05193|DYN1_HUMAN	-0.299425	-0.0805276	-6.93233	0.000284153	0.00394236	0.458705
sp|O95049-3|ZO3_HUMAN	0.460774	0.128415	6.92846	0.000285096	0.00394485	0.455038
sp|Q8NB37|GALD1_HUMAN	-0.345694	-0.0583089	-6.92734	0.00028537	0.00394485	0.453974
sp|Q96TC7|RMD3_HUMAN	-0.515443	-0.353227	-6.92119	0.000286874	0.00394612	0.448156
sp|Q9P2N2|RHG28_HUMAN	-0.528927	-0.0948749	-6.92061	0.000287017	0.00394612	0.447605
sp|Q5HYC2|K2026_HUMAN	-0.756173	-0.351556	-6.92061	0.000287019	0.00394612	0.4476
sp|Q9NPA3|M1IP1_HUMAN	0.33424	0.182795	6.88718	0.000295372	0.00405363	0.415855
sp|Q92686|NEUG_HUMAN	-0.483022	-0.145426	-6.8788	0.000297508	0.00407559	0.407881
sp|P27105|STOM_HUMAN	0.418867	0.0979719	6.8739	0.000298766	0.00408485	0.403211
sp|Q9H410|DSN1_HUMAN	-0.311649	-0.0990511	-6.87071	0.00029959	0.00408485	0.400164
sp|P35611-3|ADDA_HUMAN	-0.320067	-0.0223946	-6.86991	0.000299796	0.00408485	0.399404
sp|Q9NRX5|SERC1_HUMAN	0.486349	0.265752	6.8607	0.000302184	0.00411003	0.390623
sp|P31321|KAP1_HUMAN	-0.468127	-0.0723502	-6.85282	0.000304247	0.00412343	0.383094
sp|Q9UPQ0-4|LIMC1_HUMAN	-0.321488	-0.0903568	-6.85279	0.000304254	0.00412343	0.383067
sp|A6NHL2|TBAL3_HUMAN	1.03701	0.623815	6.84989	0.000305016	0.00412641	0.380299
sp|Q7Z417|NUFP2_HUMAN	0.415269	0.0902937	6.84331	0.000306755	0.00413139	0.37401
sp|P28340|DPOD1_HUMAN	-0.461557	-0.125693	-6.84149	0.000307238	0.00413139	0.372268
sp|Q9Y4C2|TCAF1_HUMAN	-0.323209	-0.0883973	-6.84079	0.000307426	0.00413139	0.371591
sp|O94992|HEXI1_HUMAN	-0.351063	-0.143831	-6.84029	0.000307559	0.00413139	0.371114
sp|Q9Y3D8|KAD6_HUMAN	0.391231	0.178444	6.83706	0.000308418	0.00413563	0.368026
sp|Q9UK73|FEM1B_HUMAN	0.453305	0.131395	6.82778	0.000310904	0.00416163	0.359141
sp|Q8N5S9-2|KKCC1_HUMAN	-0.980477	-0.398576	-6.82255	0.000312316	0.00417318	0.354127
sp|P40763|STAT3_HUMAN	-0.334192	-0.134077	-6.81932	0.00031319	0.00417752	0.351034
sp|P11802|CDK4_HUMAN	-0.584641	-0.0771519	-6.80876	0.000316071	0.00420785	0.340901
sp|Q9NR19-2|ACSA_HUMAN	0.536497	0.334546	6.80694	0.000316571	0.00420785	0.339151
sp|Q7L0Y3|TM10C_HUMAN	0.402581	0.107304	6.80439	0.000317273	0.00420981	0.336702
sp|Q15599|NHRF2_HUMAN	-0.289753	-0.0908528	-6.79019	0.00032121	0.00424923	0.323051
sp|P50213|IDH3A_HUMAN	0.309487	0.0320035	6.78886	0.000321584	0.00424923	0.321765
sp|Q969V6|MRTFA_HUMAN	-0.622074	-0.0627233	-6.78765	0.00032192	0.00424923	0.320608
sp|P16333|NCK1_HUMAN	0.52307	0.156893	6.78014	0.000324032	0.0042697	0.313372
sp|Q9H6W3|RIOX1_HUMAN	0.321704	0.0822343	6.77492	0.000325508	0.00428172	0.308343
sp|P36551|HEM6_HUMAN	0.29695	0.0580538	6.77134	0.000326525	0.0042865	0.304888
sp|P19971-2|TYPH_HUMAN	0.504547	0.058801	6.76967	0.000326999	0.0042865	0.303284
sp|Q96LZ7|RMD2_HUMAN	-0.849006	-0.436498	-6.76251	0.000329047	0.00430061	0.296372
sp|Q8IV36|HID1_HUMAN	-0.36557	-0.0627236	-6.7602	0.000329713	0.00430061	0.294137
sp|Q8NBT0|POC1A_HUMAN	-0.785962	-0.391159	-6.75999	0.000329772	0.00430061	0.293937
sp|Q8IYS2-2|K2013_HUMAN	0.439308	0.118694	6.74574	0.0003339	0.00434226	0.280169
sp|Q9Y6K8|KAD5_HUMAN	-0.317299	-0.0702837	-6.74503	0.000334108	0.00434226	0.279482
sp|P13500|CCL2_HUMAN	0.808997	0.370902	6.74251	0.000334844	0.0043444	0.277044
sp|P49642|PRI1_HUMAN	-0.656223	-0.179574	-6.7405	0.000335435	0.00434466	0.275093
sp|Q9H7X7|IFT22_HUMAN	-0.347193	-0.130735	-6.73643	0.00033663	0.00434915	0.271156
sp|P0DMV8|HS71A_HUMAN	0.451217	0.274891	6.73543	0.000336926	0.00434915	0.270184
sp|Q9ULC5-3|ACSL5_HUMAN	0.525297	0.109067	6.73137	0.000338124	0.00435721	0.266256
sp|Q9Y5V0|ZN706_HUMAN	-0.416778	-0.0191693	-6.72476	0.000340087	0.00437509	0.259851
sp|Q9H910-3|JUPI2_HUMAN	-0.324802	-0.0489347	-6.71995	0.000341522	0.00438508	0.255187
sp|Q9UKS6|PACN3_HUMAN	-0.314583	-0.111619	-6.7183	0.000342017	0.00438508	0.253586
sp|P09493-6|TPM1_HUMAN	-0.64034	-0.131984	-6.71187	0.000343951	0.00440245	0.247346
sp|A6H8Y1|BDP1_HUMAN	0.369525	0.158289	6.70901	0.000344815	0.0044061	0.244568
sp|Q14332|FZD2_HUMAN	-0.545247	-0.151675	-6.70443	0.000346205	0.00441644	0.240115
sp|Q9UK76|JUPI1_HUMAN	-0.489174	-0.0701727	-6.69819	0.000348109	0.004426	0.234045
sp|P19367-3|HXK1_HUMAN	0.416966	0.0279069	6.69815	0.000348119	0.004426	0.234013
sp|P35250|RFC2_HUMAN	-0.3883	-0.153436	-6.68822	0.000351172	0.00445737	0.224348
sp|P16144-2|ITB4_HUMAN	-0.488991	-0.0328184	-6.68388	0.000352518	0.00446699	0.220114
sp|Q9HB20|PKHA3_HUMAN	-0.798216	-0.0925675	-6.67949	0.000353882	0.00447412	0.21584
sp|P49137|MAPK2_HUMAN	-0.302939	-0.0422046	-6.67829	0.000354257	0.00447412	0.214667
sp|Q02750|MP2K1_HUMAN	0.314216	0.104364	6.67335	0.000355801	0.00448616	0.209854
sp|Q01664|TFAP4_HUMAN	-0.409037	-0.216938	-6.66475	0.00035851	0.00451284	0.201457
sp|Q99622|C10_HUMAN	-0.336069	-0.113904	-6.65919	0.000360274	0.00451325	0.196027
sp|Q9UHN6|CEIP2_HUMAN	0.384783	-0.0229241	6.65782	0.000360709	0.00451325	0.194689
sp|Q9UJU6-3|DBNL_HUMAN	-0.382043	-0.103208	-6.6574	0.000360843	0.00451325	0.194279
sp|Q6UWZ7|ABRX1_HUMAN	-0.439243	-0.0487562	-6.65716	0.000360918	0.00451325	0.19405
sp|Q15047|SETB1_HUMAN	0.825268	0.103038	6.65009	0.000363181	0.0045341	0.18713
sp|P20248|CCNA2_HUMAN	-1.0092	-0.416886	-6.63795	0.000367098	0.00457475	0.175257
sp|Q9HCP0|KC1G1_HUMAN	0.385399	0.197934	6.63629	0.000367641	0.00457475	0.173622
sp|Q6NYC1-3|JMJD6_HUMAN	0.386818	0.165421	6.63374	0.00036847	0.00457757	0.171129
sp|Q9C037|TRIM4_HUMAN	-0.347033	-0.133466	-6.63119	0.000369304	0.00458045	0.168627
sp|Q07960|RHG01_HUMAN	-0.282161	-0.0490252	-6.62805	0.000370333	0.00458573	0.165546
sp|P01024|CO3_HUMAN	0.770879	0.120337	6.62174	0.00037241	0.00460026	0.159356
sp|P62249|RS16_HUMAN	-0.311294	-0.134243	-6.62061	0.000372781	0.00460026	0.158252
sp|Q9BUW7|CI016_HUMAN	0.281866	0.0875643	6.61764	0.000373764	0.00460026	0.155336
sp|Q8N999|CL029_HUMAN	-0.465611	-0.236222	-6.61715	0.000373926	0.00460026	0.154859
sp|Q96SB8-2|SMC6_HUMAN	-0.350174	-0.0744236	-6.60647	0.000377488	0.00463657	0.144365
sp|P49736|MCM2_HUMAN	-0.46122	-0.195949	-6.60359	0.000378455	0.00463766	0.141532
sp|P60033|CD81_HUMAN	-0.326162	-0.0394347	-6.60223	0.000378914	0.00463766	0.14019
sp|Q9Y618|NCOR2_HUMAN	-0.454285	-0.141916	-6.60077	0.000379406	0.00463766	0.138755
sp|P04920|B3A2_HUMAN	0.388491	0.106146	6.59805	0.000380323	0.00463958	0.136082
sp|Q9UJC5|SH3L2_HUMAN	0.464643	0.156837	6.59622	0.000380941	0.00463958	0.134285
sp|Q2VIQ3|KIF4B_HUMAN	-0.601261	-0.226668	-6.59489	0.000381394	0.00463958	0.132969
sp|Q5T5C0|STXB5_HUMAN	0.504209	0.070475	6.59188	0.000382416	0.00464458	0.130007
sp|Q00534|CDK6_HUMAN	-0.274966	-0.136786	-6.58682	0.000384143	0.00465812	0.12502
sp|Q8IVF2|AHNK2_HUMAN	-0.381627	-0.0874142	-6.57304	0.000388885	0.00470802	0.11144
sp|P27449|VATL_HUMAN	0.836506	0.351919	6.57128	0.000389497	0.00470802	0.109698
sp|P28074|PSB5_HUMAN	0.411371	0.185762	6.56571	0.000391438	0.00472287	0.104197
sp|Q5VZK9|CARL1_HUMAN	-0.277414	-0.0827909	-6.56419	0.000391968	0.00472287	0.1027
sp|Q96CN5|LRC45_HUMAN	-1.14827	-0.312262	-6.55825	0.000394054	0.0047405	0.096823
sp|Q9HD67|MYO10_HUMAN	-0.325006	-0.0409506	-6.55066	0.000396735	0.00475959	0.0893188
sp|Q9BVW5|TIPIN_HUMAN	-0.777765	-0.198675	-6.55021	0.000396894	0.00475959	0.0888752
sp|Q9UNS1|TIM_HUMAN	-0.795688	-0.268089	-6.54691	0.000398067	0.00476614	0.0856087
sp|P28749|RBL1_HUMAN	-0.94034	-0.426585	-6.54484	0.000398803	0.00476745	0.0835624
sp|P48507|GSH0_HUMAN	0.273563	0.108222	6.53808	0.000401225	0.00478638	0.0768612
sp|Q14185|DOCK1_HUMAN	-0.294641	-0.115329	-6.53646	0.000401805	0.00478638	0.0752612
sp|P20933|ASPG_HUMAN	-0.406911	-0.0384394	-6.53415	0.000402637	0.00478638	0.0729711
sp|Q9H1E3|NUCKS_HUMAN	-0.391196	-0.079753	-6.53341	0.000402905	0.00478638	0.072236
sp|Q6P444|MTFR2_HUMAN	-0.51959	-0.189163	-6.52882	0.000404568	0.00479864	0.0676765
sp|Q9Y3E7|CHMP3_HUMAN	-0.342106	-0.0743063	-6.52432	0.0004062	0.00480987	0.0632195
sp|P62328|TYB4_HUMAN	-0.284157	-0.0357714	-6.52273	0.00040678	0.00480987	0.0616406
sp|Q14318|FKBP8_HUMAN	-0.425741	-0.131182	-6.51685	0.000408933	0.00482782	0.0557973
sp|Q14C86-6|GAPD1_HUMAN	0.287584	0.0525367	6.5095	0.000411639	0.00485223	0.048497
sp|Q8N6N7|ACBD7_HUMAN	-0.376344	-0.136617	-6.50373	0.000413781	0.00486994	0.0427503
sp|P25205-2|MCM3_HUMAN	-0.400312	-0.145797	-6.49183	0.000418231	0.0049147	0.0309105
sp|Q96MH2|HEXI2_HUMAN	-0.431322	-0.0517008	-6.48861	0.000419448	0.00492139	0.027693
sp|Q5CZC0|FSIP2_HUMAN	-0.597314	-0.162208	-6.48509	0.000420777	0.00492764	0.0241913
sp|Q9GZU8|PIP30_HUMAN	-0.310231	-0.0653833	-6.48378	0.000421277	0.00492764	0.0228782
sp|Q9Y530|OARD1_HUMAN	-0.302824	-0.0637486	-6.47852	0.000423278	0.00494344	0.0176318
sp|O60229-6|KALRN_HUMAN	0.819458	-0.0910559	6.46678	0.000427784	0.00498218	0.00591077
sp|Q5EBL8-2|PDZ11_HUMAN	-0.288462	-0.0392726	-6.46646	0.000427905	0.00498218	0.00559562
sp|Q9Y696|CLIC4_HUMAN	0.448753	0.156757	6.45682	0.00043165	0.00501351	-0.00404946
sp|Q9BX66-5|SRBS1_HUMAN	0.646879	0.185694	6.45485	0.00043242	0.00501351	-0.00602142
sp|O75865-2|TPC6A_HUMAN	-0.477998	-0.0725317	-6.45404	0.000432736	0.00501351	-0.00683116
sp|P55957-2|BID_HUMAN	0.365147	0.0621685	6.45258	0.000433308	0.00501351	-0.00829365
sp|Q92598|HS105_HUMAN	0.294162	0.152865	6.45109	0.000433893	0.00501351	-0.0097874
sp|Q9HCN4-5|GPN1_HUMAN	-0.335498	-0.128302	-6.44338	0.00043693	0.00504037	-0.0175069
sp|P49247|RPIA_HUMAN	0.463848	0.0939705	6.44183	0.000437543	0.00504037	-0.0190599
sp|Q00526|CDK3_HUMAN	-0.460652	-0.161277	-6.43822	0.000438974	0.0050492	-0.022675
sp|Q15021|CND1_HUMAN	-0.383787	-0.162845	-6.43585	0.000439917	0.0050524	-0.0250498
sp|Q99439|CNN2_HUMAN	-0.543633	-0.151071	-6.42668	0.000443592	0.00507964	-0.0342572
sp|Q5VTL8|PR38B_HUMAN	0.356012	0.119075	6.42503	0.000444256	0.00507964	-0.0359132
sp|P43121|MUC18_HUMAN	-0.504181	-0.0742572	-6.42494	0.000444293	0.00507964	-0.0360068
sp|Q16658|FSCN1_HUMAN	-0.318429	-0.0836103	-6.41648	0.000447717	0.00510487	-0.0445035
sp|P31431|SDC4_HUMAN	0.909034	0.451776	6.41617	0.000447843	0.00510487	-0.044815
sp|P49768|PSN1_HUMAN	0.46602	0.144973	6.39982	0.000454547	0.00517354	-0.0612641
sp|Q9P2K3-3|RCOR3_HUMAN	-0.266576	-0.105436	-6.39798	0.000455309	0.00517446	-0.063118
sp|Q9NPH3-5|IL1AP_HUMAN	0.778276	0.267958	6.37719	0.000464019	0.00526558	-0.0840938
sp|Q86WJ1|CHD1L_HUMAN	-0.323986	-0.162715	-6.37173	0.000466335	0.00528058	-0.0896059
sp|Q7Z6K5-2|ARPIN_HUMAN	-0.316838	-0.0834359	-6.3708	0.00046673	0.00528058	-0.090542
sp|Q03013|GSTM4_HUMAN	-0.717198	-0.324347	-6.363	0.000470067	0.00531043	-0.0984287
sp|P52434|RPAB3_HUMAN	0.293808	0.114694	6.34533	0.000477729	0.00538766	-0.116327
sp|O75845|SC5D_HUMAN	0.424658	0.00376669	6.34398	0.000478321	0.00538766	-0.117696
sp|O43805|SSNA1_HUMAN	-0.454249	-0.116332	-6.33794	0.000480975	0.00540954	-0.123821
sp|Q9BV36-2|MELPH_HUMAN	-0.422491	0.0430953	-6.32949	0.000484718	0.00544359	-0.132403
sp|Q9UHG2|PCS1N_HUMAN	-0.634936	-0.101745	-6.31866	0.000489561	0.00548987	-0.143408
sp|P42025|ACTY_HUMAN	-0.440301	-0.063903	-6.31669	0.000490445	0.00549169	-0.145406
sp|P06493|CDK1_HUMAN	-0.505888	-0.214257	-6.31255	0.000492318	0.00549923	-0.149624
sp|Q15286|RAB35_HUMAN	0.317918	0.0571427	6.31147	0.000492807	0.00549923	-0.150723
sp|Q13506|NAB1_HUMAN	0.448758	0.0135505	6.3104	0.000493289	0.00549923	-0.151805
sp|Q9NS91|RAD18_HUMAN	-0.82535	-0.299179	-6.30665	0.000494995	0.00550951	-0.155627
sp|Q8WVQ1|CANT1_HUMAN	0.542709	0.0388565	6.30417	0.000496125	0.00550951	-0.158151
sp|Q5T7W0|ZN618_HUMAN	-0.34978	-0.072084	-6.3036	0.000496385	0.00550951	-0.158731
sp|Q6VY07|PACS1_HUMAN	-0.254785	-0.0561423	-6.3005	0.000497805	0.00551722	-0.161894
sp|Q8N490-3|PNKD_HUMAN	0.440714	0.0494159	6.29096	0.000502197	0.00555779	-0.171617
sp|P61204|ARF3_HUMAN	0.7839	0.0607148	6.28591	0.000504541	0.00557256	-0.176772
sp|Q3KP66|INAVA_HUMAN	-0.513497	-0.168608	-6.28493	0.000504997	0.00557256	-0.177771
sp|Q02297-2|NRG1_HUMAN	-1.03275	-0.0904628	-6.28201	0.000506362	0.00557952	-0.180759
sp|Q2TAA8|TXIP1_HUMAN	-1.55696	-0.586399	-6.27919	0.000507679	0.00558594	-0.183634
sp|Q8IVL6|P3H3_HUMAN	-0.306782	-0.0569865	-6.26617	0.000513822	0.00564014	-0.196949
sp|Q12778|FOXO1_HUMAN	1.46462	-0.0292932	6.2648	0.000514475	0.00564014	-0.198353
sp|Q9NY35|CLDN1_HUMAN	0.40083	0.110108	6.26405	0.000514831	0.00564014	-0.199119
sp|Q9NUQ6-2|SPS2L_HUMAN	-0.333883	-0.00943572	-6.25111	0.000521033	0.00569843	-0.212374
sp|Q8NHP8|PLBL2_HUMAN	-0.378831	0.0257049	-6.2484	0.000522345	0.00569843	-0.215159
sp|Q6UWP2|DHR11_HUMAN	-0.285281	-0.152092	-6.24828	0.0005224	0.00569843	-0.215274
sp|Q9BW30|TPPP3_HUMAN	-0.453144	0.0402092	-6.24525	0.000523868	0.0057018	-0.218381
sp|Q9Y4X0|AMMR1_HUMAN	-0.362258	-0.0438048	-6.24385	0.000524548	0.0057018	-0.219817
sp|Q6SPF0|SAMD1_HUMAN	-0.34752	-0.112648	-6.24301	0.000524959	0.0057018	-0.220683
sp|Q07864|DPOE1_HUMAN	-0.65254	-0.279743	-6.23596	0.000528403	0.00572883	-0.227921
sp|Q9NS87|KIF15_HUMAN	-0.532776	-0.190512	-6.23331	0.000529703	0.00572883	-0.230642
sp|Q96QU8|XPO6_HUMAN	0.301563	0.118862	6.2333	0.000529707	0.00572883	-0.230651
sp|P61225|RAP2B_HUMAN	0.469717	0.142141	6.23028	0.000531193	0.00573673	-0.23375
sp|Q9NP80|PLPL8_HUMAN	0.489771	0.199356	6.22614	0.00053324	0.00575068	-0.238009
sp|Q8WW59|SPRY4_HUMAN	0.423858	0.137838	6.22178	0.000535407	0.00576397	-0.242498
sp|P50748|KNTC1_HUMAN	-0.286236	-0.114274	-6.22061	0.00053599	0.00576397	-0.243701
sp|Q6WCQ1|MPRIP_HUMAN	-0.572231	-0.123771	-6.21687	0.000537855	0.00577586	-0.247547
sp|P46013|KI67_HUMAN	-1.18421	-0.510435	-6.21213	0.000540234	0.00578806	-0.252432
sp|Q8N1I0-3|DOCK4_HUMAN	1.04056	0.0332321	6.21157	0.000540513	0.00578806	-0.253003
sp|P33527|MRP1_HUMAN	0.350361	0.0513111	6.20568	0.000543484	0.00581169	-0.259072
sp|P58557|YBEY_HUMAN	0.316283	0.0978256	6.19981	0.000546464	0.00583534	-0.265123
sp|Q96RF0|SNX18_HUMAN	0.292065	0.119058	6.19648	0.000548165	0.0058453	-0.268564
sp|Q9H553|ALG2_HUMAN	0.342597	0.0684373	6.19352	0.000549679	0.00584565	-0.271617
sp|Q9BRJ7|TIRR_HUMAN	-0.342584	-0.108822	-6.19341	0.000549736	0.00584565	-0.271731
sp|A6NCE7|MP3B2_HUMAN	0.295469	0.132195	6.18519	0.000553964	0.00587439	-0.280212
sp|Q8IWV8-4|UBR2_HUMAN	0.257712	0.0560793	6.18516	0.000553983	0.00587439	-0.28025
sp|Q7Z4F1|LRP10_HUMAN	0.720372	0.269693	6.18345	0.000554867	0.00587556	-0.282014
sp|Q96D42|HAVR1_HUMAN	-0.304897	0.0178142	-6.17692	0.00055826	0.00590327	-0.288762
sp|Q9Y446-2|PKP3_HUMAN	-0.323261	-0.0471732	-6.16952	0.000562139	0.00593603	-0.296426
sp|Q6NTE8|MRNIP_HUMAN	-0.436956	-0.054296	-6.16797	0.00056295	0.00593635	-0.298021
sp|P13611-2|CSPG2_HUMAN	-0.321536	-0.0679419	-6.16517	0.000564429	0.0059437	-0.300926
sp|Q9HB58-6|SP110_HUMAN	0.485746	0.230852	6.15762	0.000568434	0.00596948	-0.308752
sp|Q1MSJ5|CSPP1_HUMAN	-0.383147	-0.171344	-6.15759	0.000568447	0.00596948	-0.308777
sp|Q9NWU1|OXSM_HUMAN	0.298451	0.0600766	6.15304	0.000570877	0.00598673	-0.313499
sp|Q14527|HLTF_HUMAN	-0.468142	-0.139434	-6.15083	0.000572059	0.00599086	-0.315789
sp|O43542|XRCC3_HUMAN	-0.858408	-0.241487	-6.1404	0.000577681	0.00604141	-0.326613
sp|P08236|BGLR_HUMAN	-0.495335	-0.0240844	-6.13278	0.000581828	0.00607306	-0.334529
sp|Q9H4F8-2|SMOC1_HUMAN	-0.574746	0.0623346	-6.13191	0.000582305	0.00607306	-0.335436
sp|Q14159|SPIDR_HUMAN	-0.357261	-0.125398	-6.12928	0.000583749	0.00607979	-0.338178
sp|Q8WUM9|S20A1_HUMAN	0.389156	0.109314	6.12313	0.00058713	0.00610664	-0.344571
sp|Q9UPY5|XCT_HUMAN	0.48684	0.0795732	6.11961	0.000589077	0.00611852	-0.348235
sp|O95857|TSN13_HUMAN	-0.474499	-0.208147	-6.1171	0.000590469	0.0061246	-0.350846
sp|Q6P4F2|FDX2_HUMAN	0.277443	0.084969	6.10876	0.000595126	0.0061645	-0.359541
sp|O95239|KIF4A_HUMAN	-0.609186	-0.188776	-6.10607	0.000596637	0.00617174	-0.362347
sp|P42685|FRK_HUMAN	0.628946	0.275421	6.1023	0.00059876	0.0061798	-0.366279
sp|P29317|EPHA2_HUMAN	-0.33768	-0.132741	-6.1018	0.000599042	0.0061798	-0.3668
sp|P28062|PSB8_HUMAN	0.323572	0.119408	6.09163	0.000604816	0.00623091	-0.377416
sp|Q99758|ABCA3_HUMAN	0.352242	0.0542513	6.06922	0.000617769	0.00635574	-0.400869
sp|Q05655|KPCD_HUMAN	-0.270387	-0.0715058	-6.0628	0.000621532	0.00638582	-0.40759
sp|O43451|MGA_HUMAN	-0.976048	-0.194353	-6.06114	0.000622513	0.00638727	-0.409336
sp|Q8WV41|SNX33_HUMAN	0.309045	0.130556	6.05411	0.000626672	0.00642127	-0.416705
sp|P06753|TPM3_HUMAN	-0.315192	-0.124867	-6.04861	0.000629952	0.0064462	-0.422483
sp|Q05D32|CTSL2_HUMAN	-0.457003	-0.151851	-6.04709	0.000630862	0.00644684	-0.424081
sp|Q96EY1|DNJA3_HUMAN	0.283628	-0.0856729	6.0426	0.000633553	0.00646565	-0.428792
sp|O00487|PSDE_HUMAN	0.486155	0.216929	6.03675	0.000637088	0.00649301	-0.434949
sp|P42892|ECE1_HUMAN	-0.375489	-0.0945133	-6.03204	0.000639948	0.00651342	-0.439906
sp|Q8IYB8|SUV3_HUMAN	0.32337	0.0720735	6.02405	0.000644828	0.00655431	-0.448312
sp|P43251-2|BTD_HUMAN	-0.651968	-0.0102131	-6.02256	0.000645746	0.00655488	-0.449887
sp|Q8IUC4|RHPN2_HUMAN	-0.294169	-0.016427	-6.01995	0.000647352	0.00656243	-0.452637
sp|Q9Y6N5|SQOR_HUMAN	0.460024	0.0898357	6.01236	0.000652046	0.00660121	-0.460632
sp|P26651|TTP_HUMAN	1.11497	0.117343	6.00776	0.000654914	0.00662143	-0.465489
sp|P16035|TIMP2_HUMAN	-0.359397	0.201496	-6.00465	0.00065686	0.00663228	-0.468772
sp|Q8IVM0-2|CCD50_HUMAN	-0.278266	-0.0608233	-6.00142	0.000658885	0.00664009	-0.472179
sp|Q9P031|TAP26_HUMAN	0.293209	0.0946183	6.00063	0.000659381	0.00664009	-0.473011
sp|Q9BRT9|SLD5_HUMAN	-0.511044	-0.133875	-5.99904	0.000660387	0.00664143	-0.474697
sp|Q9H871|RMD5A_HUMAN	0.415466	0.15846	5.99204	0.000664814	0.00667713	-0.482093
sp|Q9H089|LSG1_HUMAN	0.843878	-0.101036	5.98545	0.000669014	0.00670813	-0.48906
sp|P22695|QCR2_HUMAN	0.421604	0.0720019	5.98443	0.000669666	0.00670813	-0.490139
sp|Q13356|PPIL2_HUMAN	-0.285436	-0.0294847	-5.98094	0.000671908	0.00672174	-0.493838
sp|Q96DX5|ASB9_HUMAN	-0.277725	-0.0628723	-5.97528	0.000675559	0.00674937	-0.499833
sp|Q8IXK0-5|PHC2_HUMAN	0.244929	0.0307021	5.97228	0.000677499	0.00675543	-0.503008
sp|Q9HCE7|SMUF1_HUMAN	0.290095	0.0978816	5.97135	0.000678101	0.00675543	-0.50399
sp|O95445|APOM_HUMAN	0.866894	0.187376	5.97023	0.000678831	0.00675543	-0.50518
sp|P10746|HEM4_HUMAN	-0.29531	-0.102042	-5.96805	0.000680254	0.00676074	-0.507497
sp|P55042|RAD_HUMAN	0.586841	0.273323	5.96552	0.000681905	0.0067683	-0.51018
sp|Q9Y6I4|UBP3_HUMAN	-0.277922	-0.0946904	-5.96073	0.000685039	0.00678957	-0.515254
sp|P62070-4|RRAS2_HUMAN	0.489492	0.0791686	5.95953	0.000685833	0.00678957	-0.516536
sp|Q9NRF9|DPOE3_HUMAN	-0.309858	-0.124577	-5.95758	0.000687115	0.00679299	-0.518603
sp|Q96RU3|FNBP1_HUMAN	0.275397	0.0144547	5.95515	0.000688719	0.00679299	-0.521184
sp|Q9H4G0|E41L1_HUMAN	-0.259372	-0.0405	-5.95494	0.000688859	0.00679299	-0.521408
sp|Q9ULG6-5|CCPG1_HUMAN	0.875987	0.362264	5.95088	0.000691544	0.00681064	-0.525713
sp|Q86W56|PARG_HUMAN	-0.289297	-0.11382	-5.94744	0.000693836	0.00682437	-0.529375
sp|Q9GZT8|NIF3L_HUMAN	0.438574	0.195074	5.93692	0.000700888	0.00687847	-0.540564
sp|Q9Y6N1|COX11_HUMAN	0.428249	0.0571485	5.93654	0.000701146	0.00687847	-0.540971
sp|O14730|RIOK3_HUMAN	0.457626	0.165116	5.93174	0.000704391	0.00690139	-0.54608
sp|Q75N03|HAKAI_HUMAN	0.310839	0.123216	5.92201	0.000711021	0.00695739	-0.556446
sp|Q5K651|SAMD9_HUMAN	0.302514	0.149954	5.9036	0.00072376	0.00706392	-0.576095
sp|P40937|RFC5_HUMAN	-0.326885	-0.129924	-5.90304	0.000724153	0.00706392	-0.576696
sp|O43633|CHM2A_HUMAN	-0.258376	-0.0481043	-5.90226	0.000724695	0.00706392	-0.577524
sp|Q9BPX3|CND3_HUMAN	-0.292279	-0.144227	-5.8966	0.000728676	0.00709363	-0.583585
sp|Q15054|DPOD3_HUMAN	-0.390652	-0.103904	-5.89442	0.000730208	0.00709408	-0.585909
sp|Q9UNY4|TTF2_HUMAN	-0.293501	-0.0706806	-5.89118	0.000732505	0.00709408	-0.589383
sp|Q8NFC6|BD1L1_HUMAN	-0.238324	-0.0861536	-5.89013	0.000733245	0.00709408	-0.590501
sp|P24468|COT2_HUMAN	-0.480242	-0.209637	-5.89003	0.000733314	0.00709408	-0.590605
sp|P32121-4|ARRB2_HUMAN	-0.370109	-0.090166	-5.88993	0.000733388	0.00709408	-0.590716
sp|O75419-3|CDC45_HUMAN	-0.580539	-0.251513	-5.88825	0.000734579	0.00709658	-0.592512
sp|Q8IY95|TM192_HUMAN	0.355199	0.0584674	5.88575	0.000736361	0.00710476	-0.595192
sp|Q8N2C7|UNC80_HUMAN	0.792126	0.156547	5.87807	0.000741856	0.00714871	-0.603419
sp|Q5T655|CFA58_HUMAN	-0.437112	-0.160848	-5.8686	0.0007487	0.00720552	-0.613578
sp|Q12965|MYO1E_HUMAN	-0.282953	-0.0409938	-5.86704	0.00074983	0.00720728	-0.615248
sp|O15156-2|ZBT7B_HUMAN	-0.336647	-0.0945275	-5.86306	0.000752732	0.00722603	-0.619521
sp|Q5HYI7|MTX3_HUMAN	1.04137	0.120129	5.85896	0.000755735	0.00724571	-0.623926
sp|Q8IUD6|RN135_HUMAN	0.289664	0.161592	5.85477	0.000758815	0.00725929	-0.628426
sp|Q13952|NFYC_HUMAN	0.495142	0.197196	5.85444	0.00075906	0.00725929	-0.628784
sp|O15360|FANCA_HUMAN	-0.4245	-0.226357	-5.85281	0.000760266	0.00726168	-0.630539
sp|O60333-3|KIF1B_HUMAN	0.578136	0.181997	5.85102	0.000761587	0.00726517	-0.632459
sp|Q53EP0|FND3B_HUMAN	0.769882	0.225896	5.84869	0.000763312	0.0072725	-0.634962
sp|Q96NL6|SCLT1_HUMAN	-0.889709	-0.312407	-5.8403	0.00076957	0.00732295	-0.643996
sp|Q9Y6Q9|NCOA3_HUMAN	0.340089	0.0891822	5.8301	0.000777253	0.00738268	-0.654986
sp|P62253|UB2G1_HUMAN	-0.279617	-0.0615315	-5.82939	0.000777789	0.00738268	-0.655749
sp|Q9HCD6-2|TANC2_HUMAN	0.297062	0.0709304	5.81668	0.000787491	0.00746545	-0.669462
sp|P78347|GTF2I_HUMAN	-0.313586	-0.10973	-5.81379	0.000789713	0.0074772	-0.67258
sp|O75503|CLN5_HUMAN	-0.568604	0.0481029	-5.8067	0.000795204	0.00751982	-0.680246
sp|P0CG48|UBC_HUMAN	0.296743	0.223443	5.80287	0.00079819	0.00753868	-0.684391
sp|Q9BTY2|FUCO2_HUMAN	-0.347175	-0.00248714	-5.79333	0.000805671	0.0075999	-0.694711
sp|Q5R372-3|RBG1L_HUMAN	-0.554863	-0.299247	-5.78496	0.000812303	0.00765296	-0.703779
sp|Q9Y303-3|NAGA_HUMAN	-0.318284	-0.0321022	-5.78369	0.000813316	0.00765302	-0.705158
sp|Q14721|KCNB1_HUMAN	-1.46525	-0.490657	-5.78072	0.000815686	0.00765957	-0.708377
sp|Q53QV2|LBH_HUMAN	-1.00941	-0.202719	-5.7803	0.000816027	0.00765957	-0.708839
sp|P82094|TMF1_HUMAN	0.281422	0.165642	5.77811	0.000817778	0.00766654	-0.71121
sp|Q8IV38|ANKY2_HUMAN	-0.281857	-0.047148	-5.76175	0.00083102	0.00777369	-0.728978
sp|Q12899|TRI26_HUMAN	-0.246969	-0.0378146	-5.76146	0.000831252	0.00777369	-0.729286
sp|Q9Y6M9|NDUB9_HUMAN	0.377981	0.103897	5.75691	0.000834982	0.00779897	-0.734238
sp|Q9NQX4|MYO5C_HUMAN	-0.285264	-0.0667391	-5.75135	0.000839563	0.00783172	-0.740291
sp|Q96J01|THOC3_HUMAN	-0.247858	-0.0507311	-5.75016	0.000840548	0.00783172	-0.741587
sp|Q9NPH2|INO1_HUMAN	-0.302393	-0.0403157	-5.74478	0.000845005	0.00786361	-0.747437
sp|P08651|NFIC_HUMAN	-0.345543	0.0253997	-5.7404	0.000848665	0.00788003	-0.752217
sp|Q9NP73-2|ALG13_HUMAN	-0.251847	-0.0684153	-5.74018	0.000848842	0.00788003	-0.752448
sp|P10114|RAP2A_HUMAN	0.362762	0.14475	5.736	0.000852346	0.00789534	-0.757005
sp|O43819|SCO2_HUMAN	0.377271	0.018611	5.73574	0.000852568	0.00789534	-0.757293
sp|A6NKD9|CC85C_HUMAN	-0.46102	-0.101865	-5.73339	0.000854542	0.00790149	-0.75985
sp|P21291|CSRP1_HUMAN	-0.274791	-0.0842944	-5.73248	0.00085531	0.00790149	-0.760844
sp|O15164|TIF1A_HUMAN	-0.276771	-0.0426192	-5.73097	0.000856591	0.00790372	-0.762499
sp|Q9BZF9|UACA_HUMAN	-0.271612	-0.134081	-5.72831	0.000858839	0.00791363	-0.765398
sp|O14907|TX1B3_HUMAN	-0.34385	-0.101023	-5.72724	0.000859748	0.00791363	-0.766567
sp|Q96EU7|C1GLC_HUMAN	0.349994	0.155496	5.72118	0.0008649	0.00795144	-0.773176
sp|Q08495|DEMA_HUMAN	-0.260743	-0.0244658	-5.71492	0.000870268	0.00799112	-0.780018
sp|Q96H55|MYO19_HUMAN	-0.288414	0.0079691	-5.71093	0.000873708	0.00801303	-0.784383
sp|Q96QZ7|MAGI1_HUMAN	0.49923	0.240426	5.70634	0.000877689	0.00803984	-0.78941
sp|P78324|SHPS1_HUMAN	-0.413349	-0.0208364	-5.69979	0.000883393	0.00808236	-0.796574
sp|O43752|STX6_HUMAN	0.284654	0.0719594	5.69477	0.000887801	0.00811292	-0.802079
sp|P35568|IRS1_HUMAN	-0.363464	-0.0750457	-5.68849	0.00089334	0.00815374	-0.808957
sp|Q9Y261-2|FOXA2_HUMAN	-0.510787	-0.00242658	-5.68603	0.000895524	0.00816387	-0.811657
sp|Q6ZQX7|LIAT1_HUMAN	-0.468727	-0.0627413	-5.6837	0.0008976	0.008173	-0.814218
sp|Q9UKR5|ERG28_HUMAN	0.652031	0.116694	5.64681	0.000931142	0.00845188	-0.854788
sp|Q9UKE5|TNIK_HUMAN	0.25675	0.0778597	5.64565	0.000932217	0.00845188	-0.856063
sp|P08243|ASNS_HUMAN	0.246321	0.122151	5.64416	0.000933602	0.00845188	-0.857705
sp|Q96FJ2|DYL2_HUMAN	-0.327199	-0.12976	-5.64267	0.000934987	0.00845188	-0.859345
sp|Q8WVB6-2|CTF18_HUMAN	-0.365905	-0.117169	-5.64242	0.000935222	0.00845188	-0.859622
sp|P23141-2|EST1_HUMAN	0.65351	0.167612	5.64161	0.000935976	0.00845188	-0.860514
sp|A6NKF1|SAC31_HUMAN	-0.261537	-0.0976863	-5.641	0.000936543	0.00845188	-0.861183
sp|Q9Y487|VPP2_HUMAN	0.363535	0.0687843	5.64039	0.000937121	0.00845188	-0.861865
sp|P37108|SRP14_HUMAN	-0.244978	-0.0254941	-5.63852	0.000938869	0.00845761	-0.863926
sp|Q13459-2|MYO9B_HUMAN	-0.266976	-0.1309	-5.63681	0.00094047	0.00846201	-0.86581
sp|P27707|DCK_HUMAN	-0.260556	-0.0683628	-5.62801	0.000948774	0.00851202	-0.87553
sp|P14209|CD99_HUMAN	-0.272033	-0.0483331	-5.62786	0.000948916	0.00851202	-0.875696
sp|Q9H9S5|FKRP_HUMAN	0.577467	0.150776	5.62649	0.000950209	0.00851202	-0.877201
sp|Q13753|LAMC2_HUMAN	1.87836	0.165551	5.62618	0.000950507	0.00851202	-0.877548
sp|Q9BY43-2|CHM4A_HUMAN	-0.372536	-0.0529029	-5.61777	0.000958532	0.00857379	-0.886844
sp|O95251|KAT7_HUMAN	-0.356217	-0.0639711	-5.61624	0.000960002	0.00857685	-0.888539
sp|P51617|IRAK1_HUMAN	-0.358235	0.0406221	-5.60548	0.000970399	0.00865956	-0.900448
sp|Q8IX04|UEVLD_HUMAN	-0.323526	-0.0985069	-5.6018	0.000973986	0.00868138	-0.904527
sp|Q8WVK7|SKA2_HUMAN	-0.992974	-0.114547	-5.59456	0.000981079	0.00873436	-0.912549
sp|Q9BX79-4|STRA6_HUMAN	-0.548122	-0.151231	-5.59177	0.000983837	0.00874867	-0.915653
sp|Q9HD45|TM9S3_HUMAN	0.334358	0.0495436	5.58495	0.000990597	0.00879849	-0.923223
sp|Q15058|KIF14_HUMAN	-0.454708	-0.113482	-5.58298	0.000992551	0.00880547	-0.925402
sp|P07737|PROF1_HUMAN	-0.288815	-0.0552899	-5.58141	0.000994125	0.00880547	-0.927154
sp|Q2TAM9|TUSC1_HUMAN	0.462111	0.143231	5.58067	0.000994858	0.00880547	-0.927968
sp|Q8IWR0|Z3H7A_HUMAN	-0.304039	-0.0585985	-5.56955	0.00100605	0.00889419	-0.940337
sp|Q96LB3|IFT74_HUMAN	-0.261483	-0.0111836	-5.56606	0.00100959	0.00891507	-0.944215
sp|O60637|TSN3_HUMAN	0.54922	0.328576	5.56338	0.00101232	0.00892886	-0.947206
sp|Q13127|REST_HUMAN	0.412779	0.16325	5.56052	0.00101524	0.00894422	-0.950387
sp|Q9HBD1|RC3H2_HUMAN	0.276522	0.0255621	5.55696	0.00101888	0.00895688	-0.95435
sp|Q9BQG2|NUD12_HUMAN	0.373101	0.137247	5.55682	0.00101903	0.00895688	-0.954511
sp|Q7Z7H8-2|RM10_HUMAN	0.396543	0.0426013	5.55321	0.00102275	0.00897918	-0.958536
sp|Q765P7|MTSS2_HUMAN	-0.440912	-0.0887418	-5.5495	0.00102658	0.00900242	-0.96267
sp|P35914|HMGCL_HUMAN	0.421488	0.182892	5.54604	0.00103017	0.00902347	-0.966526
sp|Q15283|RASA2_HUMAN	0.286728	0.00101672	5.54171	0.00103468	0.00904263	-0.971355
sp|Q13136|LIPA1_HUMAN	0.277363	0.0251265	5.54166	0.00103473	0.00904263	-0.971414
sp|O15344|TRI18_HUMAN	-0.281488	-0.0329667	-5.53607	0.0010406	0.00906812	-0.97766
sp|P49757|NUMB_HUMAN	0.25273	0.111374	5.53572	0.00104096	0.00906812	-0.978043
sp|Q96R06|SPAG5_HUMAN	-0.675591	-0.123192	-5.53526	0.00104145	0.00906812	-0.978561
sp|P21399|ACOC_HUMAN	0.355735	0.088776	5.53433	0.00104242	0.00906812	-0.979596
sp|Q7Z3E2|CC186_HUMAN	0.265913	0.0912364	5.52083	0.00105676	0.00917342	-0.994692
sp|Q8WV74|NUDT8_HUMAN	-0.266221	-0.1149	-5.52066	0.00105694	0.00917342	-0.994884
sp|O60504|VINEX_HUMAN	-0.240739	-0.0767522	-5.51619	0.00106174	0.00920313	-0.999895
sp|Q9UNW1|MINP1_HUMAN	0.277001	0.0472705	5.51486	0.00106317	0.00920313	-1.00138
sp|Q96HP4|OXND1_HUMAN	0.279526	0.094134	5.51409	0.001064	0.00920313	-1.00224
sp|Q9P0P0|RN181_HUMAN	-0.406427	0.029408	-5.51216	0.00106609	0.00921074	-1.00441
sp|Q9NS00|C1GLT_HUMAN	0.312182	0.0960214	5.50608	0.00107267	0.00925712	-1.01121
sp|Q8NCF5|NF2IP_HUMAN	-0.271796	-0.090062	-5.5038	0.00107516	0.00926809	-1.01378
sp|Q14118|DAG1_HUMAN	-0.256368	-0.0589769	-5.50037	0.00107891	0.00928988	-1.01762
sp|Q5TCQ9-1|MAGI3_HUMAN	-0.471344	0.00910462	-5.4969	0.00108272	0.00931209	-1.02151
sp|Q8WV07|LTO1_HUMAN	-0.450321	-0.232991	-5.4861	0.00109467	0.00940422	-1.03364
sp|Q7L2Z9|CENPQ_HUMAN	-0.505839	-0.162195	-5.48463	0.0010963	0.00940432	-1.03529
sp|P23743|DGKA_HUMAN	-0.271984	-0.0553337	-5.48387	0.00109715	0.00940432	-1.03615
sp|P62424|RL7A_HUMAN	-0.229711	-0.0938575	-5.47935	0.0011022	0.00943701	-1.04123
sp|P46976-2|GLYG_HUMAN	0.24499	0.0189626	5.47751	0.00110427	0.00944405	-1.0433
sp|Q9NR12|PDLI7_HUMAN	-0.389892	-0.000901341	-5.47456	0.0011076	0.00944525	-1.04663
sp|Q15714|T22D1_HUMAN	0.384648	0.0895621	5.47329	0.00110903	0.00944525	-1.04805
sp|Q8N2Z9|CENPS_HUMAN	-0.351452	-0.100966	-5.47324	0.00110908	0.00944525	-1.0481
sp|Q684P5|RPGP2_HUMAN	-0.261254	-0.0610475	-5.47298	0.00110938	0.00944525	-1.0484
sp|Q9Y6A5|TACC3_HUMAN	-0.700369	-0.247662	-5.46944	0.00111339	0.00946877	-1.05239
sp|Q16881|TRXR1_HUMAN	0.299768	0.0873959	5.46571	0.00111763	0.00949424	-1.05659
sp|P62244|RS15A_HUMAN	-0.266319	-0.160224	-5.46364	0.00111999	0.00950011	-1.05892
sp|Q9H8Y5|ANKZ1_HUMAN	0.266735	0.134906	5.46291	0.00112082	0.00950011	-1.05974
sp|O94964-2|SOGA1_HUMAN	-0.25199	-0.0292539	-5.4613	0.00112266	0.00950512	-1.06155
sp|O95983|MBD3_HUMAN	-0.269072	-0.115808	-5.45859	0.00112578	0.0095209	-1.06462
sp|Q7Z4G1|COMD6_HUMAN	-0.245203	-0.0428369	-5.45495	0.00112996	0.00954564	-1.06871
sp|P21980|TGM2_HUMAN	0.278806	0.00172254	5.44375	0.00114297	0.00964484	-1.08136
sp|Q3YBM2|T176B_HUMAN	0.272811	0.0218147	5.43879	0.00114877	0.00968069	-1.08696
sp|Q9NZM1-3|MYOF_HUMAN	-0.34814	-0.168843	-5.43654	0.00115142	0.00968069	-1.0895
sp|P48449|ERG7_HUMAN	0.29296	0.287876	5.43461	0.0011537	0.00968069	-1.09169
sp|Q00535|CDK5_HUMAN	-0.232614	-0.0945595	-5.43373	0.00115474	0.00968069	-1.09268
sp|P38571|LICH_HUMAN	-0.5266	0.050827	-5.43365	0.00115484	0.00968069	-1.09278
sp|Q86SJ2|AMGO2_HUMAN	-0.253642	0.0204517	-5.43363	0.00115486	0.00968069	-1.0928
sp|Q96QE3|ATAD5_HUMAN	-1.08187	-0.571962	-5.43231	0.00115642	0.00968309	-1.09429
sp|Q9H8M5|CNNM2_HUMAN	0.340539	0.0801264	5.42651	0.00116331	0.0097301	-1.10085
sp|Q13111|CAF1A_HUMAN	-0.434175	-0.203201	-5.41999	0.00117111	0.00978453	-1.10823
sp|Q96FF9|CDCA5_HUMAN	-0.834454	-0.49833	-5.41491	0.00117723	0.00982487	-1.11399
sp|P07902|GALT_HUMAN	-0.24218	-0.0706947	-5.41335	0.00117911	0.00982976	-1.11575
sp|Q8IZE3|PACE1_HUMAN	0.370158	0.106329	5.40754	0.00118617	0.00987099	-1.12235
sp|Q09666|AHNK_HUMAN	-0.284844	-0.108769	-5.40714	0.00118665	0.00987099	-1.1228
sp|P25815|S100P_HUMAN	0.602918	0.0593069	5.40376	0.00119078	0.00989453	-1.12664
sp|Q9NYZ1|TV23B_HUMAN	0.347352	0.0958883	5.40098	0.00119418	0.00991198	-1.12979
sp|Q9NZ63|TLS1_HUMAN	-0.265568	-0.0864179	-5.3964	0.00119982	0.00994791	-1.135
sp|Q5T440|CAF17_HUMAN	0.256849	0.0229786	5.38687	0.00121165	0.010035	-1.14583
sp|Q9BZ72|PITM2_HUMAN	0.35221	0.014765	5.38497	0.00121402	0.0100437	-1.14799
sp|Q10713|MPPA_HUMAN	0.265384	0.0242359	5.38363	0.00121569	0.0100467	-1.14952
sp|Q8TBB5|KLDC4_HUMAN	-0.356703	-0.186465	-5.36753	0.00123604	0.0102037	-1.16785
sp|P25490|TYY1_HUMAN	-0.451024	-0.0696365	-5.36543	0.00123873	0.0102148	-1.17025
sp|Q8IVL5|P3H2_HUMAN	-0.631373	-0.181193	-5.35968	0.0012461	0.0102597	-1.1768
sp|Q96IU4|ABHEB_HUMAN	-0.26235	-0.0953681	-5.35909	0.00124687	0.0102597	-1.17748
sp|Q969P0|IGSF8_HUMAN	0.378965	0.159148	5.35686	0.00124973	0.0102676	-1.18002
sp|O14773|TPP1_HUMAN	-0.30571	0.0156932	-5.35624	0.00125053	0.0102676	-1.18073
sp|Q96JB2|COG3_HUMAN	0.222268	0.0720437	5.35419	0.00125319	0.0102783	-1.18307
sp|P33981|TTK_HUMAN	-0.616624	-0.213106	-5.34829	0.00126086	0.0103139	-1.18981
sp|O75431|MTX2_HUMAN	0.268671	0.0283532	5.34808	0.00126114	0.0103139	-1.19005
sp|Q14149|MORC3_HUMAN	0.270871	0.0738689	5.34773	0.00126159	0.0103139	-1.19045
sp|Q9Y2H6|FND3A_HUMAN	0.701891	0.220806	5.34183	0.00126931	0.0103564	-1.19719
sp|Q15910-2|EZH2_HUMAN	-0.419716	-0.10765	-5.34157	0.00126967	0.0103564	-1.1975
sp|O75935|DCTN3_HUMAN	0.287485	0.16503	5.34061	0.00127093	0.0103564	-1.19859
sp|Q92930|RAB8B_HUMAN	0.380932	0.0970489	5.33917	0.00127282	0.0103564	-1.20024
sp|Q86TG7-2|PEG10_HUMAN	-0.764148	-0.248332	-5.33857	0.00127361	0.0103564	-1.20092
sp|Q8WYA0|IFT81_HUMAN	-0.231667	-0.00542291	-5.33323	0.00128068	0.0104028	-1.20704
sp|Q9UQ16-4|DYN3_HUMAN	-0.298312	-0.088324	-5.32519	0.0012914	0.0104787	-1.21624
sp|Q9NUN5|LMBD1_HUMAN	0.54386	0.117676	5.31734	0.00130196	0.0105531	-1.22524
sp|Q6ZRV2|FA83H_HUMAN	-0.266586	-0.041784	-5.31561	0.00130431	0.0105609	-1.22723
sp|Q86SZ2|TPC6B_HUMAN	0.276071	0.106851	5.31403	0.00130645	0.010567	-1.22904
sp|O43818|U3IP2_HUMAN	0.282338	0.0348159	5.30426	0.00131978	0.0106635	-1.24025
sp|P35658-3|NU214_HUMAN	-0.259696	-0.108825	-5.30056	0.00132489	0.0106933	-1.24451
sp|O43164|PJA2_HUMAN	-0.553023	-0.000287351	-5.29796	0.00132847	0.0106954	-1.2475
sp|P23229-6|ITA6_HUMAN	-0.323388	-0.0806881	-5.29776	0.00132875	0.0106954	-1.24773
sp|P01584|IL1B_HUMAN	3.30121	0.0277746	5.29732	0.00132936	0.0106954	-1.24824
sp|Q9HC07|TM165_HUMAN	0.354709	0.015732	5.29519	0.0013323	0.0107077	-1.25068
sp|Q9GZP4|PITH1_HUMAN	0.282582	0.0408423	5.29042	0.00133895	0.0107498	-1.25617
sp|Q8TCG1|CIP2A_HUMAN	-0.421442	-0.121657	-5.28894	0.00134101	0.0107498	-1.25787
sp|O75794|CD123_HUMAN	-0.244137	0.0366102	-5.28839	0.00134178	0.0107498	-1.25851
sp|Q9ULP0-6|NDRG4_HUMAN	-0.319972	-0.0887713	-5.28482	0.00134679	0.0107786	-1.26262
sp|Q9NX70|MED29_HUMAN	-0.273374	-0.0187448	-5.28196	0.00135081	0.0107993	-1.26591
sp|P23142-4|FBLN1_HUMAN	-0.508606	-0.112984	-5.27935	0.0013545	0.0108175	-1.26892
sp|Q9H5V8|CDCP1_HUMAN	0.351903	0.112592	5.27227	0.00136454	0.0108863	-1.27708
sp|Q96LT9|RNPC3_HUMAN	0.339299	0.0546349	5.27009	0.00136766	0.0108997	-1.2796
sp|Q96SB3|NEB2_HUMAN	-0.277669	-0.0923416	-5.26856	0.00136985	0.0109057	-1.28136
sp|Q9BQE4|SELS_HUMAN	0.608693	0.164471	5.26354	0.00137705	0.0109516	-1.28715
sp|Q16822|PCKGM_HUMAN	0.275828	0.139056	5.2583	0.00138462	0.0109996	-1.29321
sp|Q9H6R0|DHX33_HUMAN	0.271092	-0.0376908	5.25736	0.00138598	0.0109996	-1.29429
sp|P83111|LACTB_HUMAN	0.271986	0.0626416	5.25309	0.00139219	0.0110374	-1.29923
sp|P07919|QCR6_HUMAN	0.265207	-0.0344956	5.25109	0.0013951	0.0110489	-1.30153
sp|Q9P0V3|SH3B4_HUMAN	-0.26551	-0.1155	-5.2485	0.0013989	0.0110675	-1.30454
sp|Q7Z5G4|GOGA7_HUMAN	0.500957	0.155242	5.23683	0.00141612	0.0111921	-1.31804
sp|Q9H7B4|SMYD3_HUMAN	-0.442381	-0.0302583	-5.23516	0.0014186	0.0111989	-1.31997
sp|O15020|SPTN2_HUMAN	-0.252235	-0.0586352	-5.23427	0.00141993	0.0111989	-1.32101
sp|Q9Y657|SPIN1_HUMAN	-0.351576	-0.0274446	-5.23289	0.00142199	0.0112035	-1.32261
sp|Q96GW9|SYMM_HUMAN	0.248473	-0.00902745	5.22963	0.00142686	0.0112303	-1.32638
sp|P56282|DPOE2_HUMAN	-0.605588	-0.192474	-5.22493	0.00143393	0.0112742	-1.33183
sp|O15321|TM9S1_HUMAN	0.350331	0.0756475	5.22281	0.00143713	0.0112877	-1.3343
sp|P53816|PLAT3_HUMAN	-0.292619	0.177667	-5.21547	0.00144825	0.0113633	-1.34281
sp|Q9UPZ3|HPS5_HUMAN	-0.282234	-0.120171	-5.21339	0.00145142	0.0113765	-1.34522
sp|Q9Y4F3-5|MARF1_HUMAN	-0.243884	-0.0509447	-5.21235	0.00145302	0.0113772	-1.34644
sp|Q9H9A6|LRC40_HUMAN	-0.282605	-0.10433	-5.21105	0.00145501	0.0113811	-1.34794
sp|Q15555|MARE2_HUMAN	-0.254834	-0.00291966	-5.20862	0.00145873	0.0113985	-1.35077
sp|Q10471|GALT2_HUMAN	0.337721	0.0565754	5.20552	0.0014635	0.011424	-1.35437
sp|P52630|STAT2_HUMAN	-0.355034	-0.00728687	-5.20111	0.00147032	0.0114649	-1.3595
sp|Q99598|TSNAX_HUMAN	0.382939	0.148319	5.20019	0.00147175	0.0114649	-1.36058
sp|O43824|GTPB6_HUMAN	0.260477	0.0833394	5.19729	0.00147626	0.0114882	-1.36395
sp|Q13443|ADAM9_HUMAN	-0.285571	-0.0360428	-5.19457	0.0014805	0.0115094	-1.36711
sp|P36639|8ODP_HUMAN	-0.301584	-0.0913042	-5.1916	0.00148514	0.0115297	-1.37057
[truncated: 6,624 more rows]

## Sheet: Vero - inf over mck
Protein	logFC	AveExpr	t	P.Value	adj.P.Val	B
[truncated: 7,081 more rows]

## Sheet: Vero - inf+alc over inf
Protein	logFC	AveExpr	t	P.Value	adj.P.Val	B
[truncated: 7,081 more rows]

[truncated: 1 more sheets: Vero - inf+alc over mck]
