# Supplementary material for: Host protein kinases required for SARS-CoV-2 nucleocapsid phosphorylation and viral replication
Source: Sci Signal. Author manuscript; Available in PMC 2023 Jan 10. (PMC9830954; doi:10.1126/scisignal.abm0808)
Supplement: SM Excel file 5 [file NIHMS1851690-supplement-SM_Excel_file_5.xlsx]

## Sheet: A549 - inf over mck
Site	logFC	AveExpr	t	P.Value	adj.P.Val	B
9b: T72 / sp|P0DTD2|ORF9B_SARS2	-2.94697	0.873423	-32.4596	1.07686e-09	8.98278e-06	12.4746
M: S212 / sp|P0DTC5|VME1_SARS2	-4.22578	1.06928	-32.0897	1.17822e-09	8.98278e-06	12.4103
PLEC: S2578 / sp|Q15149|PLEC_HUMAN	2.48274	-0.399908	27.9553	3.47408e-09	1.6208e-05	11.5962
YTHDC1: S54 / sp|Q96MU7|YTDC1_HUMAN	2.45019	-0.346562	27.2432	4.25183e-09	1.6208e-05	11.4362
9b: S50 / sp|P0DTD2|ORF9B_SARS2	-2.97418	0.919337	-26.2868	5.6236e-09	1.71497e-05	11.2107
ZFC3H1: S354 / sp|O60293|ZC3H1_HUMAN	1.93773	-0.113149	25.5345	7.05688e-09	1.79339e-05	11.0244
LMNA: S423 / sp|P02545|LMNA_HUMAN	2.24601	-0.233079	24.2795	1.04621e-08	2.27895e-05	10.6946
GABPA: S303 / sp|Q06546|GABPA_HUMAN	1.8884	-0.202599	23.1357	1.52462e-08	2.79997e-05	10.3716
GBF1: S1779-S1780 / sp|Q92538|GBF1_HUMAN	1.69459	-0.171868	22.8976	1.65266e-08	2.79997e-05	10.3015
NUP98: S1018 / sp|P52948|NUP98_HUMAN	2.20324	-0.367774	22.3522	1.99429e-08	3.04089e-05	10.1369
CENPF: S2238 / sp|P49454|CENPF_HUMAN	2.06576	-0.165577	21.7046	2.50739e-08	3.26841e-05	9.93401
LSM14A: S178 / sp|Q8ND56|LS14A_HUMAN	1.91568	-0.175071	21.4511	2.74756e-08	3.26841e-05	9.85229
N: T76 / sp|P0DTC9|NCAP_SARS2	-5.38645	1.52411	-21.4122	2.78655e-08	3.26841e-05	9.83966
AHNAK: S5555 / sp|Q09666|AHNK_HUMAN	2.14213	-0.089205	20.9746	3.2721e-08	3.3326e-05	9.69513
BOD1L1: S870 / sp|Q8NFC6|BD1L1_HUMAN	1.80827	-0.194926	20.9695	3.2784e-08	3.3326e-05	9.69339
PKP3: Y756 / sp|Q9Y446-2|PKP3_HUMAN	3.76449	-0.898068	20.6627	3.67634e-08	3.50355e-05	9.58959
RPL4: T419 / sp|P36578|RL4_HUMAN	2.25727	-0.308295	20.2353	4.32468e-08	3.51559e-05	9.44146
HSPB1: S78-S82 / sp|P04792|HSPB1_HUMAN	2.52389	-0.15033	20.1699	4.4348e-08	3.51559e-05	9.41842
rep: S2644 / sp|P0DTD1|R1AB_SARS2	-2.55847	0.732637	-20.0816	4.58861e-08	3.51559e-05	9.38715
9b: S53 / sp|P0DTD2|ORF9B_SARS2	-2.8941	0.952819	-19.9995	4.73682e-08	3.51559e-05	9.35794
BOD1L1: S832 / sp|Q8NFC6|BD1L1_HUMAN	1.80379	-0.176559	19.8809	4.96075e-08	3.51559e-05	9.31543
KPNA2: S490 / sp|P52292|IMA1_HUMAN	2.04334	-0.206354	19.6649	5.39959e-08	3.51559e-05	9.23719
BCL10: S141 / sp|O95999|BCL10_HUMAN	2.03476	-0.166453	19.4507	5.8785e-08	3.51559e-05	9.15845
LRRC41: T327 / sp|Q15345|LRC41_HUMAN	3.07518	-0.627309	19.4305	5.92608e-08	3.51559e-05	9.15097
9b: S63 / sp|P0DTD2|ORF9B_SARS2	-2.89343	0.890788	-19.3929	6.01571e-08	3.51559e-05	9.13702
AHNAK2: S5175 / sp|Q8IVF2|AHNK2_HUMAN	1.66365	-0.0612598	19.1276	6.6937e-08	3.51559e-05	9.03756
ANP32A: T15 / sp|P39687|AN32A_HUMAN	1.52004	-0.0814108	19.1139	6.731e-08	3.51559e-05	9.03238
TLE3: Y710 / sp|Q04726-4|TLE3_HUMAN	-2.31631	-0.0217474	-19.0973	6.77654e-08	3.51559e-05	9.02608
MTDH: S298 / sp|Q86UE4|LYRIC_HUMAN	1.9941	-0.232714	19.0759	6.83567e-08	3.51559e-05	9.01796
TNFAIP3: T654 / sp|P21580|TNAP3_HUMAN	-1.68517	0.438254	-19.0391	6.93876e-08	3.51559e-05	9.00397
YTHDC1: T55 / sp|Q96MU7|YTDC1_HUMAN	1.75236	-0.177924	18.9665	7.14738e-08	3.51559e-05	8.97627
AKAP12: S286 / sp|Q02952|AKA12_HUMAN	1.73905	-0.179913	18.8105	7.61968e-08	3.52157e-05	8.91629
TLE1: S311 / sp|Q04724|TLE1_HUMAN	-1.96193	0.00245905	-18.8099	7.62144e-08	3.52157e-05	8.91607
MARCKSL1: T148 / sp|P49006|MRP_HUMAN	1.53853	-0.106268	18.6325	8.20207e-08	3.62026e-05	8.84706
PBRM1: Y947 / sp|Q86U86|PB1_HUMAN	2.09908	-0.26949	18.6011	8.30989e-08	3.62026e-05	8.83477
CDK11B: S713 / sp|P21127|CD11B_HUMAN	1.98283	-0.143978	18.4077	9.01019e-08	3.64553e-05	8.75844
ALDH1A1: T337 / sp|P00352|AL1A1_HUMAN	1.74809	-0.193455	18.3847	9.09766e-08	3.64553e-05	8.74931
AHNAK2: S1112 / sp|Q8IVF2|AHNK2_HUMAN	1.46601	-0.126039	18.3444	9.25373e-08	3.64553e-05	8.73323
AHNAK2: S3408 / sp|Q8IVF2|AHNK2_HUMAN	1.516	-0.0594552	18.3264	9.32423e-08	3.64553e-05	8.72605
TLE1: T312 / sp|Q04724|TLE1_HUMAN	-1.90514	-0.0343289	-18.1611	1.00013e-07	3.80788e-05	8.65963
BOD1L1: S2932 / sp|Q8NFC6|BD1L1_HUMAN	1.35578	-0.170775	18.0949	1.02878e-07	3.80788e-05	8.63283
AHNAK: S5552 / sp|Q09666|AHNK_HUMAN	1.52479	-0.032606	18.0497	1.04887e-07	3.80788e-05	8.61445
TNFAIP3: S592 / sp|P21580|TNAP3_HUMAN	-2.47795	0.377261	-17.8059	1.16518e-07	4.08979e-05	8.51429
N: S23 / sp|P0DTC9|NCAP_SARS2	-4.11977	1.51343	-17.7765	1.18016e-07	4.08979e-05	8.5021
TRRAP: S2054 / sp|Q9Y4A5|TRRAP_HUMAN	1.78105	-0.154546	17.5323	1.31326e-07	4.28814e-05	8.39987
EXOSC10: S785 / sp|Q01780|EXOSX_HUMAN	2.02451	-0.188024	17.4995	1.33236e-07	4.28814e-05	8.38603
TMEM230: Y92 / sp|Q96A57-2|TM230_HUMAN	1.76626	-0.153414	17.4907	1.33757e-07	4.28814e-05	8.38229
EGFR: T1074 / sp|P00533|EGFR_HUMAN	1.59007	-0.133874	17.4217	1.37901e-07	4.28814e-05	8.353
DENND4C: S1274 / sp|Q5VZ89-7|DEN4C_HUMAN	1.71299	-0.172671	17.3991	1.39294e-07	4.28814e-05	8.34335
AHNAK2: S5741 / sp|Q8IVF2|AHNK2_HUMAN	1.91897	0.0248559	17.3773	1.40643e-07	4.28814e-05	8.33409
TNFAIP3: S729 / sp|P21580|TNAP3_HUMAN	-1.68677	0.378211	-17.3051	1.45238e-07	4.28814e-05	8.30319
TNFAIP3: S381 / sp|P21580|TNAP3_HUMAN	-2.0366	0.449899	-17.2524	1.48702e-07	4.28814e-05	8.2805
MGRN1: S106 / sp|O60291-2|MGRN1_HUMAN	1.60951	-0.0725925	17.2352	1.49847e-07	4.28814e-05	8.27312
EGFR: S1071 / sp|P00533|EGFR_HUMAN	1.92386	-0.162055	17.2054	1.51862e-07	4.28814e-05	8.26025
MAP1B: S1852 / sp|P46821|MAP1B_HUMAN	2.11654	-0.119294	17.0813	1.60591e-07	4.45215e-05	8.20635
RNF213: S82 / sp|Q63HN8|RN213_HUMAN	1.43521	-0.157861	16.7681	1.8522e-07	5.04327e-05	8.06826
ANLN: S795 / sp|Q9NQW6|ANLN_HUMAN	1.39395	-0.0685665	16.7074	1.90471e-07	5.09527e-05	8.04113
AHNAK: S210-S212 / sp|Q09666|AHNK_HUMAN	1.84437	-0.0770332	16.4422	2.15455e-07	5.66424e-05	7.9212
RIF1: S1873 / sp|Q5UIP0|RIF1_HUMAN	1.24777	0.0421264	16.237	2.37319e-07	6.13328e-05	7.82682
BOD1L1: S800 / sp|Q8NFC6|BD1L1_HUMAN	1.76976	-0.0850428	16.1528	2.47007e-07	6.26696e-05	7.78766
PNN: S66 / sp|Q9H307|PININ_HUMAN	2.17961	-0.29578	16.1216	2.50711e-07	6.26696e-05	7.77308
EHBP1L1: S1218 / sp|Q8N3D4|EH1L1_HUMAN	1.55483	-0.144327	16.0486	2.59619e-07	6.3482e-05	7.73886
UBR5: S636 / sp|O95071|UBR5_HUMAN	1.89698	-0.0538692	16.0272	2.62288e-07	6.3482e-05	7.72882
DENND5A: S197 / sp|Q6IQ26|DEN5A_HUMAN	1.28249	-0.163265	15.9465	2.72672e-07	6.42794e-05	7.6907
ARHGDIA: S47 / sp|P52565|GDIR1_HUMAN	-1.58513	-0.0693013	-15.9363	2.74014e-07	6.42794e-05	7.68588
DAPK1: T702 / sp|P53355-3|DAPK1_HUMAN	1.87984	-0.123311	15.8617	2.84086e-07	6.56325e-05	7.6504
AHNAK: T4100 / sp|Q09666|AHNK_HUMAN	1.24522	-0.0648101	15.8077	2.91628e-07	6.63692e-05	7.62462
HSPB1: S15 / sp|P04792|HSPB1_HUMAN	1.89193	-0.0191314	15.7233	3.03877e-07	6.81401e-05	7.58409
SAE1: S185 / sp|Q9UBE0|SAE1_HUMAN	1.54447	-0.063234	15.672	3.11593e-07	6.88352e-05	7.55937
ARHGEF2: S645 / sp|Q92974|ARHG2_HUMAN	1.90509	-0.262506	15.6433	3.16006e-07	6.88352e-05	7.5455
ARHGAP1: S51 / sp|Q07960|RHG01_HUMAN	1.16908	-0.0692963	15.4978	3.39523e-07	7.14873e-05	7.4746
TRIM28: S471 / sp|Q13263|TIF1B_HUMAN	1.38106	-0.0333917	15.464	3.45253e-07	7.14873e-05	7.45805
MAP1B: S1446 / sp|P46821|MAP1B_HUMAN	1.16125	-0.0861813	15.455	3.46799e-07	7.14873e-05	7.45363
N: S176 / sp|P0DTC9|NCAP_SARS2	-2.99435	1.34945	-15.4542	3.46935e-07	7.14873e-05	7.45324
BCL10: S138 / sp|O95999|BCL10_HUMAN	1.92098	-0.19761	15.4183	3.53195e-07	7.18068e-05	7.43554
RIF1: S1157 / sp|Q5UIP0|RIF1_HUMAN	1.52556	-0.0436339	15.219	3.9025e-07	7.82965e-05	7.33664
CAAP1: S89 / sp|Q9H8G2|CAAP1_HUMAN	1.9198	-0.241959	15.1007	4.14311e-07	8.20444e-05	7.27719
MKI67: S3041 / sp|P46013|KI67_HUMAN	1.30405	0.04729	14.995	4.37213e-07	8.54695e-05	7.22365
RASA2: S234 / sp|Q15283|RASA2_HUMAN	-1.16387	-0.0378688	-14.9609	4.44904e-07	8.58721e-05	7.20628
HSP90AA1: S521 / sp|P07900-2|HS90A_HUMAN	1.42532	-0.0349974	14.9244	4.53317e-07	8.64022e-05	7.18761
GIGYF2: S201 / sp|Q6Y7W6|GGYF2_HUMAN	1.44726	-0.0883721	14.8444	4.7235e-07	8.89184e-05	7.14658
DIDO1: S1456 / sp|Q9BTC0|DIDO1_HUMAN	1.4305	-0.0771586	14.7937	4.84886e-07	8.99335e-05	7.12043
DNPH1: S12 / sp|O43598|DNPH1_HUMAN	1.60814	-0.0337636	14.7612	4.93131e-07	8.99335e-05	7.10359
TNFAIP3: S698 / sp|P21580|TNAP3_HUMAN	-1.69565	0.361403	-14.7347	4.99961e-07	8.99335e-05	7.08984
TOP3A: S972 / sp|Q13472|TOP3A_HUMAN	1.18217	-0.0970412	14.7182	5.04251e-07	8.99335e-05	7.0813
TNFAIP3: T647 / sp|P21580|TNAP3_HUMAN	-1.09644	0.276279	-14.7069	5.07232e-07	8.99335e-05	7.07541
NELFE: S58 / sp|P18615-3|NELFE_HUMAN	1.49825	-0.0978541	14.6454	5.23752e-07	8.99667e-05	7.04335
EIF4ENIF1: S342 / sp|Q9NRA8-3|4ET_HUMAN	1.46332	-0.133098	14.6346	5.26721e-07	8.99667e-05	7.03769
UBA2: S229 / sp|Q9UBT2|SAE2_HUMAN	1.4887	-0.0924363	14.6128	5.32756e-07	8.99667e-05	7.02628
BCL9L: T129 / sp|Q86UU0|BCL9L_HUMAN	-1.16011	-0.00852725	-14.6035	5.3536e-07	8.99667e-05	7.0214
NELFE: T65 / sp|P18615-3|NELFE_HUMAN	1.29717	-0.134768	14.596	5.37453e-07	8.99667e-05	7.01749
AHNAK2: S4425 / sp|Q8IVF2|AHNK2_HUMAN	1.47293	-0.0258417	14.5771	5.42821e-07	8.99667e-05	7.00754
ZKSCAN1: S289 / sp|P17029|ZKSC1_HUMAN	1.45355	0.163894	14.5423	5.52831e-07	9.03255e-05	6.98923
UBASH3B: S377 / sp|Q8TF42|UBS3B_HUMAN	2.13743	-0.0608805	14.5286	5.56833e-07	9.03255e-05	6.982
XRCC4: S299 / sp|Q13426|XRCC4_HUMAN	1.26651	-0.0934673	14.4491	5.80685e-07	9.3203e-05	6.93994
CLTA: S105 / sp|P09496-2|CLCA_HUMAN	1.68723	-0.101035	14.3895	5.99303e-07	9.48743e-05	6.90826
HECTD1: S358 / sp|Q9ULT8|HECD1_HUMAN	1.27285	-0.170873	14.3763	6.03542e-07	9.48743e-05	6.90118
TRIP12: T1469 / sp|Q14669-3|TRIPC_HUMAN	-1.46949	-0.0218517	-14.347	6.13007e-07	9.53789e-05	6.88554
ZC3H18: S685 / sp|Q86VM9|ZCH18_HUMAN	-1.13136	-0.0462461	-14.1873	6.67731e-07	0.000101188	6.79953
HUWE1: S3662 / sp|Q7Z6Z7|HUWE1_HUMAN	1.11524	-0.0874644	14.1859	6.68227e-07	0.000101188	6.79878
N: T141 / sp|P0DTC9|NCAP_SARS2	-3.59892	1.41567	-14.1803	6.70251e-07	0.000101188	6.79573
BCL9L: S118 / sp|Q86UU0|BCL9L_HUMAN	1.6819	-0.105477	14.156	6.79079e-07	0.000101337	6.78255
SACS: S1779 / sp|Q9NZJ4|SACS_HUMAN	-1.36702	0.142757	-14.1411	6.84533e-07	0.000101337	6.77449
SF3B2: S344 / sp|Q13435|SF3B2_HUMAN	1.31641	-0.0687229	14.1189	6.92813e-07	0.000101577	6.76238
GBF1: S1780-S1781 / sp|Q92538|GBF1_HUMAN	1.54527	-0.241841	14.0567	7.16542e-07	0.000104055	6.72842
CENPV: S44 / sp|Q7Z7K6-3|CENPV_HUMAN	2.08495	-0.211448	13.9844	7.45294e-07	0.00010721	6.68871
DMXL1: S1896 / sp|Q9Y485|DMXL1_HUMAN	1.50352	-0.0505054	13.8977	7.81477e-07	0.000111364	6.64082
CIC: S183 / sp|Q96RK0|CIC_HUMAN	1.22698	-0.0396782	13.8786	7.89696e-07	0.000111493	6.63024
SZRD1: S107 / sp|Q7Z422|SZRD1_HUMAN	1.18138	-0.0417635	13.7455	8.4989e-07	0.000117622	6.5559
EPB41L2: S598 / sp|O43491|E41L2_HUMAN	1.16123	-0.104127	13.7296	8.5741e-07	0.000117622	6.54697
MARCKS: S101 / sp|P29966|MARCS_HUMAN	1.14815	-0.0299005	13.7094	8.67064e-07	0.000117622	6.53563
MIA2: S747 / sp|Q96PC5|MIA2_HUMAN	1.25895	-0.0605048	13.7025	8.7039e-07	0.000117622	6.53175
EPHB2: S776 / sp|P29323|EPHB2_HUMAN	1.12979	-0.108064	13.6864	8.78218e-07	0.000117622	6.52267
M: T175 / sp|P0DTC5|VME1_SARS2	-2.18519	0.791641	-13.684	8.7939e-07	0.000117622	6.52132
AHNAK: T4766 / sp|Q09666|AHNK_HUMAN	1.54186	-0.0758364	13.6248	9.08895e-07	0.000120512	6.48786
GTF2I: S103 / sp|P78347|GTF2I_HUMAN	1.09561	-0.0370521	13.5814	9.31258e-07	0.000121459	6.46319
CAST: S135 / sp|P20810-6|ICAL_HUMAN	1.31029	-0.0748334	13.58	9.31972e-07	0.000121459	6.46241
SF3B2: S343 / sp|Q13435|SF3B2_HUMAN	1.31782	-0.0557056	13.543	9.51505e-07	0.000122954	6.44135
RETREG3: S26 / sp|Q86VR2|RETR3_HUMAN	1.30457	-0.182519	13.5141	9.67117e-07	0.000123921	6.42482
MAP1B: S1406-S1408 / sp|P46821|MAP1B_HUMAN	1.24308	-0.0934044	13.3363	1.06959e-06	0.000135909	6.3224
TLN1: S1201 / sp|Q9Y490|TLN1_HUMAN	1.16678	-0.055931	13.2792	1.10502e-06	0.000139251	6.2892
TLE1: T321 / sp|Q04724|TLE1_HUMAN	-1.41395	0.0530067	-13.213	1.14776e-06	0.000142422	6.25052
DNTTIP2: S74 / sp|Q5QJE6|TDIF2_HUMAN	1.19997	-0.0689356	13.2087	1.15059e-06	0.000142422	6.24801
AKAP13: T2415 / sp|Q12802-2|AKP13_HUMAN	1.12664	-0.0424299	13.195	1.15972e-06	0.000142422	6.23994
PHF14: S835 / sp|O94880|PHF14_HUMAN	1.54271	-0.0650303	13.1833	1.16755e-06	0.000142422	6.23308
NCBP1: T27 / sp|Q09161|NCBP1_HUMAN	0.995321	-0.065488	13.1662	1.17911e-06	0.000142583	6.22304
HNRNPU: S26 / sp|Q00839|HNRPU_HUMAN	1.05856	-0.0339773	13.1538	1.18757e-06	0.000142583	6.21574
ATXN3: S265 / sp|P54252-1|ATX3_HUMAN	1.37804	-0.182619	13.1006	1.22465e-06	0.000145887	6.18435
PHIP: S1315 / sp|Q8WWQ0|PHIP_HUMAN	1.51602	-0.257028	13.0639	1.25102e-06	0.000147872	6.16259
ITSN1: T1144 / sp|Q15811|ITSN1_HUMAN	1.00898	-0.0715837	13.0374	1.27045e-06	0.000149014	6.14684
ZFC3H1: S352 / sp|O60293|ZC3H1_HUMAN	1.30506	-0.0145639	13.0201	1.28333e-06	0.000149042	6.13653
ARHGEF1: T882 / sp|Q92888-3|ARHG1_HUMAN	1.12535	-0.108312	12.9945	1.30261e-06	0.000149042	6.12129
KDM3B: S289 / sp|Q7LBC6|KDM3B_HUMAN	1.60014	-0.0736809	12.9862	1.30894e-06	0.000149042	6.11633
TRIP12: S280 / sp|Q14669-3|TRIPC_HUMAN	1.2514	0.00492326	12.9851	1.30979e-06	0.000149042	6.11567
HMGXB4: S480 / sp|Q9UGU5|HMGX4_HUMAN	1.29873	-0.0350257	12.9142	1.36534e-06	0.000154213	6.07317
NOLC1: T238 / sp|Q14978-2|NOLC1_HUMAN	-1.33202	-0.0503313	-12.8852	1.38878e-06	0.000155707	6.05575
WDR44: T271 / sp|Q5JSH3|WDR44_HUMAN	1.47441	-0.0885258	12.8431	1.42361e-06	0.000156562	6.03038
TRIM28: S473 / sp|Q13263|TIF1B_HUMAN	1.24121	-0.0524671	12.8416	1.42488e-06	0.000156562	6.02946
MARCKSL1: S135 / sp|P49006|MRP_HUMAN	0.941451	-0.0584955	12.831	1.43386e-06	0.000156562	6.02303
SACS: T4261 / sp|Q9NZJ4|SACS_HUMAN	-1.95933	0.102739	-12.8267	1.43747e-06	0.000156562	6.02045
PALLD: S893 / sp|Q8WX93|PALLD_HUMAN	1.13048	-0.0160569	12.7755	1.48173e-06	0.000160237	5.98937
HSPB1: S82 / sp|P04792|HSPB1_HUMAN	1.21222	-0.0231203	12.749	1.50523e-06	0.000160915	5.97324
DENND4C: S1254 / sp|Q5VZ89-7|DEN4C_HUMAN	1.00044	-0.0746753	12.7446	1.5091e-06	0.000160915	5.9706
CTDSPL2: S9 / sp|Q05D32|CTSL2_HUMAN	2.08733	-0.165091	12.6907	1.55831e-06	0.000164673	5.93768
SAFB: S604 / sp|Q15424-3|SAFB1_HUMAN	1.18359	-0.0890627	12.6825	1.56595e-06	0.000164673	5.93266
AHNAK: S5864 / sp|Q09666|AHNK_HUMAN	-1.61908	-0.210078	-12.6543	1.59255e-06	0.000166323	5.91537
AHNAK: S5867 / sp|Q09666|AHNK_HUMAN	-1.08604	-0.099154	-12.6349	1.6112e-06	0.000167126	5.90341
GCC2: S677 / sp|Q8IWJ2|GCC2_HUMAN	1.74131	-0.132641	12.6127	1.63273e-06	0.000168215	5.88978
PNN: S68 / sp|Q9H307|PININ_HUMAN	1.48228	-0.212579	12.5809	1.66429e-06	0.000170316	5.87011
HSPB1: S82-S83 / sp|P04792|HSPB1_HUMAN	1.76958	-0.0181	12.561	1.68432e-06	0.000171088	5.85781
NELFE: S122 / sp|P18615-3|NELFE_HUMAN	1.55013	-0.198903	12.5406	1.70508e-06	0.000171088	5.84522
NUFIP2: S172 / sp|Q7Z417|NUFP2_HUMAN	1.24633	-0.0229645	12.539	1.70678e-06	0.000171088	5.84419
NCBP1: S22 / sp|Q09161|NCBP1_HUMAN	1.03036	-0.0983467	12.5294	1.71671e-06	0.000171088	5.83823
CCDC9: T385 / sp|Q9Y3X0|CCDC9_HUMAN	1.62517	-0.23	12.504	1.74322e-06	0.000171247	5.82247
USP5: T623 / sp|P45974|UBP5_HUMAN	1.25303	-0.0217475	12.4787	1.77012e-06	0.000171247	5.80672
PPP1R13L: S280 / sp|Q8WUF5|IASPP_HUMAN	-1.47192	-0.0248156	-12.477	1.77196e-06	0.000171247	5.80565
MAP1B: S1154 / sp|P46821|MAP1B_HUMAN	1.03774	-0.0898	12.4686	1.78094e-06	0.000171247	5.80045
MKI67: S128 / sp|P46013|KI67_HUMAN	1.42642	-0.0130952	12.4553	1.79539e-06	0.000171247	5.79213
ZC3HC1: S354 / sp|Q86WB0|NIPA_HUMAN	0.955552	-0.0639999	12.4543	1.79654e-06	0.000171247	5.79148
SPEN: S1252 / sp|Q96T58|MINT_HUMAN	1.1461	-0.0687859	12.4475	1.80398e-06	0.000171247	5.78722
ARHGEF2: S648 / sp|Q92974|ARHG2_HUMAN	0.938785	-0.0988696	12.4418	1.81017e-06	0.000171247	5.7837
KDM3B: S278 / sp|Q7LBC6|KDM3B_HUMAN	1.8596	0.0395633	12.4308	1.82228e-06	0.000171247	5.77683
TRAFD1: S278 / sp|O14545|TRAD1_HUMAN	1.1733	-0.105323	12.4233	1.83061e-06	0.000171247	5.77214
SACS: S2511 / sp|Q9NZJ4|SACS_HUMAN	-1.83402	0.168212	-12.3503	1.91402e-06	0.000177957	5.72625
MKI67: S1533 / sp|P46013|KI67_HUMAN	1.41345	-0.00498645	12.3366	1.93009e-06	0.000178042	5.71763
SEC23IP: S740 / sp|Q9Y6Y8|S23IP_HUMAN	1.42832	-0.188449	12.3297	1.93829e-06	0.000178042	5.71326
HMGN1: S7 / sp|P05114|HMGN1_HUMAN	2.00697	-0.0502508	12.296	1.97879e-06	0.000180675	5.69194
ITPRID2: S315 / sp|P28290|ITPI2_HUMAN	1.24984	-0.0676557	12.2655	2.01621e-06	0.000182995	5.67263
PLEKHA3: S211 / sp|Q9HB20|PKHA3_HUMAN	2.47078	0.000352936	12.2412	2.04661e-06	0.000184655	5.65719
TNKS1BP1: S836 / sp|Q9C0C2|TB182_HUMAN	1.68153	-0.0754903	12.1899	2.11246e-06	0.000189475	5.62451
TOP3A: S971 / sp|Q13472|TOP3A_HUMAN	1.27763	0.0171836	12.1732	2.13447e-06	0.000189867	5.6138
NOP2: S58 / sp|P46087-4|NOP2_HUMAN	1.31505	-0.122477	12.1677	2.14173e-06	0.000189867	5.6103
IRS1: S794 / sp|P35568|IRS1_HUMAN	1.74774	-0.259565	12.1417	2.17649e-06	0.000191833	5.59367
SKP1: T131 / sp|P63208|SKP1_HUMAN	1.05276	0.0378296	12.0479	2.30759e-06	0.00020148	5.53323
MAP2K4: S101 / sp|P45985-2|MP2K4_HUMAN	1.5631	-0.111111	12.0444	2.31257e-06	0.00020148	5.531
EPS15: S796 / sp|P42566|EPS15_HUMAN	0.905556	-0.0865521	12.0291	2.33484e-06	0.00020148	5.52109
BOD1L1: S537 / sp|Q8NFC6|BD1L1_HUMAN	1.13302	-0.0383491	12.0264	2.33879e-06	0.00020148	5.51934
TCF20: S1792 / sp|Q9UGU0|TCF20_HUMAN	1.14667	-0.112357	11.991	2.39141e-06	0.000204497	5.49632
KDM3B: S291 / sp|Q7LBC6|KDM3B_HUMAN	1.21432	-0.143345	11.9848	2.40064e-06	0.000204497	5.49234
MARCKSL1: S151 / sp|P49006|MRP_HUMAN	1.28183	-0.126886	11.9696	2.42378e-06	0.000205321	5.48241
NUP50: S221 / sp|Q9UKX7|NUP50_HUMAN	1.02384	0.0248746	11.9398	2.46967e-06	0.000206563	5.463
RELB: S37 / sp|Q01201|RELB_HUMAN	-1.46536	0.351101	-11.9376	2.47311e-06	0.000206563	5.46156
XPC: S61 / sp|Q01831|XPC_HUMAN	1.40342	-0.0375154	11.9338	2.47909e-06	0.000206563	5.45906
NELFE: T98 / sp|P18615-3|NELFE_HUMAN	1.32701	-0.0332822	11.913	2.51178e-06	0.00020815	5.4455
IRAK2: S619 / sp|O43187|IRAK2_HUMAN	-1.09812	0.170892	-11.896	2.53897e-06	0.000209266	5.43435
MAP1B: S1396-S1400 / sp|P46821|MAP1B_HUMAN	1.03691	-0.0660677	11.8704	2.5804e-06	0.000211538	5.41758
GPRIN3: S736 / sp|Q6ZVF9|GRIN3_HUMAN	1.02241	0.0215699	11.8236	2.65822e-06	0.000216752	5.38679
MYLK: S1779 / sp|Q15746|MYLK_HUMAN	1.18369	0.108704	11.8101	2.68124e-06	0.000217465	5.37785
AHNAK2: S4419 / sp|Q8IVF2|AHNK2_HUMAN	1.13471	-0.0406617	11.7862	2.72231e-06	0.000219256	5.36209
SHROOM3: S1240 / sp|Q8TF72|SHRM3_HUMAN	-0.905783	-0.0596868	-11.7784	2.736e-06	0.000219256	5.35689
RELB: S573 / sp|Q01201|RELB_HUMAN	-1.01566	0.277895	-11.7632	2.76259e-06	0.000219256	5.34686
NUP35: S261 / sp|Q8NFH5|NUP35_HUMAN	0.949873	-0.0757377	11.7573	2.77309e-06	0.000219256	5.34292
NRCAM: S744 / sp|Q92823-5|NRCAM_HUMAN	0.95392	0.0475469	11.7561	2.7752e-06	0.000219256	5.34213
RAB3GAP2: S450 / sp|Q9H2M9|RBGPR_HUMAN	1.0934	-0.0360354	11.7254	2.83029e-06	0.000221444	5.32174
SRRM2: T1698 / sp|Q9UQ35|SRRM2_HUMAN	-0.997782	-0.0815305	-11.7245	2.83195e-06	0.000221444	5.32113
NELFE: S120 / sp|P18615-3|NELFE_HUMAN	1.36207	-0.0245451	11.709	2.86013e-06	0.000222507	5.31085
ZYX: S143 / sp|Q15942|ZYX_HUMAN	0.946353	-0.0248362	11.6874	2.90026e-06	0.000224483	5.29639
NUMA1: S2026 / sp|Q14980|NUMA1_HUMAN	1.82661	-0.066649	11.6139	3.04081e-06	0.000234173	5.24724
MED1: S1000 / sp|Q15648|MED1_HUMAN	1.25259	-0.050613	11.5945	3.07935e-06	0.00023595	5.23416
SRRM2: S1693 / sp|Q9UQ35|SRRM2_HUMAN	-1.24673	-0.0145655	-11.5799	3.10864e-06	0.000237003	5.22432
ILKAP: T81 / sp|Q9H0C8|ILKAP_HUMAN	1.77547	-0.0771085	11.5473	3.17509e-06	0.000240865	5.20234
VPS13C: S737 / sp|Q709C8|VP13C_HUMAN	0.854145	-0.123751	11.4901	3.29556e-06	0.000247946	5.16361
PLIN3: S130 / sp|O60664|PLIN3_HUMAN	1.06644	-0.0594373	11.4822	3.3127e-06	0.000247946	5.15821
SPAG9: T276 / sp|O60271|JIP4_HUMAN	1.03835	-0.054107	11.4732	3.33222e-06	0.000247946	5.1521
PPP1R18: S368 / sp|Q6NYC8|PPR18_HUMAN	0.92149	-0.0184438	11.4705	3.33803e-06	0.000247946	5.15029
AHCTF1: S1267 / sp|Q8WYP5-2|ELYS_HUMAN	1.08855	0.0245351	11.4651	3.34974e-06	0.000247946	5.14664
RPL4: T420 / sp|P36578|RL4_HUMAN	0.905472	-0.0161736	11.3607	3.5876e-06	0.000264269	5.07522
EPB41L1: S870 / sp|Q9H4G0|E41L1_HUMAN	0.83544	0.00276768	11.3377	3.64246e-06	0.00026702	5.05941
SLC26A2: S12 / sp|P50443|S26A2_HUMAN	1.16852	-0.0382057	11.3292	3.66294e-06	0.000267237	5.05357
SND1: S645 / sp|Q7KZF4|SND1_HUMAN	1.4516	-0.087892	11.3177	3.69095e-06	0.000267998	5.04562
MAP4: T512 / sp|P27816|MAP4_HUMAN	1.06038	-5.75438e-05	11.3088	3.71285e-06	0.00026831	5.03946
MCM9: S1109 / sp|Q9NXL9|MCM9_HUMAN	1.76199	-0.0592404	11.3015	3.73061e-06	0.000268323	5.03449
MRC2: S1458 / sp|Q9UBG0|MRC2_HUMAN	0.935424	-0.0488053	11.293	3.75172e-06	0.000268574	5.02861
TNKS1BP1: S1297 / sp|Q9C0C2|TB182_HUMAN	0.949724	-0.019097	11.2577	3.84069e-06	0.000270477	5.00417
MED13L: S2083 / sp|Q71F56|MD13L_HUMAN	1.41218	-0.210506	11.2567	3.8433e-06	0.000270477	5.00346
PRRC2C: T2675 / sp|Q9Y520-7|PRC2C_HUMAN	-1.12567	-0.0272827	-11.2513	3.85717e-06	0.000270477	4.9997
MDC1: S955 / sp|Q14676|MDC1_HUMAN	0.918562	0.0462567	11.2475	3.86694e-06	0.000270477	4.99706
DNAJB1: S151 / sp|P25685|DNJB1_HUMAN	1.52385	-0.127339	11.2475	3.86699e-06	0.000270477	4.99705
GYG2: S468 / sp|O15488|GLYG2_HUMAN	0.862134	0.0568292	11.189	4.02069e-06	0.000277714	4.95639
AFTPH: S311 / sp|Q6ULP2-9|AFTIN_HUMAN	1.14268	0.0214426	11.1877	4.02416e-06	0.000277714	4.95549
EFR3A: S220 / sp|Q14156|EFR3A_HUMAN	1.02717	-0.108879	11.1874	4.0251e-06	0.000277714	4.95524
TNKS1BP1: S221 / sp|Q9C0C2|TB182_HUMAN	1.37012	-0.0146418	11.1584	4.1039e-06	0.000281097	4.93501
ARID1A: S1929 / sp|O14497|ARI1A_HUMAN	1.64339	-0.207538	11.1558	4.11101e-06	0.000281097	4.9332
BOD1L1: S868 / sp|Q8NFC6|BD1L1_HUMAN	1.13884	0.0196751	11.1199	4.21129e-06	0.000286668	4.90804
NFRKB: S323 / sp|Q6P4R8-2|NFRKB_HUMAN	1.21742	-0.198327	11.1122	4.23315e-06	0.000286876	4.90263
IRF2BP1: S186 / sp|Q8IU81|I2BP1_HUMAN	-0.938046	-0.045643	-11.0499	4.415e-06	0.000297876	4.85869
ETHE1: S14 / sp|O95571|ETHE1_HUMAN	0.906396	-0.075309	11.0426	4.4368e-06	0.000298028	4.85354
RSBN1: S554 / sp|Q5VWQ0|RSBN1_HUMAN	0.933643	-0.0108464	11.0199	4.50543e-06	0.000299772	4.83749
RNMT: T77 / sp|O43148-2|MCES_HUMAN	-1.0437	-0.0525109	-11.0111	4.53237e-06	0.000299772	4.83126
TBC1D2B: T277 / sp|Q9UPU7|TBD2B_HUMAN	1.14225	-0.0207244	11.0087	4.53984e-06	0.000299772	4.82954
GOLGA1: S194 / sp|Q92805|GOGA1_HUMAN	1.02314	0.0529786	11.0044	4.55313e-06	0.000299772	4.82648
BCL9L: S121 / sp|Q86UU0|BCL9L_HUMAN	1.54846	-0.174494	11.0018	4.56107e-06	0.000299772	4.82466
AHNAK: S3412 / sp|Q09666|AHNK_HUMAN	0.905807	0.0346182	10.9826	4.6209e-06	0.000302401	4.81104
SZRD1: T121 / sp|Q7Z422|SZRD1_HUMAN	1.35036	-0.0511788	10.9734	4.64986e-06	0.000302996	4.8045
NAMPT: Y471 / sp|P43490|NAMPT_HUMAN	-1.08362	0.113692	-10.9493	4.72697e-06	0.00030671	4.7873
TNKS1BP1: S1029 / sp|Q9C0C2|TB182_HUMAN	0.838534	-0.05297	10.9381	4.76312e-06	0.000307746	4.77933
SLU7: S515 / sp|O95391|SLU7_HUMAN	-0.962719	-0.00522072	-10.8957	4.90315e-06	0.000315456	4.74901
UBAP1: S210 / sp|Q9NZ09-4|UBAP1_HUMAN	1.09502	-0.0926976	10.849	5.06282e-06	0.000324361	4.71546
IRAK2: S144 / sp|O43187|IRAK2_HUMAN	-1.5842	0.147735	-10.8298	5.12988e-06	0.000327282	4.70168
PBRM1: S948 / sp|Q86U86|PB1_HUMAN	1.42041	-0.139143	10.8195	5.16641e-06	0.000328239	4.69424
POGZ: S746 / sp|Q7Z3K3|POGZ_HUMAN	1.52502	-0.119077	10.7421	5.45039e-06	0.000340783	4.63817
PRKAA1: S523 / sp|Q13131-2|AAPK1_HUMAN	1.08292	-0.0292277	10.7398	5.45891e-06	0.000340783	4.63654
SLC7A6OS: S16 / sp|Q96CW6|S7A6O_HUMAN	1.22885	-0.021286	10.7396	5.45997e-06	0.000340783	4.63633
GIGYF2: S160 / sp|Q6Y7W6|GGYF2_HUMAN	1.08237	-0.114416	10.7386	5.46363e-06	0.000340783	4.63563
FLVCR1: S536 / sp|Q9Y5Y0|FLVC1_HUMAN	1.02173	-0.0579203	10.7354	5.47559e-06	0.000340783	4.63334
ACIN1: S710 / sp|Q9UKV3|ACINU_HUMAN	1.56228	-0.246691	10.7046	5.59414e-06	0.000346419	4.61088
STX12: S139-S142 / sp|Q86Y82|STX12_HUMAN	0.840951	-0.12394	10.7001	5.61158e-06	0.000346419	4.60761
CASP2: T160 / sp|P42575|CASP2_HUMAN	1.06621	-0.117155	10.6928	5.64033e-06	0.00034679	4.60226
SUGP2: S315 / sp|Q8IX01|SUGP2_HUMAN	1.51941	-0.0108998	10.6746	5.71226e-06	0.000349801	4.58896
RBM15: S722 / sp|Q96T37|RBM15_HUMAN	1.46959	-0.232161	10.6608	5.76734e-06	0.000351761	4.5789
SLC39A6: S478 / sp|Q13433|S39A6_HUMAN	1.18391	-0.125588	10.6401	5.85153e-06	0.000354341	4.56369
SPTBN1: S2165 / sp|Q01082|SPTB2_HUMAN	-0.785315	-0.0402478	-10.6389	5.85611e-06	0.000354341	4.56287
MAP1B: S1881 / sp|P46821|MAP1B_HUMAN	0.805481	-0.0121302	10.6204	5.93261e-06	0.000355815	4.54925
PLEC: S4408 / sp|Q15149|PLEC_HUMAN	1.10588	-0.0960802	10.6192	5.9378e-06	0.000355815	4.54833
DIAPH1: S22 / sp|O60610|DIAP1_HUMAN	0.830621	-0.0372162	10.6161	5.95048e-06	0.000355815	4.5461
BOD1L1: S845 / sp|Q8NFC6|BD1L1_HUMAN	1.31226	0.00231061	10.5998	6.01895e-06	0.000356456	4.53409
RBMX: S328 / sp|P38159|RBMX_HUMAN	1.08774	-0.0403284	10.5988	6.02317e-06	0.000356456	4.53335
TLE1: S286 / sp|Q04724|TLE1_HUMAN	-0.948485	0.0279689	-10.5969	6.03133e-06	0.000356456	4.53193
TRIM33: S1119 / sp|Q9UPN9|TRI33_HUMAN	1.10404	-0.0304704	10.5855	6.07976e-06	0.000357931	4.52353
TRIM28: S689 / sp|Q13263|TIF1B_HUMAN	0.811647	-0.0690409	10.5719	6.13814e-06	0.000358205	4.5135
CPSF7: S237 / sp|Q8N684-3|CPSF7_HUMAN	1.46204	-0.130732	10.5695	6.1483e-06	0.000358205	4.51176
PSMD1: S281 / sp|Q99460|PSMD1_HUMAN	0.967628	-0.064608	10.568	6.1549e-06	0.000358205	4.51064
TRIM28: T541 / sp|Q13263|TIF1B_HUMAN	1.1241	0.051575	10.5513	6.22763e-06	0.000361061	4.4983
MKI67: S1169 / sp|P46013|KI67_HUMAN	1.08116	-0.0561889	10.5347	6.30105e-06	0.000362643	4.48599
PCM1: S1435 / sp|Q15154-5|PCM1_HUMAN	1.33935	-0.079229	10.5343	6.30249e-06	0.000362643	4.48575
RBM7: S136 / sp|Q9Y580|RBM7_HUMAN	1.69149	-0.0961408	10.4958	6.47628e-06	0.000371242	4.45718
NPM1: T199 / sp|P06748|NPM_HUMAN	-0.850908	-0.0276629	-10.4612	6.63707e-06	0.000378246	4.4314
RPL29: S158 / sp|P47914|RL29_HUMAN	1.08066	-0.0691713	10.4589	6.64808e-06	0.000378246	4.42966
SRRM2: S783 / sp|Q9UQ35|SRRM2_HUMAN	-1.00615	0.0540796	-10.4404	6.73576e-06	0.000379496	4.41589
TPR: S2108 / sp|P12270|TPR_HUMAN	1.23055	-0.0444535	10.4379	6.7479e-06	0.000379496	4.41399
TCOF1: T1394 / sp|Q13428-4|TCOF_HUMAN	-0.846105	-0.0113491	-10.4339	6.76691e-06	0.000379496	4.41104
ZNHIT2: S115 / sp|Q9UHR6|ZNHI2_HUMAN	1.29259	-0.0639426	10.4334	6.76961e-06	0.000379496	4.41062
NEMF: S831 / sp|O60524|NEMF_HUMAN	0.847551	0.0042499	10.4185	6.84169e-06	0.000382132	4.39948
SNX2: T229 / sp|O60749|SNX2_HUMAN	1.55474	-0.0638817	10.3946	6.95941e-06	0.000387289	4.38154
SPAG9: T217 / sp|O60271|JIP4_HUMAN	1.04311	-0.0936637	10.384	7.0121e-06	0.000388802	4.37361
TRRAP: S2051 / sp|Q9Y4A5|TRRAP_HUMAN	1.00181	-0.00761901	10.3579	7.14394e-06	0.000393973	4.35401
SSRP1: S667 / sp|Q08945|SSRP1_HUMAN	-0.869849	-0.0764053	-10.3535	7.16648e-06	0.000393973	4.3507
RBM27: T888 / sp|Q9P2N5|RBM27_HUMAN	-1.17998	-0.0133559	-10.3504	7.18288e-06	0.000393973	4.34829
PTPN1: S50 / sp|P18031|PTN1_HUMAN	-1.19798	-0.0575165	-10.337	7.25216e-06	0.000394985	4.33819
PNN: S96-S100 / sp|Q9H307|PININ_HUMAN	1.13253	-0.0856443	10.3368	7.25313e-06	0.000394985	4.33805
MYBBP1A: T1244 / sp|Q9BQG0-2|MBB1A_HUMAN	-1.11986	-0.135399	-10.3144	7.37064e-06	0.000399596	4.32114
CDK11B: S72 / sp|P21127|CD11B_HUMAN	0.891677	0.049649	10.3107	7.39023e-06	0.000399596	4.31834
AKAP13: S2567 / sp|Q12802-2|AKP13_HUMAN	1.06936	-0.140244	10.2853	7.52636e-06	0.000403767	4.29913
DAXX: S654 / sp|Q9UER7|DAXX_HUMAN	1.14779	-0.166102	10.2826	7.54116e-06	0.000403767	4.29706
ACTN4: T249 / sp|O43707|ACTN4_HUMAN	1.03677	0.02592	10.2816	7.5468e-06	0.000403767	4.29627
ZC3H14: S134 / sp|Q6PJT7|ZC3HE_HUMAN	1.06994	-0.0894449	10.2659	7.63261e-06	0.00040693	4.28437
SAV1: S90 / sp|Q9H4B6|SAV1_HUMAN	-0.986803	0.0025052	-10.2373	7.79188e-06	0.000413974	4.26262
EIF4G1: S1245 / sp|Q04637-9|IF4G1_HUMAN	0.827636	-0.00335914	10.2167	7.90875e-06	0.000418724	4.24694
NCOA3: S489 / sp|Q9Y6Q9|NCOA3_HUMAN	-1.22519	0.0739161	-10.1986	8.01336e-06	0.000422285	4.23309
RSL1D1: T476 / sp|O76021|RL1D1_HUMAN	-1.05647	0.0910334	-10.1931	8.04547e-06	0.000422285	4.22888
DYNC1LI2: S203 / sp|O43237|DC1L2_HUMAN	0.851834	0.0264914	10.1907	8.05908e-06	0.000422285	4.2271
HECTD1: S1571 / sp|Q9ULT8|HECD1_HUMAN	1.32357	-0.25179	10.1826	8.10676e-06	0.000423329	4.22088
TBC1D10B: S799 / sp|Q4KMP7|TB10B_HUMAN	1.43285	-0.0388903	10.1762	8.14471e-06	0.000423859	4.21596
STARD3NL: Y40 / sp|O95772|STR3N_HUMAN	1.10507	-0.153095	10.1673	8.19738e-06	0.00042461	4.20917
NCL: T121 / sp|P19338|NUCL_HUMAN	-0.876376	-0.0335429	-10.1633	8.2213e-06	0.00042461	4.2061
PRRC2C: S635 / sp|Q9Y520-7|PRC2C_HUMAN	1.04154	-0.0441385	10.1598	8.2427e-06	0.00042461	4.20336
MATR3: S188 / sp|P43243|MATR3_HUMAN	1.41992	0.0273263	10.1547	8.27294e-06	0.000424733	4.1995
RABGEF1: S172 / sp|Q9UJ41-3|RABX5_HUMAN	1.02644	-0.0655679	10.1351	8.39195e-06	0.000428145	4.18444
REPS1: Y275 / sp|Q96D71|REPS1_HUMAN	0.944703	-0.00442787	10.1342	8.39737e-06	0.000428145	4.18376
FUNDC2: S151 / sp|Q9BWH2|FUND2_HUMAN	0.919636	-0.0214434	10.13	8.42364e-06	0.000428145	4.18047
AKAP13: S2713 / sp|Q12802-2|AKP13_HUMAN	0.944273	0.00888671	10.1222	8.47143e-06	0.000429144	4.1745
PSMD1: T273 / sp|Q99460|PSMD1_HUMAN	0.813247	-0.0674734	10.1077	8.56162e-06	0.000432046	4.16334
HUWE1: T1735 / sp|Q7Z6Z7|HUWE1_HUMAN	0.805599	-0.0504039	10.1039	8.58539e-06	0.000432046	4.16041
SH2D4A: S315 / sp|Q9H788|SH24A_HUMAN	1.50501	-0.0412827	10.0836	8.71413e-06	0.000437083	4.14472
ZC3H14: T133 / sp|Q6PJT7|ZC3HE_HUMAN	1.71929	0.0636956	10.0751	8.76879e-06	0.000438096	4.13812
TRIM28: S479 / sp|Q13263|TIF1B_HUMAN	1.29622	-0.0929803	10.0715	8.7918e-06	0.000438096	4.13536
DOCK5: S1756 / sp|Q9H7D0|DOCK5_HUMAN	0.803079	0.00812769	10.0493	8.93604e-06	0.000443574	4.11819
MBD3: S85 / sp|O95983|MBD3_HUMAN	0.859201	-0.0285083	10.0457	8.95992e-06	0.000443574	4.11537
HCFC1: S674 / sp|P51610|HCFC1_HUMAN	1.24106	0.00138778	10.0388	9.00561e-06	0.000444393	4.11001
DENND5B: Y214 / sp|Q6ZUT9-2|DEN5B_HUMAN	0.915023	-0.0456184	10.0307	9.05939e-06	0.000445605	4.10373
RPS6: S246-S247 / sp|P62753|RS6_HUMAN	1.27655	-0.160415	10.022	9.11781e-06	0.000447037	4.09694
MAP7D1: T816 / sp|Q3KQU3|MA7D1_HUMAN	1.27916	-0.112102	10.009	9.20559e-06	0.000449597	4.08683
ANKRD11: S2374 / sp|Q6UB99|ANR11_HUMAN	1.18888	-0.140047	10.0055	9.22901e-06	0.000449597	4.08415
RAB3GAP1: S664 / sp|Q15042|RB3GP_HUMAN	1.17104	-0.0336499	9.99278	9.31631e-06	0.000452405	4.07421
AKT1S1: T266 / sp|Q96B36-3|AKTS1_HUMAN	-0.950779	-0.0141538	-9.97599	9.43262e-06	0.000456599	4.06111
PHLDB1: S324 / sp|Q86UU1|PHLB1_HUMAN	-0.957736	-0.0515192	-9.93927	9.69274e-06	0.000467706	4.03239
PVR: S408 / sp|P15151|PVR_HUMAN	1.08278	0.0738023	9.92836	9.77159e-06	0.000470023	4.02383
RHBDF2: S90 / sp|Q6PJF5|RHDF2_HUMAN	0.853794	0.0493804	9.90108	9.97186e-06	0.000477096	4.0024
SRRM2: S1675 / sp|Q9UQ35|SRRM2_HUMAN	-0.857483	-0.00905088	-9.89982	9.98122e-06	0.000477096	4.00141
SAV1: S27 / sp|Q9H4B6|SAV1_HUMAN	-0.896517	0.0262022	-9.86844	1.02175e-05	0.00048532	3.9767
RAI14: S293 / sp|Q9P0K7|RAI14_HUMAN	-1.0263	-0.0683941	-9.8662	1.02346e-05	0.00048532	3.97493
NCL: T105 / sp|P19338|NUCL_HUMAN	-0.779777	-0.00482491	-9.86435	1.02488e-05	0.00048532	3.97347
TTN: T26442 / sp|Q8WZ42-12|TITIN_HUMAN	1.23495	-0.0535833	9.85654	1.03087e-05	0.000486648	3.9673
AHNAK2: S102 / sp|Q8IVF2|AHNK2_HUMAN	1.14977	0.020343	9.84639	1.03873e-05	0.000488843	3.95928
H1-4: T146 / sp|P10412|H14_HUMAN	-1.03548	0.120642	-9.8399	1.04378e-05	0.000489711	3.95415
PAK2: S58 / sp|Q13177|PAK2_HUMAN	1.04349	-0.00369277	9.83162	1.05027e-05	0.000491243	3.9476
PHLDB1: S489 / sp|Q86UU1|PHLB1_HUMAN	-1.11876	-0.0317609	-9.82732	1.05366e-05	0.000491322	3.94419
N: S180 / sp|P0DTC9|NCAP_SARS2	-1.83507	0.720653	-9.81762	1.06136e-05	0.000493401	3.9365
RSF1: S1282 / sp|Q96T23|RSF1_HUMAN	-1.22887	0.0374299	-9.80012	1.07538e-05	0.000498402	3.92262
PKP3: S272 / sp|Q9Y446-2|PKP3_HUMAN	0.823138	0.0266038	9.78722	1.08586e-05	0.000501733	3.91236
HIRA: S567 / sp|P54198|HIRA_HUMAN	0.928413	-0.0278071	9.77739	1.09392e-05	0.000503445	3.90454
BOD1L1: S538 / sp|Q8NFC6|BD1L1_HUMAN	1.20642	0.069018	9.77263	1.09785e-05	0.000503445	3.90075
ARHGAP21: S924 / sp|Q5T5U3|RHG21_HUMAN	0.722252	-0.0454444	9.77067	1.09947e-05	0.000503445	3.89919
AHNAK: S5863 / sp|Q09666|AHNK_HUMAN	-1.01749	-0.0614926	-9.76201	1.10667e-05	0.000504704	3.89229
PTK2B: T842 / sp|Q14289|FAK2_HUMAN	0.724135	-0.0741531	9.75941	1.10884e-05	0.000504704	3.89022
MPRIP: T542 / sp|Q6WCQ1|MPRIP_HUMAN	1.08095	0.0910895	9.74846	1.11804e-05	0.000507375	3.88148
N: S197-T198 / sp|P0DTC9|NCAP_SARS2	-1.73376	0.880677	-9.74005	1.12516e-05	0.000509091	3.87477
BOD1L1: S1017 / sp|Q8NFC6|BD1L1_HUMAN	1.26444	-0.119122	9.73024	1.13352e-05	0.00051136	3.86693
ZC3H14: S129 / sp|Q6PJT7|ZC3HE_HUMAN	1.00587	0.0240103	9.71879	1.14338e-05	0.000514283	3.85777
SCYL2: S677 / sp|Q6P3W7|SCYL2_HUMAN	-0.73058	-0.023853	-9.70047	1.15935e-05	0.000519936	3.84309
ZC3H11A: S759 / sp|O75152|ZC11A_HUMAN	0.844303	0.0287849	9.69391	1.16513e-05	0.000519974	3.83783
DTNBP1: S297 / sp|Q96EV8|DTBP1_HUMAN	0.988994	-0.106294	9.69263	1.16626e-05	0.000519974	3.8368
BOD1L1: S1077 / sp|Q8NFC6|BD1L1_HUMAN	0.906816	-0.0679901	9.68046	1.17708e-05	0.000522123	3.82703
N: S197 / sp|P0DTC9|NCAP_SARS2	-1.92337	0.920096	-9.67951	1.17793e-05	0.000522123	3.82627
ZNF609: S1285 / sp|O15014|ZN609_HUMAN	-0.911136	-0.0567534	-9.64419	1.20999e-05	0.00053478	3.79784
KRIT1: S274 / sp|O00522|KRIT1_HUMAN	1.77559	-0.00346856	9.64	1.21386e-05	0.000534942	3.79446
PRRC2C: T2684 / sp|Q9Y520-7|PRC2C_HUMAN	-1.09181	0.0669841	-9.62974	1.22339e-05	0.000537587	3.78618
H1-3: T147 / sp|P16402|H13_HUMAN	-0.941005	0.161481	-9.61323	1.2389e-05	0.000542838	3.77284
NEDD4: S670 / sp|P46934|NEDD4_HUMAN	1.06789	-0.0176104	9.59761	1.25378e-05	0.000545728	3.76019
MAPK14: Y182 / sp|Q16539-2|MK14_HUMAN	0.871839	-0.011757	9.59521	1.25609e-05	0.000545728	3.75825
ZDHHC5: S409 / sp|Q9C0B5|ZDHC5_HUMAN	1.14252	-0.182011	9.59505	1.25623e-05	0.000545728	3.75812
TRIM28: S683 / sp|Q13263|TIF1B_HUMAN	0.98522	-0.098362	9.58978	1.26131e-05	0.000546376	3.75385
NPAT: S1296 / sp|Q14207|NPAT_HUMAN	1.60298	-0.172265	9.57502	1.27565e-05	0.000550495	3.74188
TNFAIP2: S58 / sp|Q03169|TNAP2_HUMAN	0.857115	-0.141692	9.57048	1.28009e-05	0.000550495	3.73819
COIL: T303 / sp|P38432|COIL_HUMAN	-0.797951	-0.0268042	-9.56621	1.28429e-05	0.000550495	3.73472
ARL6IP4: S231 / sp|Q66PJ3-2|AR6P4_HUMAN	1.08036	-0.0869858	9.56523	1.28526e-05	0.000550495	3.73393
ADD1: S358 / sp|P35611-3|ADDA_HUMAN	0.738636	-0.0250855	9.5574	1.29301e-05	0.000550877	3.72756
ARHGEF1: S878 / sp|Q92888-3|ARHG1_HUMAN	1.34797	0.0331753	9.55703	1.29338e-05	0.000550877	3.72726
NCL: T92 / sp|P19338|NUCL_HUMAN	-0.852551	0.0045749	-9.53464	1.31581e-05	0.000558515	3.70904
NCL: T76 / sp|P19338|NUCL_HUMAN	-0.874323	-0.0240091	-9.53186	1.31863e-05	0.000558515	3.70677
TTC28: S2240 / sp|Q96AY4|TTC28_HUMAN	-0.768341	0.00961905	-9.52226	1.32841e-05	0.000560771	3.69894
ZFP91: T157 / sp|Q96JP5|ZFP91_HUMAN	0.722819	-0.0280757	9.51942	1.33132e-05	0.000560771	3.69662
CEP55: T430 / sp|Q53EZ4|CEP55_HUMAN	0.905074	0.0378163	9.50859	1.34248e-05	0.000562955	3.68777
CASKIN2: S396 / sp|Q8WXE0|CSKI2_HUMAN	0.706632	0.0253747	9.50723	1.34389e-05	0.000562955	3.68666
SETD2: T2101 / sp|Q9BYW2|SETD2_HUMAN	-0.960483	0.00438612	-9.50161	1.34972e-05	0.000563577	3.68207
RSL1D1: T465 / sp|O76021|RL1D1_HUMAN	-0.820361	0.0129871	-9.49869	1.35276e-05	0.000563577	3.67969
SRRM2: S782 / sp|Q9UQ35|SRRM2_HUMAN	-0.907755	0.0564893	-9.48703	1.365e-05	0.000566055	3.67014
ZC3H14: S343 / sp|Q6PJT7|ZC3HE_HUMAN	1.36228	-0.0582428	9.48595	1.36613e-05	0.000566055	3.66926
THOC5: T328 / sp|Q13769|THOC5_HUMAN	1.7323	-0.0155012	9.46248	1.39115e-05	0.00057486	3.65002
HECTD1: S357 / sp|Q9ULT8|HECD1_HUMAN	0.86793	-0.115164	9.45757	1.39646e-05	0.000575493	3.64598
NKAP: S132 / sp|Q8N5F7|NKAP_HUMAN	0.82431	-0.0917897	9.45272	1.40172e-05	0.000575888	3.642
ZMYND11: S403 / sp|Q15326|ZMY11_HUMAN	0.845875	0.0166805	9.44972	1.40497e-05	0.000575888	3.63954
TMEM51: T234 / sp|Q9NW97|TMM51_HUMAN	0.749788	-0.0580514	9.44314	1.41216e-05	0.000577173	3.63412
ZC3H11A: S295 / sp|O75152|ZC11A_HUMAN	1.4104	0.021467	9.43993	1.41568e-05	0.000577173	3.63149
NUCKS1: S54 / sp|Q9H1E3|NUCKS_HUMAN	0.710183	0.0635494	9.42794	1.42891e-05	0.000580846	3.62162
SH3PXD2A: T731 / sp|Q5TCZ1|SPD2A_HUMAN	-0.9945	0.0510281	-9.42233	1.43516e-05	0.000580846	3.617
SUB1: S17 / sp|P53999|TCP4_HUMAN	-1.02363	-0.0199715	-9.41986	1.43791e-05	0.000580846	3.61496
MTMR1: S646 / sp|Q13613|MTMR1_HUMAN	0.873568	0.0512785	9.41806	1.43992e-05	0.000580846	3.61348
RAI1: S1164 / sp|Q7Z5J4|RAI1_HUMAN	0.67911	-0.0453364	9.41403	1.44445e-05	0.000581132	3.61015
EEF1B2: S141 / sp|P24534|EF1B_HUMAN	1.25898	-0.0665833	9.39264	1.46869e-05	0.00058933	3.5925
EIF4E: S24 / sp|P06730-2|IF4E_HUMAN	0.709243	-0.0257484	9.38781	1.47423e-05	0.000589391	3.5885
VASP: T335 / sp|P50552|VASP_HUMAN	0.993676	0.00480912	9.38557	1.47681e-05	0.000589391	3.58665
DCP1A: T401 / sp|Q9NPI6|DCP1A_HUMAN	-0.75167	-0.00466632	-9.38242	1.48044e-05	0.000589391	3.58404
MYBBP1A: T1190 / sp|Q9BQG0-2|MBB1A_HUMAN	1.08211	-0.178634	9.36013	1.50642e-05	0.000598176	3.56558
RAI1: S1588 / sp|Q7Z5J4|RAI1_HUMAN	0.902703	-0.126594	9.35404	1.51361e-05	0.000599468	3.56053
NOL10: S673 / sp|Q9BSC4|NOL10_HUMAN	-0.95912	0.102981	-9.33433	1.53713e-05	0.000607204	3.54417
GIT1: S368 / sp|Q9Y2X7-3|GIT1_HUMAN	0.818221	-0.0945846	9.32744	1.54545e-05	0.000608916	3.53844
NSD3: S457 / sp|Q9BZ95|NSD3_HUMAN	0.880567	-0.0306428	9.31947	1.55514e-05	0.000610712	3.5318
H1-2: T146 / sp|P16403|H12_HUMAN	-0.945876	0.117584	-9.31711	1.55802e-05	0.000610712	3.52984
EPB41L1: T475 / sp|Q9H4G0|E41L1_HUMAN	0.898992	0.116699	9.30339	1.57489e-05	0.000614505	3.51841
SPG21: S304 / sp|Q9NZD8|SPG21_HUMAN	0.699527	-0.0909196	9.30269	1.57576e-05	0.000614505	3.51782
TRIP12: S1078 / sp|Q14669-3|TRIPC_HUMAN	0.913627	-0.00261825	9.285	1.59781e-05	0.000621517	3.50306
NOSIP: S36 / sp|Q9Y314|NOSIP_HUMAN	0.985	0.0144261	9.28091	1.60297e-05	0.000621935	3.49965
SPAG9: T287 / sp|O60271|JIP4_HUMAN	0.908992	0.00956187	9.26915	1.61788e-05	0.000624594	3.48981
KAT7: S50 / sp|O95251|KAT7_HUMAN	0.998005	-0.0205512	9.26905	1.61801e-05	0.000624594	3.48973
SSRP1: T642 / sp|Q08945|SSRP1_HUMAN	-0.882929	-0.0123416	-9.26508	1.62308e-05	0.000624966	3.48641
EDC4: T917 / sp|Q6P2E9|EDC4_HUMAN	1.1021	-0.0946894	9.25637	1.63426e-05	0.000627688	3.47911
POLR3C: S204-S205 / sp|Q9BUI4|RPC3_HUMAN	1.12161	-0.133283	9.24063	1.6547e-05	0.00063394	3.46592
SMARCC2: S321 / sp|Q8TAQ2|SMRC2_HUMAN	-0.911405	-0.0183089	-9.22983	1.66888e-05	0.000636435	3.45685
SMG9: T56 / sp|Q9H0W8|SMG9_HUMAN	0.716029	-0.0527354	9.22932	1.66956e-05	0.000636435	3.45642
MKI67: S2261 / sp|P46013|KI67_HUMAN	1.04982	-0.033635	9.22336	1.67743e-05	0.000636565	3.45142
WFS1: S235 / sp|O76024|WFS1_HUMAN	1.30114	-0.0843841	9.22275	1.67825e-05	0.000636565	3.45091
RBMS2: S184 / sp|Q15434|RBMS2_HUMAN	-0.770001	-0.044936	-9.20957	1.69586e-05	0.000641648	3.43982
GIGYF1: S638 / sp|O75420|GGYF1_HUMAN	0.945202	-0.0228073	9.20156	1.70666e-05	0.000644136	3.43307
PEX1: S1181 / sp|O43933|PEX1_HUMAN	1.21598	-0.126259	9.18793	1.7252e-05	0.000649295	3.42159
KDM3B: T614 / sp|Q7LBC6|KDM3B_HUMAN	0.795965	-0.0181545	9.18528	1.72884e-05	0.000649295	3.41935
WBP11: S600 / sp|Q9Y2W2|WBP11_HUMAN	1.09409	0.0439085	9.17648	1.74097e-05	0.000652242	3.41192
BOD1L1: S496 / sp|Q8NFC6|BD1L1_HUMAN	1.05745	-0.00591455	9.17001	1.74994e-05	0.000653996	3.40646
CBX5: S14 / sp|P45973|CBX5_HUMAN	-0.740881	-0.0592194	-9.16535	1.75644e-05	0.000654241	3.40252
TNKS1BP1: S237 / sp|Q9C0C2|TB182_HUMAN	0.981461	0.0563929	9.16339	1.75917e-05	0.000654241	3.40087
TNKS1BP1: S920 / sp|Q9C0C2|TB182_HUMAN	0.780923	-0.0537209	9.14844	1.78025e-05	0.000659988	3.38821
ATRX: S706 / sp|P46100|ATRX_HUMAN	1.07592	0.0465859	9.1463	1.78328e-05	0.000659988	3.3864
VIM: S430 / sp|P08670|VIME_HUMAN	0.94432	-0.113403	9.14315	1.78776e-05	0.000660042	3.38374
SYNRG: S756 / sp|Q9UMZ2|SYNRG_HUMAN	0.765063	-0.0349446	9.13896	1.79374e-05	0.000660652	3.38018
MEPCE: S152 / sp|Q7L2J0|MEPCE_HUMAN	1.0061	-0.0821795	9.13328	1.80188e-05	0.00066205	3.37537
SRSF10: T92 / sp|O75494|SRS10_HUMAN	-0.769579	0.0277394	-9.1095	1.83643e-05	0.000673122	3.35518
NUCKS1: S54-S58 / sp|Q9H1E3|NUCKS_HUMAN	0.887404	-0.00279874	9.09458	1.85849e-05	0.000679576	3.34248
BAZ1B: S374 / sp|Q9UIG0|BAZ1B_HUMAN	-0.817466	0.138	-9.08937	1.86625e-05	0.000680781	3.33805
MAP4: S507 / sp|P27816|MAP4_HUMAN	0.689441	0.00444688	9.08355	1.87499e-05	0.000681074	3.33309
KIF14: S272 / sp|Q15058|KIF14_HUMAN	-0.843813	0.0635507	-9.08288	1.87599e-05	0.000681074	3.33252
PDCD4: S457 / sp|Q53EL6|PDCD4_HUMAN	0.730324	0.0907223	9.07006	1.89538e-05	0.000686478	3.32159
GTF2I: S784 / sp|P78347|GTF2I_HUMAN	1.28557	0.11161	9.04973	1.92658e-05	0.000696124	3.30422
RAB11FIP5: S382 / sp|Q9BXF6|RFIP5_HUMAN	0.872012	-0.0594947	9.04646	1.93165e-05	0.000696308	3.30142
RAI1: T1592 / sp|Q7Z5J4|RAI1_HUMAN	0.847356	-0.0155546	9.04161	1.9392e-05	0.00069738	3.29728
TNFAIP2: S59 / sp|Q03169|TNAP2_HUMAN	1.59428	-0.283588	9.02885	1.95922e-05	0.000702924	3.28635
DDX17: S599 / sp|Q92841|DDX17_HUMAN	1.52511	-0.0483408	9.01892	1.97497e-05	0.000706187	3.27783
GGCT: T187 / sp|O75223|GGCT_HUMAN	0.916003	0.0116251	9.01728	1.97758e-05	0.000706187	3.27643
LIG3: S250 / sp|P49916|DNLI3_HUMAN	1.13745	-0.0316361	9.00776	1.99283e-05	0.00070997	3.26825
ITGA3: T1044 / sp|P26006|ITA3_HUMAN	0.731883	-0.0107799	9.0005	2.00456e-05	0.000712482	3.26201
CEP55: S428 / sp|Q53EZ4|CEP55_HUMAN	0.687231	0.00953419	8.97083	2.05323e-05	0.000726838	3.23648
ARMC10: S45 / sp|Q8N2F6-2|ARM10_HUMAN	0.75431	-0.0292615	8.96742	2.05892e-05	0.000726838	3.23354
PPIL1: S149 / sp|Q9Y3C6|PPIL1_HUMAN	0.729871	0.0316057	8.96637	2.06066e-05	0.000726838	3.23264
PATJ: S459 / sp|Q8NI35|INADL_HUMAN	0.73936	0.0240072	8.96365	2.06522e-05	0.000726838	3.23029
HTT: S1874 / sp|P42858|HD_HUMAN	0.67357	-0.0334199	8.96152	2.06878e-05	0.000726838	3.22845
PNN: S690 / sp|Q9H307|PININ_HUMAN	0.710363	0.0277715	8.95187	2.08503e-05	0.000730863	3.22013
RNF213: T221 / sp|Q63HN8|RN213_HUMAN	0.672479	-0.0340425	8.94514	2.09646e-05	0.000732008	3.21431
FLNB: S2044 / sp|O75369-8|FLNB_HUMAN	0.843043	0.0640649	8.94186	2.10206e-05	0.000732008	3.21147
CLASP2: S598 / sp|O75122-3|CLAP2_HUMAN	1.10618	0.0710917	8.94148	2.1027e-05	0.000732008	3.21114
MAP4: S510 / sp|P27816|MAP4_HUMAN	0.730207	-0.0179076	8.93152	2.11978e-05	0.00073526	3.20253
KDM3B: S293 / sp|Q7LBC6|KDM3B_HUMAN	1.38387	0.0215107	8.93042	2.12168e-05	0.00073526	3.20158
HNRNPC: S175 / sp|P07910|HNRPC_HUMAN	0.941874	-0.0383784	8.92734	2.127e-05	0.00073543	3.19891
MYBBP1A: S1241 / sp|Q9BQG0-2|MBB1A_HUMAN	-0.785617	-0.043078	-8.91798	2.14326e-05	0.000738494	3.1908
PPP1R12A: T305 / sp|O14974|MYPT1_HUMAN	0.988174	-0.0232644	8.91667	2.14555e-05	0.000738494	3.18967
EDC4: S918 / sp|Q6P2E9|EDC4_HUMAN	0.990951	-0.160552	8.91389	2.15041e-05	0.000738502	3.18726
ACIN1: S240-S243 / sp|Q9UKV3|ACINU_HUMAN	0.702889	-0.0202403	8.90531	2.1655e-05	0.000742011	3.17981
CTR9: S1043 / sp|Q6PD62|CTR9_HUMAN	-0.914575	0.091234	-8.89777	2.17883e-05	0.000744907	3.17328
AKAP11: S18 / sp|Q9UKA4|AKA11_HUMAN	0.902541	-0.0452705	8.88473	2.20215e-05	0.000747519	3.16194
BIRC6: S590 / sp|Q9NR09|BIRC6_HUMAN	0.67723	-0.018178	8.88425	2.20301e-05	0.000747519	3.16153
MPRIP: S980 / sp|Q6WCQ1|MPRIP_HUMAN	0.923892	0.0553108	8.88352	2.20433e-05	0.000747519	3.16089
FLNB: S2509 / sp|O75369-8|FLNB_HUMAN	0.877486	0.0479521	8.88255	2.20608e-05	0.000747519	3.16004
ZZEF1: S1540 / sp|O43149|ZZEF1_HUMAN	0.929273	-0.161462	8.87591	2.21808e-05	0.00074865	3.15427
NUP153: S549 / sp|P49790-3|NU153_HUMAN	0.862254	0.0819277	8.87527	2.21924e-05	0.00074865	3.15371
ABCC3: T995 / sp|O15438-4|MRP3_HUMAN	0.693852	0.0123645	8.86817	2.23216e-05	0.000751345	3.14753
MPRIP: S891 / sp|Q6WCQ1|MPRIP_HUMAN	0.88787	0.043689	8.86395	2.23987e-05	0.000752282	3.14385
HID1: S598 / sp|Q8IV36|HID1_HUMAN	0.808087	-0.0550377	8.84886	2.26772e-05	0.000759651	3.13069
BTAF1: S224 / sp|O14981|BTAF1_HUMAN	1.07612	-0.0582614	8.84575	2.2735e-05	0.000759651	3.12798
AKAP13: S2707 / sp|Q12802-2|AKP13_HUMAN	0.696188	-0.0287722	8.84331	2.27806e-05	0.000759651	3.12585
ARL6IP4: T232 / sp|Q66PJ3|AR6P4_HUMAN	1.51289	0.0347688	8.84134	2.28174e-05	0.000759651	3.12413
NCL: T84 / sp|P19338|NUCL_HUMAN	-0.676294	-0.0500525	-8.82978	2.30347e-05	0.000765213	3.11403
DCDC2: S300 / sp|Q9UHG0|DCDC2_HUMAN	0.863241	0.0156877	8.82511	2.31232e-05	0.000766483	3.10995
CHD7: Y1565 / sp|Q9P2D1|CHD7_HUMAN	2.32447	-0.0759287	8.81934	2.32331e-05	0.00076796	3.10489
ZMYM4: S1181 / sp|Q5VZL5|ZMYM4_HUMAN	1.25929	-0.0470908	8.81749	2.32685e-05	0.00076796	3.10327
DDX20: S268 / sp|Q9UHI6|DDX20_HUMAN	1.24144	-0.12325	8.8071	2.3468e-05	0.000772872	3.09418
ADAM9: S758-T761 / sp|Q13443|ADAM9_HUMAN	0.69311	-0.00101864	8.78997	2.38014e-05	0.000782163	3.07914
AHNAK: T3716 / sp|Q09666|AHNK_HUMAN	0.741818	-0.0225809	8.77731	2.40511e-05	0.000788669	3.06802
ZNF280C: T185 / sp|Q8ND82|Z280C_HUMAN	-0.898543	0.0358586	-8.7733	2.41307e-05	0.000789582	3.0645
OSBP: S240 / sp|P22059|OSBP1_HUMAN	0.713632	-0.0112267	8.76572	2.42822e-05	0.000792837	3.05783
ZDHHC5: S406 / sp|Q9C0B5|ZDHC5_HUMAN	0.889518	-0.113168	8.75876	2.44221e-05	0.000795702	3.05171
SRRM2: S1415 / sp|Q9UQ35|SRRM2_HUMAN	-0.711499	-0.0128433	-8.74607	2.46797e-05	0.00080238	3.04052
DENND5A: S193 / sp|Q6IQ26|DEN5A_HUMAN	1.02967	-0.0490263	8.7365	2.4876e-05	0.00080704	3.03208
RASAL2: S806 / sp|Q9UJF2-2|NGAP_HUMAN	0.846127	-0.0111221	8.73157	2.49778e-05	0.000808624	3.02772
SLAIN2: S413 / sp|Q9P270|SLAI2_HUMAN	-0.752215	0.0244228	-8.72819	2.50478e-05	0.000809173	3.02474
RAI14: S318 / sp|Q9P0K7|RAI14_HUMAN	0.934185	0.0135911	8.71708	2.52797e-05	0.00081488	3.01492
HNRNPC: S162 / sp|P07910|HNRPC_HUMAN	0.804787	0.0223133	8.71462	2.53314e-05	0.00081488	3.01274
MISP: S471 / sp|Q8IVT2|MISP_HUMAN	0.881001	-0.0240797	8.70904	2.5449e-05	0.000816938	3.0078
NSD3: S585 / sp|Q9BZ95|NSD3_HUMAN	0.721817	-0.00804741	8.70398	2.5556e-05	0.00081865	3.00333
TBC1D9B: S547 / sp|Q66K14|TBC9B_HUMAN	0.769275	0.0112619	8.68258	2.60149e-05	0.000831603	2.98435
PHLDB1: S461 / sp|Q86UU1|PHLB1_HUMAN	-0.847725	-0.0690325	-8.65238	2.66781e-05	0.000851019	2.9575
MKI67: T2259 / sp|P46013|KI67_HUMAN	1.01233	-0.0468667	8.64007	2.69538e-05	0.000858021	2.94653
TNFAIP3: S565 / sp|P21580|TNAP3_HUMAN	-1.03199	0.342169	-8.62505	2.72945e-05	0.000867057	2.93313
BCR: S301 / sp|P11274|BCR_HUMAN	0.921349	-0.135464	8.62009	2.7408e-05	0.000868849	2.92871
NCOA5: S378 / sp|Q9HCD5|NCOA5_HUMAN	0.743515	-0.0671217	8.61637	2.74936e-05	0.000869756	2.92538
SPEN: S1504 / sp|Q96T58|MINT_HUMAN	0.889218	-0.0878314	8.59354	2.80251e-05	0.000884735	2.90495
NXF1: S111 / sp|Q9UBU9|NXF1_HUMAN	0.863291	-0.0348017	8.58028	2.83388e-05	0.000892791	2.89307
ACIN1: S295 / sp|Q9UKV3|ACINU_HUMAN	0.670838	-0.0427163	8.56704	2.86563e-05	0.000897795	2.88119
PHLDB2: S81 / sp|Q86SQ0|PHLB2_HUMAN	-0.854305	0.0160119	-8.56647	2.867e-05	0.000897795	2.88067
RNF169: S292 / sp|Q8NCN4|RN169_HUMAN	0.874568	-0.0723893	8.56629	2.86743e-05	0.000897795	2.88051
PIK3C2A: S259 / sp|O00443|P3C2A_HUMAN	0.659794	-0.0523154	8.56289	2.87565e-05	0.000898272	2.87746
SMARCC1: S357 / sp|Q92922|SMRC1_HUMAN	0.954383	-0.049349	8.56079	2.88074e-05	0.000898272	2.87557
HNF4A: S466 / sp|P41235-4|HNF4A_HUMAN	0.697678	0.0732261	8.55579	2.89291e-05	0.000898482	2.87108
NONO: T15 / sp|Q15233|NONO_HUMAN	-0.885263	0.129035	-8.55433	2.89647e-05	0.000898482	2.86976
ALDOA: S100 / sp|P04075-2|ALDOA_HUMAN	1.07059	-0.0473938	8.55326	2.89909e-05	0.000898482	2.8688
NPM1: S254 / sp|P06748|NPM_HUMAN	-0.686213	0.021819	-8.54751	2.91317e-05	0.000899883	2.86362
AFTPH: S517 / sp|Q6ULP2-9|AFTIN_HUMAN	1.24154	-0.0329201	8.54637	2.91596e-05	0.000899883	2.8626
NOLC1: T607 / sp|Q14978-2|NOLC1_HUMAN	-0.750691	-0.0163383	-8.5442	2.92131e-05	0.000899883	2.86065
PHLDB1: S419 / sp|Q86UU1|PHLB1_HUMAN	-0.999921	0.00239423	-8.53699	2.93914e-05	0.000903549	2.85415
FAM83H: S903 / sp|Q6ZRV2|FA83H_HUMAN	0.660994	-0.0138878	8.5317	2.95229e-05	0.000905766	2.84939
KIFC3: S273 / sp|Q9BVG8-6|KIFC3_HUMAN	-0.695345	0.0676882	-8.52393	2.97174e-05	0.000909902	2.84238
ADAR: T646 / sp|P55265-4|DSRAD_HUMAN	0.804082	0.00454975	8.51415	2.99641e-05	0.000913649	2.83355
PRRC2C: S2107 / sp|Q9Y520-7|PRC2C_HUMAN	0.637307	-0.0297396	8.51296	2.99943e-05	0.000913649	2.83248
CPSF7: T246 / sp|Q8N684-3|CPSF7_HUMAN	-0.649525	0.0356242	-8.5112	3.00389e-05	0.000913649	2.83089
PNPO: T247 / sp|Q9NVS9|PNPO_HUMAN	0.730296	-0.0179505	8.50954	3.00812e-05	0.000913649	2.82939
DST: S2491 / sp|Q03001|DYST_HUMAN	-0.777455	-0.0161607	-8.50726	3.01394e-05	0.000913649	2.82732
PPP1R9B: S108 / sp|Q96SB3|NEB2_HUMAN	1.13315	-0.148475	8.48467	3.07218e-05	0.000929455	2.80689
SND1: S426 / sp|Q7KZF4|SND1_HUMAN	0.659781	-0.0271444	8.45894	3.14006e-05	0.000948112	2.78355
MCM7: S678 / sp|P33993|MCM7_HUMAN	0.797802	-0.0105668	8.45266	3.1569e-05	0.000951313	2.77784
HNRNPH2: S221 / sp|P55795|HNRH2_HUMAN	-1.0097	-0.0664008	-8.44791	3.16969e-05	0.000953284	2.77352
PCM1: S93 / sp|Q15154-5|PCM1_HUMAN	0.772007	-0.0497974	8.42828	3.22314e-05	0.000965484	2.75566
NUCKS1: T202 / sp|Q9H1E3|NUCKS_HUMAN	-0.801523	0.00169303	-8.42554	3.23068e-05	0.000965484	2.75316
ELOA: S542 / sp|Q14241|ELOA1_HUMAN	0.860792	0.0754407	8.42485	3.2326e-05	0.000965484	2.75253
TAX1BP1: S641 / sp|Q86VP1-2|TAXB1_HUMAN	0.792	0.0993507	8.41952	3.24734e-05	0.000965484	2.74767
DEK: S244 / sp|P35659|DEK_HUMAN	-0.828946	-0.0621769	-8.41947	3.24746e-05	0.000965484	2.74763
EPRS1: S954 / sp|P07814|SYEP_HUMAN	0.911834	0.0236241	8.41919	3.24825e-05	0.000965484	2.74737
HUWE1: S1903 / sp|Q7Z6Z7|HUWE1_HUMAN	0.654881	-0.0604402	8.40928	3.27585e-05	0.000971025	2.73833
ABCC3: S1192 / sp|O15438-4|MRP3_HUMAN	0.603063	-0.0193582	8.4053	3.28702e-05	0.000971025	2.7347
PSMD1: S277 / sp|Q99460|PSMD1_HUMAN	0.868574	-0.0456731	8.40323	3.29286e-05	0.000971025	2.7328
EMSY: S1145 / sp|Q7Z589-7|EMSY_HUMAN	0.67876	0.0124972	8.39833	3.30668e-05	0.000971025	2.72833
SYNRG: S789 / sp|Q9UMZ2|SYNRG_HUMAN	0.660063	-0.0104174	8.39703	3.31036e-05	0.000971025	2.72714
INTS12: S378 / sp|Q96CB8|INT12_HUMAN	0.951831	-0.0510301	8.39407	3.31875e-05	0.000971025	2.72443
TNFAIP3: S423 / sp|P21580|TNAP3_HUMAN	-0.937602	0.364874	-8.39378	3.31957e-05	0.000971025	2.72417
ZNF629: S625 / sp|Q9UEG4|ZN629_HUMAN	0.933454	-0.0143431	8.39367	3.31989e-05	0.000971025	2.72407
LRBA: S1488 / sp|P50851|LRBA_HUMAN	0.967555	-0.0503676	8.39215	3.32421e-05	0.000971025	2.72268
ARHGEF17: S914 / sp|Q96PE2|ARHGH_HUMAN	-0.919096	0.0362865	-8.38955	3.33162e-05	0.000971329	2.7203
SPECC1: S134 / sp|Q5M775|CYTSB_HUMAN	0.920172	0.103631	8.38111	3.3558e-05	0.000976512	2.71257
DENND5B: S213 / sp|Q6ZUT9-2|DEN5B_HUMAN	1.23964	0.0308823	8.37592	3.37076e-05	0.000978997	2.70782
RIF1: S2393 / sp|Q5UIP0|RIF1_HUMAN	1.00944	0.0782515	8.34853	3.45097e-05	0.00100025	2.68269
AHNAK: S5870 / sp|Q09666|AHNK_HUMAN	-1.07421	-0.0386506	-8.34648	3.45707e-05	0.00100025	2.6808
TMEM184B: S337 / sp|Q9Y519|T184B_HUMAN	1.04274	0.0151781	8.33538	3.49023e-05	0.00100794	2.6706
TLE3: T317 / sp|Q04726-4|TLE3_HUMAN	-1.10537	0.0711354	-8.32951	3.50791e-05	0.00101113	2.6652
TASOR: S694 / sp|Q9UK61|TASOR_HUMAN	0.696529	-0.040386	8.32583	3.51906e-05	0.00101243	2.6618
CUEDC2: S110 / sp|Q9H467|CUED2_HUMAN	0.628778	0.0862248	8.31761	3.54407e-05	0.0010177	2.65423
MUC5AC: T2241 / sp|P98088|MUC5A_HUMAN	0.669185	0.0715199	8.30736	3.57556e-05	0.00102306	2.64478
CBX8: S256 / sp|Q9HC52|CBX8_HUMAN	0.74833	0.00754336	8.30685	3.57714e-05	0.00102306	2.64431
PHLDB1: S404 / sp|Q86UU1|PHLB1_HUMAN	-0.993389	-0.0414715	-8.30499	3.58287e-05	0.00102306	2.6426
MKI67: S3042 / sp|P46013|KI67_HUMAN	0.925012	-0.0390937	8.28301	3.65159e-05	0.00104074	2.62229
SMC1A: T366 / sp|Q14683|SMC1A_HUMAN	0.850456	0.0253033	8.27527	3.67614e-05	0.00104578	2.61512
SYMPK: S494 / sp|Q92797|SYMPK_HUMAN	1.0906	-0.0199906	8.2689	3.69647e-05	0.00104961	2.60923
SCRIB: S1306 / sp|Q14160-3|SCRIB_HUMAN	-0.750284	-0.0538707	-8.26435	3.7111e-05	0.0010518	2.605
FOXO3: S253 / sp|O43524|FOXO3_HUMAN	-0.624754	0.0238489	-8.25989	3.72547e-05	0.00105391	2.60087
MEF2D: Y117 / sp|Q14814|MEF2D_HUMAN	1.05062	0.0774656	8.24849	3.7625e-05	0.00106242	2.59029
PLEKHA2: T316 / sp|Q9HB19|PKHA2_HUMAN	1.07864	-0.0239191	8.23813	3.79652e-05	0.00106892	2.58067
NAMPT: S314 / sp|P43490|NAMPT_HUMAN	-0.856083	0.0834903	-8.2349	3.80718e-05	0.00106892	2.57767
WASL: Y256 / sp|O00401|WASL_HUMAN	0.706139	-0.063612	8.23253	3.81504e-05	0.00106892	2.57547
THUMPD3: S154 / sp|Q9BV44|THUM3_HUMAN	0.636489	0.109549	8.23158	3.81819e-05	0.00106892	2.57458
MDC1: T1201 / sp|Q14676|MDC1_HUMAN	0.866568	0.0171425	8.22737	3.83219e-05	0.00106892	2.57067
SOS1: S1161 / sp|Q07889|SOS1_HUMAN	0.639918	-0.0346692	8.22713	3.83299e-05	0.00106892	2.57044
BAG2: S20 / sp|O95816|BAG2_HUMAN	1.63759	-0.217047	8.22545	3.83862e-05	0.00106892	2.56888
DYNC1LI1: T408 / sp|Q9Y6G9|DC1L1_HUMAN	-0.886281	-0.0224237	-8.22443	3.84201e-05	0.00106892	2.56793
SYNE2: S2784 / sp|Q8WXH0-2|SYNE2_HUMAN	0.740956	0.0418231	8.22246	3.8486e-05	0.00106892	2.5661
PAPOLA: S617 / sp|P51003|PAPOA_HUMAN	0.6215	-0.0369013	8.20278	3.91517e-05	0.00108289	2.54776
GEMIN6: S95 / sp|Q8WXD5|GEMI6_HUMAN	0.737882	-0.0306637	8.20168	3.91891e-05	0.00108289	2.54673
PHPT1: S29 / sp|Q9NRX4|PHP14_HUMAN	0.78566	-0.0427958	8.20097	3.92135e-05	0.00108289	2.54607
ZDHHC5: T436 / sp|Q9C0B5|ZDHC5_HUMAN	0.637232	-0.0585452	8.19922	3.92733e-05	0.00108289	2.54444
SGTA: S307 / sp|O43765|SGTA_HUMAN	0.889	0.0187576	8.17489	4.0117e-05	0.00110384	2.5217
TNKS1BP1: S987 / sp|Q9C0C2|TB182_HUMAN	0.720376	-0.0909322	8.17205	4.02168e-05	0.00110384	2.51905
SMARCC2: T322 / sp|Q8TAQ2|SMRC2_HUMAN	-0.66202	-0.00583977	-8.1711	4.02501e-05	0.00110384	2.51816
NCL: T99 / sp|P19338|NUCL_HUMAN	-0.725641	0.0243177	-8.16663	4.0408e-05	0.00110462	2.51397
TLE4: S348 / sp|Q04727-3|TLE4_HUMAN	-0.723482	0.042398	-8.16619	4.04235e-05	0.00110462	2.51356
ILKAP: S82 / sp|Q9H0C8|ILKAP_HUMAN	0.997528	-0.0261619	8.15209	4.09258e-05	0.00111437	2.50035
WNK1: S2548-S2549 / sp|Q9H4A3-7|WNK1_HUMAN	0.623802	-0.0275436	8.15208	4.09264e-05	0.00111437	2.50033
PPP1R12A: S299 / sp|O14974|MYPT1_HUMAN	0.587396	-0.00855534	8.14574	4.11544e-05	0.00111858	2.49439
FOXO1: S256 / sp|Q12778|FOXO1_HUMAN	-1.70091	0.167971	-8.13775	4.14441e-05	0.00112445	2.48688
GBF1: S1784 / sp|Q92538|GBF1_HUMAN	0.775725	-0.0488637	8.1305	4.17085e-05	0.00112961	2.48008
JUND: S100 / sp|P17535|JUND_HUMAN	0.87188	-0.153535	8.12682	4.18438e-05	0.00113127	2.47661
SPECC1: T142 / sp|Q5M775|CYTSB_HUMAN	-0.912914	0.0188753	-8.11774	4.21792e-05	0.00113811	2.46807
SYNRG: S580 / sp|Q9UMZ2|SYNRG_HUMAN	0.720247	-0.056111	8.11593	4.22462e-05	0.00113811	2.46637
PATJ: S455 / sp|Q8NI35|INADL_HUMAN	0.808299	-0.0593432	8.10868	4.25168e-05	0.00114338	2.45954
MAP1B: S992-S995 / sp|P46821|MAP1B_HUMAN	0.680065	-0.0242394	8.09724	4.29471e-05	0.00115106	2.44876
KIFAP3: S60 / sp|Q92845|KIFA3_HUMAN	1.05305	-0.0631578	8.09708	4.29535e-05	0.00115106	2.4486
SAFB: S808 / sp|Q15424-3|SAFB1_HUMAN	0.646141	-0.0504885	8.09052	4.32024e-05	0.00115381	2.44242
MORC4: S611 / sp|Q8TE76|MORC4_HUMAN	0.679251	-0.022755	8.08924	4.32512e-05	0.00115381	2.44121
IP6K1: S199 / sp|Q92551|IP6K1_HUMAN	0.695738	-0.00995998	8.08593	4.33779e-05	0.00115381	2.43808
AHNAK: S210 / sp|Q09666|AHNK_HUMAN	0.887231	-0.0283255	8.08569	4.33869e-05	0.00115381	2.43785
HTATSF1: S544 / sp|O43719|HTSF1_HUMAN	-0.80322	-0.00958448	-8.08446	4.34342e-05	0.00115381	2.43669
PHRF1: S814 / sp|Q9P1Y6|PHRF1_HUMAN	0.628054	-0.0486988	8.07721	4.37131e-05	0.0011592	2.42984
PLEKHA6: S940 / sp|Q9Y2H5|PKHA6_HUMAN	0.855274	-0.0032569	8.07388	4.38415e-05	0.00116058	2.4267
HERC1: S1496 / sp|Q15751|HERC1_HUMAN	1.0038	-0.0405756	8.06927	4.40207e-05	0.00116331	2.42233
ATXN1L: S615 / sp|P0C7T5|ATX1L_HUMAN	0.969779	-0.0815737	8.05056	4.47554e-05	0.00118068	2.40461
ADD2: S621 / sp|P35612|ADDB_HUMAN	0.889645	-0.0785454	8.04439	4.50006e-05	0.00118355	2.39876
PLCE1: S1096 / sp|Q9P212|PLCE1_HUMAN	0.799543	0.0979978	8.04391	4.50198e-05	0.00118355	2.39831
SRRM2: S1694 / sp|Q9UQ35|SRRM2_HUMAN	-0.738918	-0.0234658	-8.03673	4.5307e-05	0.00118905	2.3915
POLR1A: T357 / sp|O95602|RPA1_HUMAN	1.15529	0.096612	8.02077	4.59533e-05	0.00120394	2.37633
WNK1: S2553 / sp|Q9H4A3-7|WNK1_HUMAN	0.706101	0.00350683	8.01744	4.60897e-05	0.00120478	2.37316
CEP170: S667 / sp|Q5SW79|CE170_HUMAN	0.781312	0.0437838	8.01501	4.61892e-05	0.00120478	2.37085
THOC5: S28 / sp|Q13769|THOC5_HUMAN	0.586709	0.00599337	8.0142	4.62223e-05	0.00120478	2.37008
SRGAP2: S206 / sp|O75044|SRGP2_HUMAN	0.620039	-0.0603052	8.01183	4.63197e-05	0.0012048	2.36783
MAP1A: S2022 / sp|P78559-2|MAP1A_HUMAN	-0.745155	0.00234422	-8.01035	4.63809e-05	0.0012048	2.36642
ZNF687: T377 / sp|Q8N1G0|ZN687_HUMAN	0.683861	-0.00871619	8.00501	4.66014e-05	0.0012076	2.36134
TNFAIP3: S710 / sp|P21580|TNAP3_HUMAN	-0.704882	0.261595	-8.00391	4.6647e-05	0.0012076	2.36029
CBX5: S92 / sp|P45973|CBX5_HUMAN	-0.828173	-0.0318144	-8.00056	4.67866e-05	0.00120875	2.35709
ZNF148: S412 / sp|Q9UQR1|ZN148_HUMAN	0.681002	0.0963718	7.99903	4.68503e-05	0.00120875	2.35563
VPS26B: S304 / sp|Q4G0F5|VP26B_HUMAN	0.687833	-0.0272354	7.99422	4.70512e-05	0.00121189	2.35105
WASHC2A: S802 / sp|Q641Q2|WAC2A_HUMAN	0.726884	0.00683702	7.9663	4.82375e-05	0.0012392	2.32438
FLNA: Y1525 / sp|P21333|FLNA_HUMAN	-0.895837	0.0457115	-7.96537	4.82777e-05	0.0012392	2.32349
WWC1: S525 / sp|Q8IX03-2|KIBRA_HUMAN	1.02395	-0.0303585	7.96357	4.83554e-05	0.0012392	2.32177
RBM34: S14 / sp|P42696|RBM34_HUMAN	0.782437	0.0549782	7.95358	4.8789e-05	0.00124821	2.31221
DBN1: T423 / sp|Q16643-3|DREB_HUMAN	0.73164	-0.03589	7.94039	4.93682e-05	0.00126092	2.29957
TNIP2: S7 / sp|Q8NFZ5|TNIP2_HUMAN	0.933532	-0.0248608	7.93449	4.96294e-05	0.00126367	2.29391
DYNC1I2: T89 / sp|Q13409-2|DC1I2_HUMAN	0.630789	-0.0404891	7.93422	4.96417e-05	0.00126367	2.29365
TTC14: S629 / sp|Q96N46|TTC14_HUMAN	0.769344	-0.0484215	7.92454	5.00743e-05	0.00126949	2.28435
CEP170: T760 / sp|Q5SW79|CE170_HUMAN	-0.771659	0.0933137	-7.92336	5.0127e-05	0.00126949	2.28323
GTF3C1: S754 / sp|Q12789|TF3C1_HUMAN	0.881206	0.123334	7.92014	5.0272e-05	0.00126949	2.28013
KLC2: S151 / sp|Q9H0B6|KLC2_HUMAN	0.582687	-0.0722656	7.91967	5.02932e-05	0.00126949	2.27968
RALGAPA2: S820 / sp|Q2PPJ7|RGPA2_HUMAN	0.663662	-0.135863	7.91903	5.03222e-05	0.00126949	2.27906
URI1: T492 / sp|O94763|RMP_HUMAN	0.82101	0.0412674	7.91797	5.03701e-05	0.00126949	2.27804
SLC1A4: T511 / sp|P43007|SATT_HUMAN	0.737358	0.0577889	7.91381	5.05587e-05	0.00127214	2.27404
ACIN1: S1161 / sp|Q9UKV3|ACINU_HUMAN	1.0088	0.00539593	7.90729	5.08554e-05	0.0012775	2.26777
FMNL2: S1016 / sp|Q96PY5-3|FMNL2_HUMAN	0.666451	-0.0416262	7.90202	5.10967e-05	0.00128145	2.2627
SURF6: S74 / sp|O75683|SURF6_HUMAN	-0.698482	0.0124377	-7.89613	5.13683e-05	0.00128347	2.25702
KIF21A: S1229 / sp|Q7Z4S6-4|KI21A_HUMAN	0.769489	-0.0863858	7.89507	5.14172e-05	0.00128347	2.256
MARCKSL1: T148-S151 / sp|P49006|MRP_HUMAN	0.983833	-0.0415494	7.89443	5.14468e-05	0.00128347	2.25538
SUB1: S55 / sp|P53999|TCP4_HUMAN	1.08073	0.0607167	7.89277	5.15234e-05	0.00128347	2.25379
AGTPBP1: S1180 / sp|Q9UPW5-3|CBPC1_HUMAN	0.692356	-0.0457565	7.89051	5.16285e-05	0.00128347	2.2516
ZC3HC1: S409-S410 / sp|Q86WB0|NIPA_HUMAN	0.647299	-0.0632334	7.88935	5.16824e-05	0.00128347	2.25049
BET1: S50 / sp|O15155|BET1_HUMAN	0.985924	-0.0431781	7.88443	5.1912e-05	0.00128624	2.24574
SRRM2: S778-S780 / sp|Q9UQ35|SRRM2_HUMAN	0.764862	0.0900804	7.88278	5.19892e-05	0.00128624	2.24414
CAAP1: S92-S94 / sp|Q9H8G2|CAAP1_HUMAN	0.965496	-0.108474	7.88155	5.20468e-05	0.00128624	2.24296
PHLDB1: S470 / sp|Q86UU1|PHLB1_HUMAN	-0.764534	-0.0377901	-7.87822	5.22031e-05	0.00128801	2.23975
METTL16: S419 / sp|Q86W50|MET16_HUMAN	0.605354	-0.0429033	7.87498	5.23557e-05	0.00128969	2.23662
CRYBG3: S2223 / sp|Q68DQ2|CRBG3_HUMAN	-0.663852	0.0967677	-7.87008	5.25875e-05	0.00129331	2.23189
LMO7: S1089 / sp|Q8WWI1-3|LMO7_HUMAN	0.607987	-0.0235372	7.8672	5.27243e-05	0.00129459	2.2291
MTFR1: S119 / sp|Q15390|MTFR1_HUMAN	1.39061	-0.042875	7.86485	5.28362e-05	0.00129525	2.22683
PLEKHA6: T920 / sp|Q9Y2H5|PKHA6_HUMAN	0.841049	0.0664728	7.85634	5.32434e-05	0.00130168	2.2186
SYNM: S777 / sp|O15061|SYNEM_HUMAN	0.658877	0.0305457	7.8558	5.32693e-05	0.00130168	2.21808
SVIL: S270 / sp|O95425-4|SVIL_HUMAN	0.72266	-0.0484031	7.84943	5.3577e-05	0.0013066	2.21191
ARFIP1: S132 / sp|P53367|ARFP1_HUMAN	0.783315	-0.107646	7.84634	5.37268e-05	0.0013066	2.20891
HERC2: S1588 / sp|O95714|HERC2_HUMAN	0.589636	0.0178746	7.84632	5.37278e-05	0.0013066	2.2089
KIF4A: T803 / sp|O95239|KIF4A_HUMAN	0.890824	-0.0126806	7.84018	5.4027e-05	0.00130973	2.20294
ATAD2: S41 / sp|Q6PL18|ATAD2_HUMAN	0.71596	0.00889043	7.84015	5.40282e-05	0.00130973	2.20292
ZNF318: S527 / sp|Q5VUA4|ZN318_HUMAN	0.751218	0.0169488	7.83163	5.44465e-05	0.00131778	2.19465
DAB2: S723 / sp|P98082|DAB2_HUMAN	0.742897	-0.0649377	7.82718	5.4666e-05	0.00132053	2.19034
WDR37: S31 / sp|Q9Y2I8-2|WDR37_HUMAN	0.794939	-0.0648965	7.82583	5.47332e-05	0.00132053	2.18902
CD3EAP: S461 / sp|O15446-2|RPA34_HUMAN	-1.03907	0.0838889	-7.82389	5.48295e-05	0.00132076	2.18714
PTPN3: S494 / sp|P26045|PTN3_HUMAN	0.874512	0.0362722	7.82214	5.49164e-05	0.00132076	2.18544
ARID2: S1303 / sp|Q68CP9|ARID2_HUMAN	0.912041	0.0371012	7.81796	5.51247e-05	0.00132369	2.18138
RASSF8: S385 / sp|Q8NHQ8|RASF8_HUMAN	-0.759946	0.0540873	-7.8099	5.55293e-05	0.00133131	2.17355
CTTN: S418 / sp|Q14247|SRC8_HUMAN	0.905767	0.0814216	7.7953	5.62699e-05	0.00134665	2.15934
TMPO: S59 / sp|P42166|LAP2A_HUMAN	0.756762	-0.00086575	7.79304	5.63859e-05	0.00134665	2.15714
PHKA1: S758 / sp|P46020|KPB1_HUMAN	0.748944	0.0332126	7.79209	5.64345e-05	0.00134665	2.15621
SFT2D2: S9 / sp|O95562|SFT2B_HUMAN	0.999632	-0.00988671	7.78591	5.67525e-05	0.00135184	2.15019
UNG: S14 / sp|P13051|UNG_HUMAN	-1.27875	0.00662038	-7.78443	5.68291e-05	0.00135184	2.14874
SAFB: S32 / sp|Q15424-3|SAFB1_HUMAN	0.635728	-0.0488246	7.78256	5.69258e-05	0.00135203	2.14692
CENPF: S2998 / sp|P49454|CENPF_HUMAN	-0.569469	-0.0442298	-7.77877	5.71223e-05	0.00135459	2.14323
TNKS1BP1: S228 / sp|Q9C0C2|TB182_HUMAN	0.87575	0.050664	7.7744	5.73499e-05	0.00135787	2.13896
ANKRD17: S1940 / sp|O75179|ANR17_HUMAN	-0.583489	0.00802942	-7.76354	5.79205e-05	0.00136914	2.12835
EIF4B: S424-S425 / sp|P23588|IF4B_HUMAN	0.8129	0.0647886	7.75993	5.81114e-05	0.00136914	2.12482
TMPO: T671 / sp|P42166|LAP2A_HUMAN	-0.755549	0.0404404	-7.75932	5.81433e-05	0.00136914	2.12423
FGD1: S135 / sp|P98174|FGD1_HUMAN	1.32828	-0.0628572	7.75854	5.81847e-05	0.00136914	2.12347
DEK: S210 / sp|P35659|DEK_HUMAN	-0.822713	0.113707	-7.75564	5.8339e-05	0.00137065	2.12063
BAZ1B: S167 / sp|Q9UIG0|BAZ1B_HUMAN	0.701411	0.113733	7.75212	5.85267e-05	0.00137295	2.11718
NUP153: S650 / sp|P49790-3|NU153_HUMAN	0.71885	-0.0424872	7.74276	5.90292e-05	0.00138261	2.10802
MAP7D2: S687 / sp|Q96T17-2|MA7D2_HUMAN	0.610856	-0.0406577	7.74035	5.91592e-05	0.00138353	2.10566
ARHGAP21: S881 / sp|Q5T5U3|RHG21_HUMAN	0.728169	-0.0967334	7.73084	5.96758e-05	0.00139347	2.09634
OPTN: S218 / sp|Q96CV9|OPTN_HUMAN	0.701241	-0.102639	7.72223	6.01476e-05	0.00140101	2.08789
ABLIM1: S452 / sp|O14639|ABLM1_HUMAN	0.603175	0.0029693	7.7216	6.01826e-05	0.00140101	2.08727
ANLN: S661 / sp|Q9NQW6|ANLN_HUMAN	0.716975	0.0333699	7.71835	6.03617e-05	0.00140301	2.08408
TMPO: S424 / sp|P42166|LAP2A_HUMAN	-0.600434	-0.00772332	-7.71671	6.04524e-05	0.00140301	2.08247
PLEC: S4389 / sp|Q15149|PLEC_HUMAN	-0.675849	-0.0343269	-7.70255	6.12423e-05	0.00141918	2.06855
ASAP3: S862 / sp|Q8TDY4|ASAP3_HUMAN	1.09359	0.0684709	7.69897	6.14436e-05	0.00142169	2.06503
SYNPO: S871 / sp|Q8N3V7-2|SYNPO_HUMAN	0.650829	0.023481	7.69501	6.16671e-05	0.0014247	2.06113
SRRM2: S1254 / sp|Q9UQ35|SRRM2_HUMAN	0.833032	-0.00912979	7.68983	6.19612e-05	0.00142728	2.05603
SETD2: Y2099 / sp|Q9BYW2|SETD2_HUMAN	-0.854177	-0.0480285	-7.68892	6.2013e-05	0.00142728	2.05514
RPS6KA4: S737 / sp|O75676|KS6A4_HUMAN	1.43768	-0.106402	7.68665	6.21427e-05	0.00142728	2.05289
SNRNP70: S410 / sp|P08621|RU17_HUMAN	0.923777	-0.000829533	7.68646	6.21535e-05	0.00142728	2.05271
GPRC5A: Y350 / sp|Q8NFJ5|RAI3_HUMAN	0.628875	-0.0656496	7.68191	6.24141e-05	0.00142963	2.04822
ANKRD11: S1792 / sp|Q6UB99|ANR11_HUMAN	0.853808	-0.0928608	7.6814	6.2443e-05	0.00142963	2.04772
ZDHHC5: S621 / sp|Q9C0B5|ZDHC5_HUMAN	0.618122	-0.0587224	7.6794	6.25579e-05	0.00143011	2.04575
RALBP1: S29 / sp|Q15311|RBP1_HUMAN	-0.665953	0.00100401	-7.67619	6.27432e-05	0.0014322	2.04258
TSEN34: S136 / sp|Q9BSV6|SEN34_HUMAN	0.628181	-0.127758	7.66435	6.34303e-05	0.0014447	2.0309
TBC1D5: S522 / sp|Q92609-2|TBCD5_HUMAN	0.627057	-0.0557102	7.66246	6.35412e-05	0.0014447	2.02902
NCOA3: S857 / sp|Q9Y6Q9|NCOA3_HUMAN	0.658741	-0.00727669	7.66188	6.3575e-05	0.0014447	2.02845
NUFIP2: T87 / sp|Q7Z417|NUFP2_HUMAN	-1.00462	0.00733336	-7.6587	6.37615e-05	0.00144678	2.02531
WNK1: S2391 / sp|Q9H4A3-7|WNK1_HUMAN	0.758408	-0.0342182	7.65105	6.42125e-05	0.00145037	2.01775
NCL: T106 / sp|P19338|NUCL_HUMAN	-0.747505	-0.00755798	-7.65096	6.42182e-05	0.00145037	2.01766
RSL1D1: T423 / sp|O76021|RL1D1_HUMAN	-0.603717	0.0218556	-7.65049	6.42459e-05	0.00145037	2.01719
SRRM2: S1581-S1582 / sp|Q9UQ35|SRRM2_HUMAN	-0.706566	0.0312751	-7.64957	6.43001e-05	0.00145037	2.01629
CTTN: T399-T401 / sp|Q14247|SRC8_HUMAN	0.935717	-0.00389225	7.64253	6.47193e-05	0.00145767	2.00932
CLSPN: S110 / sp|Q9HAW4|CLSPN_HUMAN	1.36938	0.160391	7.6347	6.51889e-05	0.00146608	2.00156
AJUBA: T114 / sp|Q96IF1|AJUBA_HUMAN	0.949909	0.0349011	7.62923	6.55191e-05	0.00147133	1.99614
NOLC1: T620 / sp|Q14978-2|NOLC1_HUMAN	-0.782582	-0.00878444	-7.62485	6.57851e-05	0.00147513	1.99179
PPP1R18: S224 / sp|Q6NYC8|PPR18_HUMAN	0.696942	-0.0509206	7.61927	6.61255e-05	0.00147804	1.98626
FRY: S2490 / sp|Q5TBA9|FRY_HUMAN	-0.86933	0.0283633	-7.61905	6.61388e-05	0.00147804	1.98604
CLASP2: S664 / sp|O75122-3|CLAP2_HUMAN	0.880848	-0.0382342	7.61796	6.62054e-05	0.00147804	1.98496
OBI1: S574 / sp|Q5W0B1|OBI1_HUMAN	0.806424	-0.055191	7.61591	6.63314e-05	0.00147838	1.98292
SPAG9: T226 / sp|O60271|JIP4_HUMAN	0.942046	0.0726603	7.61365	6.64702e-05	0.00147838	1.98068
OPTN: T525 / sp|Q96CV9|OPTN_HUMAN	0.915047	0.0737468	7.61298	6.65116e-05	0.00147838	1.98001
SH3D19: T155 / sp|Q5HYK7|SH319_HUMAN	0.618641	-0.119975	7.60771	6.68368e-05	0.00148345	1.97478
TP53BP2: S564 / sp|Q13625-3|ASPP2_HUMAN	0.952559	0.0111755	7.60472	6.70226e-05	0.00148358	1.9718
CAP2: S257 / sp|P40123|CAP2_HUMAN	-0.819449	0.084843	-7.60448	6.70374e-05	0.00148358	1.97156
PRPF40A: S381 / sp|O75400|PR40A_HUMAN	0.587899	0.0284035	7.60013	6.73081e-05	0.00148563	1.96724
ZFR: S1054 / sp|Q96KR1|ZFR_HUMAN	0.630659	-0.0618597	7.59986	6.7325e-05	0.00148563	1.96697
RRP12: S1284 / sp|Q5JTH9|RRP12_HUMAN	0.921252	0.0154071	7.59541	6.76034e-05	0.00148962	1.96254
ZFYVE16: S892 / sp|Q7Z3T8|ZFY16_HUMAN	0.790788	0.00778752	7.59157	6.78447e-05	0.00149278	1.95872
ELF1: S333 / sp|P32519|ELF1_HUMAN	0.874711	0.0555916	7.58104	6.85111e-05	0.00149824	1.94823
EPHA2: Y772 / sp|P29317|EPHA2_HUMAN	0.673906	-0.0178954	7.57876	6.86564e-05	0.00149824	1.94595
HOMER3: S159 / sp|Q9NSC5|HOME3_HUMAN	0.986759	-0.140741	7.57717	6.87575e-05	0.00149824	1.94438
MTCL1: S1706 / sp|Q9Y4B5|MTCL1_HUMAN	-1.16792	0.214426	-7.57702	6.87672e-05	0.00149824	1.94422
PRR12: Y380 / sp|Q9ULL5|PRR12_HUMAN	-0.607997	-0.0382491	-7.57692	6.87736e-05	0.00149824	1.94412
TIMELESS: S1149 / sp|Q9UNS1|TIM_HUMAN	0.596911	0.035571	7.57685	6.87782e-05	0.00149824	1.94405
NEDD1: S418 / sp|Q8NHV4-3|NEDD1_HUMAN	0.868071	-0.104106	7.57681	6.87808e-05	0.00149824	1.94401
TRIOBP: T1965 / sp|Q9H2D6|TARA_HUMAN	0.70556	0.0210524	7.57077	6.91677e-05	0.00150304	1.93799
NIBAN2: S692-S696 / sp|Q96TA1|NIBA2_HUMAN	0.662931	0.0106345	7.57003	6.92154e-05	0.00150304	1.93725
TNIP1: T619 / sp|Q15025|TNIP1_HUMAN	-0.737674	-0.0161378	-7.56877	6.92968e-05	0.00150304	1.93599
DAB2IP: S1108 / sp|Q5VWQ8|DAB2P_HUMAN	0.909803	0.0343981	7.55813	6.99863e-05	0.0015152	1.92536
MARCKS: S167 / sp|P29966|MARCS_HUMAN	-0.64561	-0.0412444	-7.55706	7.00561e-05	0.0015152	1.9243
BOD1L1: S2975 / sp|Q8NFC6|BD1L1_HUMAN	0.874308	-0.106596	7.54863	7.0608e-05	0.00152497	1.91587
WDFY3: S2278 / sp|Q8IZQ1|WDFY3_HUMAN	0.714619	-0.0374988	7.54195	7.10495e-05	0.00153115	1.90918
GIGYF1: S148 / sp|O75420|GGYF1_HUMAN	-0.777957	0.109147	-7.54126	7.10948e-05	0.00153115	1.9085
GPATCH2: S129 / sp|Q9NW75|GPTC2_HUMAN	0.93117	-0.0311982	7.53965	7.12022e-05	0.0015313	1.90688
EPS15: S324 / sp|P42566|EPS15_HUMAN	0.631773	-0.0450161	7.53739	7.13521e-05	0.0015321	1.90462
NUMA1: S1228 / sp|Q14980|NUMA1_HUMAN	0.909085	-0.0689656	7.53607	7.14402e-05	0.0015321	1.9033
MKI67: S308 / sp|P46013|KI67_HUMAN	0.692441	0.0197009	7.53345	7.16147e-05	0.00153368	1.90068
SND1: S909 / sp|Q7KZF4|SND1_HUMAN	0.711416	0.0035368	7.52717	7.2036e-05	0.00153874	1.89438
ATL1: T550 / sp|Q8WXF7|ATLA1_HUMAN	0.918022	0.0352926	7.52692	7.20528e-05	0.00153874	1.89413
USP32: T1326 / sp|Q8NFA0|UBP32_HUMAN	0.783315	-0.0760497	7.52294	7.23211e-05	0.00154231	1.89014
GLYR1: S113 / sp|Q49A26|GLYR1_HUMAN	1.35125	-0.142975	7.51873	7.26065e-05	0.00154522	1.88592
GIT1: S371 / sp|Q9Y2X7-3|GIT1_HUMAN	0.630383	-0.0449948	7.51794	7.26604e-05	0.00154522	1.88512
DDX50: S683 / sp|Q9BQ39|DDX50_HUMAN	0.683598	-0.0243887	7.49365	7.43314e-05	0.00157856	1.86071
AHNAK2: S86 / sp|Q8IVF2|AHNK2_HUMAN	0.641338	0.0281461	7.48914	7.46463e-05	0.00157939	1.85617
NFIC: S273 / sp|P08651|NFIC_HUMAN	0.734015	0.0712177	7.48911	7.46486e-05	0.00157939	1.85614
HSPB1: S86 / sp|P04792|HSPB1_HUMAN	1.06995	0.00164405	7.48864	7.46814e-05	0.00157939	1.85567
EPB41L2: S499 / sp|O43491|E41L2_HUMAN	0.617451	-0.00937515	7.48667	7.48196e-05	0.00158012	1.85369
MPRIP: T982 / sp|Q6WCQ1|MPRIP_HUMAN	1.42803	0.067728	7.47626	7.55541e-05	0.00159197	1.8432
POLA1: T406 / sp|P09884|DPOLA_HUMAN	0.719817	-0.0155937	7.47576	7.55895e-05	0.00159197	1.84269
SYNM: T427 / sp|O15061|SYNEM_HUMAN	-0.714989	0.104287	-7.47279	7.58001e-05	0.00159421	1.83971
SH3RF1: S724 / sp|Q7Z6J0|SH3R1_HUMAN	0.815181	0.0383573	7.46954	7.6032e-05	0.00159688	1.83643
RABEP1: S377 / sp|Q15276|RABE1_HUMAN	1.03082	-0.160036	7.46773	7.61616e-05	0.0015974	1.8346
RBM5: S37 / sp|P52756|RBM5_HUMAN	0.929633	-0.0200885	7.45938	7.67617e-05	0.00160778	1.82617
GPKOW: S42 / sp|Q92917|GPKOW_HUMAN	0.658608	-0.0461382	7.45498	7.70801e-05	0.00161223	1.82173
RPS6KB1: T444 / sp|P23443|KS6B1_HUMAN	0.559368	-0.0205713	7.4529	7.72316e-05	0.00161319	1.81962
AIMP2: T82 / sp|Q13155|AIMP2_HUMAN	1.72876	-0.104049	7.45108	7.73642e-05	0.00161375	1.81778
OSBPL6: S44 / sp|Q9BZF3-5|OSBL6_HUMAN	0.681057	-0.0371472	7.44501	7.78075e-05	0.00162078	1.81164
PPP1R10: S313 / sp|Q96QC0|PP1RA_HUMAN	0.722814	0.0215809	7.43681	7.84109e-05	0.00163112	1.80335
ANLN: S792 / sp|Q9NQW6|ANLN_HUMAN	1.14982	-0.0651333	7.4331	7.86859e-05	0.00163461	1.79959
ATR: S435 / sp|Q13535|ATR_HUMAN	1.13675	-0.065759	7.42997	7.89184e-05	0.00163509	1.79642
NEDD9: Y214 / sp|Q14511-3|CASL_HUMAN	0.802789	0.156674	7.42958	7.89478e-05	0.00163509	1.79602
PPFIBP1: S794 / sp|Q86W92|LIPB1_HUMAN	0.957668	-0.122717	7.42847	7.90306e-05	0.00163509	1.7949
GTF3C1: S1068 / sp|Q12789|TF3C1_HUMAN	-0.689895	0.0512541	-7.42662	7.91686e-05	0.00163572	1.79302
WASHC2A: S663 / sp|Q641Q2|WAC2A_HUMAN	1.06483	-0.0384463	7.42311	7.94309e-05	0.00163892	1.78947
USP14: T235 / sp|P54578|UBP14_HUMAN	-0.539058	-0.0339783	-7.42158	7.95457e-05	0.00163907	1.78792
ITPRID2: S316 / sp|P28290|ITPI2_HUMAN	0.759284	0.0462891	7.41446	8.00828e-05	0.00164612	1.78069
FHOD1: S357 / sp|Q9Y613|FHOD1_HUMAN	0.611413	0.0123881	7.41301	8.01928e-05	0.00164612	1.77922
CALD1: S789 / sp|Q05682|CALD1_HUMAN	0.776026	0.037629	7.41276	8.02116e-05	0.00164612	1.77897
AHCTF1: T2048 / sp|Q8WYP5-2|ELYS_HUMAN	-0.840684	0.0854814	-7.40812	8.05641e-05	0.00165113	1.77426
MIB2: S369 / sp|Q96AX9-14|MIB2_HUMAN	0.780515	-0.0731226	7.39786	8.13505e-05	0.00166366	1.76383
TACC3: T228 / sp|Q9Y6A5|TACC3_HUMAN	0.909401	0.070676	7.3973	8.13936e-05	0.00166366	1.76326
SRSF7: S183 / sp|Q16629|SRSF7_HUMAN	-0.628139	-0.0510559	-7.39335	8.16985e-05	0.00166601	1.75924
TCEA1: S81 / sp|P23193|TCEA1_HUMAN	1.015	-0.0769074	7.39298	8.17272e-05	0.00166601	1.75887
SNAPC4: T1228 / sp|Q5SXM2|SNPC4_HUMAN	0.612361	0.0656672	7.38974	8.19785e-05	0.0016689	1.75557
TNKS1BP1: S1666 / sp|Q9C0C2|TB182_HUMAN	0.552941	-0.0271528	7.383	8.25037e-05	0.00167599	1.74871
TCOF1: S1446 / sp|Q13428-4|TCOF_HUMAN	0.749449	0.0644888	7.38245	8.25465e-05	0.00167599	1.74815
SMARCAD1: S79 / sp|Q9H4L7-2|SMRCD_HUMAN	1.03131	0.0663734	7.37991	8.2746e-05	0.00167695	1.74556
DPF2: S192 / sp|Q92785|REQU_HUMAN	-0.806604	0.00304308	-7.37783	8.2909e-05	0.00167695	1.74345
MEF2D: S121 / sp|Q14814|MEF2D_HUMAN	0.910665	0.00911583	7.37765	8.29235e-05	0.00167695	1.74326
SRSF11: S207 / sp|Q05519|SRS11_HUMAN	0.55827	0.0249965	7.36749	8.37271e-05	0.00169074	1.7329
HNF4A: S197 / sp|P41235-4|HNF4A_HUMAN	1.12332	0.0416886	7.36623	8.38272e-05	0.00169074	1.73162
ZNF687: S1119 / sp|Q8N1G0|ZN687_HUMAN	1.12744	-0.0980065	7.36163	8.41946e-05	0.0016959	1.72692
R3HDM2: S348 / sp|Q9Y2K5|R3HD2_HUMAN	0.734565	-0.164405	7.35841	8.44524e-05	0.00169885	1.72364
RAB7A: S72 / sp|P51149|RAB7A_HUMAN	0.707905	-0.0190002	7.3536	8.48393e-05	0.00170439	1.71873
MRTFA: S385 / sp|Q969V6|MRTFA_HUMAN	0.820412	0.0126503	7.34857	8.52467e-05	0.00171032	1.71358
WDR37: S30 / sp|Q9Y2I8-2|WDR37_HUMAN	0.743334	0.00701487	7.34718	8.53593e-05	0.00171033	1.71216
ARL6IP4: S332 / sp|Q66PJ3|AR6P4_HUMAN	0.666258	0.0104188	7.33992	8.59511e-05	0.00171992	1.70474
NCOR2: T1588 / sp|Q9Y618|NCOR2_HUMAN	-0.764262	-0.0652321	-7.3355	8.63144e-05	0.00172493	1.70021
HECW1: S789 / sp|Q76N89|HECW1_HUMAN	0.955351	-0.0183903	7.33398	8.64396e-05	0.00172517	1.69865
DAB2IP: S895 / sp|Q5VWQ8|DAB2P_HUMAN	0.869871	-0.0842068	7.33257	8.65555e-05	0.00172523	1.69721
RAI1: S1338 / sp|Q7Z5J4|RAI1_HUMAN	-0.629512	-0.0181057	-7.33095	8.66893e-05	0.00172564	1.69556
HMGCS1: S293 / sp|Q01581|HMCS1_HUMAN	1.31457	-0.036968	7.32715	8.70044e-05	0.00172965	1.69166
GPS1: S510 / sp|Q13098-7|CSN1_HUMAN	0.645979	0.0444135	7.31915	8.76703e-05	0.00174062	1.68347
FNBP4: T519 / sp|Q8N3X1-2|FNBP4_HUMAN	0.655163	-0.0776235	7.31414	8.80909e-05	0.0017467	1.67833
TRIOBP: S1796 / sp|Q9H2D6|TARA_HUMAN	0.614622	0.0213303	7.30085	8.92173e-05	0.00176575	1.66468
CHD4: T703 / sp|Q14839-2|CHD4_HUMAN	0.770727	0.0125579	7.30007	8.92833e-05	0.00176575	1.66388
CWF19L1: S312 / sp|Q69YN2|C19L1_HUMAN	-0.555635	0.00352739	-7.29698	8.95481e-05	0.00176869	1.6607
PPP1R9A: S1078 / sp|Q9ULJ8-3|NEB1_HUMAN	-0.687876	0.079724	-7.29402	8.98019e-05	0.00177141	1.65766
NELFE: S258 / sp|P18615-3|NELFE_HUMAN	0.591938	-0.0154549	7.28873	9.02576e-05	0.00177767	1.65222
GTF2F1: S442 / sp|P35269|T2FA_HUMAN	0.61208	0.0650058	7.28659	9.04428e-05	0.00177767	1.65002
ADAR: T644 / sp|P55265-4|DSRAD_HUMAN	0.617805	-0.0316115	7.28629	9.04691e-05	0.00177767	1.64971
EIF4B: T500-S504 / sp|P23588|IF4B_HUMAN	0.680409	-0.0262145	7.28494	9.05865e-05	0.00177769	1.64831
AHNAK: S5867-S5870 / sp|Q09666|AHNK_HUMAN	-0.945522	-0.00819246	-7.28148	9.08874e-05	0.0017792	1.64475
LMNB2: T34 / sp|Q03252|LMNB2_HUMAN	0.668776	0.0257123	7.28137	9.08969e-05	0.0017792	1.64464
ALDH3A1: S446 / sp|P30838|AL3A1_HUMAN	-0.604612	-0.0132013	-7.27916	9.10892e-05	0.00178068	1.64237
TCF20: S1259 / sp|Q9UGU0|TCF20_HUMAN	0.85845	0.0313139	7.27253	9.16702e-05	0.00178974	1.63553
TAF1: S1672 / sp|P21675-4|TAF1_HUMAN	-0.64568	-0.0262446	-7.26697	9.21608e-05	0.00179548	1.6298
ZNF638: S560 / sp|Q14966|ZN638_HUMAN	-0.723461	-0.017588	-7.26653	9.21999e-05	0.00179548	1.62934
TJP1: S1111 / sp|Q07157|ZO1_HUMAN	0.699725	0.00469478	7.26016	9.27657e-05	0.00180295	1.62277
BAZ1B: S349 / sp|Q9UIG0|BAZ1B_HUMAN	-0.569908	0.0979486	-7.25904	9.28654e-05	0.00180295	1.62162
VPS13C: S463 / sp|Q709C8|VP13C_HUMAN	1.00119	0.00308052	7.25768	9.29868e-05	0.00180295	1.62021
DDX54: T815 / sp|Q8TDD1-2|DDX54_HUMAN	-0.567643	0.0255115	-7.2569	9.30565e-05	0.00180295	1.61941
ASAP1: S1011 / sp|Q9ULH1-2|ASAP1_HUMAN	0.691043	0.0278336	7.25394	9.33216e-05	0.0018058	1.61635
CAVIN2: S288-S293 / sp|O95810|CAVN2_HUMAN	-0.602774	-0.050921	-7.25212	9.34847e-05	0.00180666	1.61447
PLEKHG2: T445-S450 / sp|Q9H7P9|PKHG2_HUMAN	-0.566507	0.0754478	-7.25017	9.36603e-05	0.00180763	1.61246
DDX17: Y580 / sp|Q92841|DDX17_HUMAN	0.7851	-0.00703301	7.24893	9.3772e-05	0.00180763	1.61118
SERBP1: Y244 / sp|Q8NC51|PAIRB_HUMAN	0.872434	-0.0761725	7.24613	9.40248e-05	0.00181021	1.60828
ARHGEF18: S1202 / sp|Q6ZSZ5|ARHGI_HUMAN	0.89523	-0.1054	7.24308	9.43014e-05	0.00181276	1.60513
WASHC2A: T287-S288 / sp|Q641Q2|WAC2A_HUMAN	0.574512	-0.0434673	7.24205	9.43945e-05	0.00181276	1.60407
ZNF326: Y115 / sp|Q5BKZ1|ZN326_HUMAN	0.716118	-0.0202115	7.23992	9.45884e-05	0.00181419	1.60186
DCP1B: S275 / sp|Q8IZD4|DCP1B_HUMAN	0.848049	-0.0258552	7.23827	9.4739e-05	0.0018148	1.60015
RIF1: T2242 / sp|Q5UIP0|RIF1_HUMAN	-0.724198	0.0934102	-7.23492	9.50448e-05	0.00181837	1.59669
TRA2A: S236 / sp|Q13595|TRA2A_HUMAN	0.672532	0.0343829	7.2286	9.56251e-05	0.00182718	1.59015
LIMD1: S236 / sp|Q9UGP4|LIMD1_HUMAN	0.825395	-0.0792826	7.22439	9.60142e-05	0.00183066	1.58578
SCAMP3: S76 / sp|O14828|SCAM3_HUMAN	0.632189	-0.0280294	7.22374	9.6074e-05	0.00183066	1.58512
CEP170B: S1545 / sp|Q9Y4F5|C170B_HUMAN	-0.8492	0.0238185	-7.22203	9.62329e-05	0.00183066	1.58334
ITGA3: S1042 / sp|P26006|ITA3_HUMAN	0.734264	-0.0261668	7.22145	9.62873e-05	0.00183066	1.58273
DENND4C: S1334 / sp|Q5VZ89-7|DEN4C_HUMAN	0.629352	-0.0466615	7.21575	9.6818e-05	0.00183846	1.57682
AJUBA: S237 / sp|Q96IF1|AJUBA_HUMAN	0.633664	0.0498169	7.20965	9.73896e-05	0.00184701	1.5705
CD2AP: S234 / sp|Q9Y5K6|CD2AP_HUMAN	0.616109	-0.0298528	7.20803	9.75418e-05	0.00184752	1.56882
UBR5: S286-S287 / sp|O95071|UBR5_HUMAN	0.754458	0.0513669	7.20679	9.76587e-05	0.00184752	1.56753
ABCF2: S349 / sp|Q9UG63-2|ABCF2_HUMAN	-1.12136	-0.0653996	-7.20511	9.78175e-05	0.00184823	1.56579
MORC3: S561 / sp|Q14149|MORC3_HUMAN	0.799816	-0.108187	7.19761	9.85289e-05	0.00185708	1.558
LIG3: S248 / sp|P49916|DNLI3_HUMAN	0.816755	0.0169857	7.19761	9.85295e-05	0.00185708	1.55799
PFKL: S822 / sp|P17858-2|PFKAL_HUMAN	0.730662	-0.040831	7.18978	9.92787e-05	0.00186858	1.54985
TNKS1BP1: S429 / sp|Q9C0C2|TB182_HUMAN	0.555042	-0.00675441	7.18711	9.95353e-05	0.00186858	1.54708
ARHGDIA: S34 / sp|P52565|GDIR1_HUMAN	-1.01655	-0.059492	-7.18688	9.95571e-05	0.00186858	1.54684
NUMA1: S2077 / sp|Q14980|NUMA1_HUMAN	-0.617175	0.0580845	-7.18613	9.96297e-05	0.00186858	1.54606
DENND4A: T1633 / sp|Q7Z401-2|MYCPP_HUMAN	0.640292	-0.0281955	7.18482	9.97564e-05	0.00186866	1.54469
MTSS2: S456 / sp|Q765P7|MTSS2_HUMAN	1.14281	-0.0618125	7.18327	9.99062e-05	0.00186917	1.54308
C12orf4: S243 / sp|Q9NQ89|CL004_HUMAN	0.995548	-0.101312	7.18065	0.00010016	0.00187042	1.54035
FGD6: S1210 / sp|Q6ZV73|FGD6_HUMAN	0.903355	0.0296472	7.18004	0.000100219	0.00187042	1.53972
RSL1D1: T340 / sp|O76021|RL1D1_HUMAN	-0.526317	-0.0154912	-7.16723	0.000101472	0.00188847	1.52637
PARD3: S667 / sp|Q8TEW0|PARD3_HUMAN	0.649923	0.0454513	7.16656	0.000101538	0.00188847	1.52567
ADD2: S697 / sp|P35612|ADDB_HUMAN	-0.567626	0.0262023	-7.16636	0.000101557	0.00188847	1.52546
LUC7L2: T17 / sp|Q9Y383|LC7L2_HUMAN	0.668408	-0.0778024	7.16123	0.000102064	0.00189557	1.52011
ZC3H13: S845 / sp|Q5T200|ZC3HD_HUMAN	-0.819426	0.0133664	-7.15876	0.000102309	0.00189693	1.51753
CHEK1: S317 / sp|O14757|CHK1_HUMAN	0.786266	0.0296744	7.15799	0.000102385	0.00189693	1.51673
FOXO1: S287 / sp|Q12778|FOXO1_HUMAN	-1.35779	0.163649	-7.14026	0.000104165	0.00192703	1.49821
BPTF: S763 / sp|Q12830|BPTF_HUMAN	-0.797004	0.133399	-7.13929	0.000104263	0.00192703	1.4972
MYBBP1A: S1308 / sp|Q9BQG0-2|MBB1A_HUMAN	-0.69099	0.0969095	-7.13472	0.000104728	0.00193329	1.49241
RIOK2: S369 / sp|Q9BVS4|RIOK2_HUMAN	0.612935	-0.000437444	7.12633	0.000105587	0.00194363	1.48363
RB1CC1: S222 / sp|Q8TDY2|RBCC1_HUMAN	0.642201	-0.0372197	7.12564	0.000105658	0.00194363	1.48291
DAB2: S227 / sp|P98082|DAB2_HUMAN	0.769858	-0.0114043	7.12552	0.000105671	0.00194363	1.48278
DTD1: T187 / sp|Q8TEA8|DTD1_HUMAN	-0.725147	0.00506819	-7.12073	0.000106165	0.00195036	1.47777
ANK2: S3909 / sp|Q01484|ANK2_HUMAN	1.07964	-0.142798	7.11586	0.000106671	0.0019573	1.47266
RPL12: S126 / sp|P30050|RL12_HUMAN	0.599431	-0.06323	7.11252	0.000107018	0.00195986	1.46916
JPT1: S88 / sp|Q9UK76|JUPI1_HUMAN	0.628935	-0.0596796	7.11205	0.000107067	0.00195986	1.46866
TNS3: S850 / sp|Q68CZ2|TENS3_HUMAN	0.567765	-0.0294495	7.10711	0.000107585	0.00196697	1.46348
BUB1B: S690 / sp|O60566-3|BUB1B_HUMAN	0.647809	0.0863866	7.10273	0.000108046	0.00197303	1.45888
CABLES1: S434 / sp|Q8TDN4|CABL1_HUMAN	0.722062	0.0464941	7.09937	0.000108401	0.00197716	1.45535
GPRIN1: S737 / sp|Q7Z2K8|GRIN1_HUMAN	0.694233	-0.0108457	7.0973	0.000108621	0.00197879	1.45318
TMEM11: S17 / sp|P17152|TMM11_HUMAN	-0.687939	0.0171814	-7.0859	0.000109838	0.00199645	1.44119
PPP1R12A: S995 / sp|O14974|MYPT1_HUMAN	0.572935	-0.010135	7.0845	0.000109989	0.00199645	1.43972
CDCA2: S756 / sp|Q69YH5|CDCA2_HUMAN	-0.623404	-0.032572	-7.08417	0.000110025	0.00199645	1.43937
SRRM2: S1550-S1552 / sp|Q9UQ35|SRRM2_HUMAN	0.669182	-0.00250687	7.08334	0.000110114	0.00199645	1.4385
DENR: T86 / sp|O43583|DENR_HUMAN	0.700717	0.0166494	7.07794	0.000110698	0.00200467	1.43281
TPR: S2061 / sp|P12270|TPR_HUMAN	0.708906	-0.0507616	7.0765	0.000110855	0.00200511	1.43129
PRRC2B: S1754 / sp|Q5JSZ5|PRC2B_HUMAN	0.773839	-0.0950245	7.07426	0.000111098	0.00200714	1.42893
RBBP6: S1625 / sp|Q7Z6E9|RBBP6_HUMAN	0.928087	0.0450884	7.07086	0.000111469	0.00200947	1.42535
ZDHHC5: S636 / sp|Q9C0B5|ZDHC5_HUMAN	0.622238	-0.0286156	7.07066	0.000111491	0.00200947	1.42514
ZNF609: S1055 / sp|O15014|ZN609_HUMAN	-0.557672	-0.0359466	-7.06754	0.000111832	0.00201055	1.42185
EPHA2: T771 / sp|P29317|EPHA2_HUMAN	0.513587	0.0554659	7.06699	0.000111892	0.00201055	1.42128
FRYL: S2272 / sp|O94915|FRYL_HUMAN	0.565956	-0.0592741	7.06514	0.000112095	0.00201055	1.41933
IGF2BP3: T249 / sp|O00425|IF2B3_HUMAN	0.707404	-0.0610658	7.06388	0.000112234	0.00201055	1.41799
COG7: S506 / sp|P83436|COG7_HUMAN	0.69181	-0.0347021	7.06215	0.000112424	0.00201055	1.41617
AHNAK: T4430 / sp|Q09666|AHNK_HUMAN	0.553114	0.0124874	7.06195	0.000112447	0.00201055	1.41596
MCM4: T102 / sp|P33991|MCM4_HUMAN	-0.611418	0.051928	-7.0617	0.000112474	0.00201055	1.4157
PKP4: S221 / sp|Q99569|PKP4_HUMAN	-0.562944	-0.046464	-7.05551	0.000113159	0.0020178	1.40916
KRT8: T468 / sp|P05787|K2C8_HUMAN_contaminant	-0.807065	-0.027392	-7.0555	0.00011316	0.0020178	1.40916
KDM5A: T1415 / sp|P29375|KDM5A_HUMAN	-0.651283	0.0500464	-7.05189	0.000113563	0.0020178	1.40534
TCF20: S1322 / sp|Q9UGU0|TCF20_HUMAN	0.613199	0.00800148	7.05085	0.000113679	0.0020178	1.40424
LMNB1: S23 / sp|P20700|LMNB1_HUMAN	-0.550971	0.00706108	-7.05067	0.000113699	0.0020178	1.40405
SPECC1L: T158 / sp|Q69YQ0|CYTSA_HUMAN	0.816387	0.00480116	7.05012	0.00011376	0.0020178	1.40347
MAGI3: S684 / sp|Q5TCQ9-1|MAGI3_HUMAN	0.588067	0.00651919	7.04971	0.000113806	0.0020178	1.40304
SMG9: S53 / sp|Q9H0W8|SMG9_HUMAN	0.611258	-0.010961	7.04311	0.000114546	0.00202763	1.39607
TRIP4: S142 / sp|Q15650|TRIP4_HUMAN	-0.821173	-0.0420661	-7.04165	0.000114711	0.00202763	1.39452
CALD1: T788 / sp|Q05682|CALD1_HUMAN	0.716486	-0.0127908	7.04122	0.000114759	0.00202763	1.39407
WNK1: T60 / sp|Q9H4A3-7|WNK1_HUMAN	-0.934401	-0.167227	-7.03856	0.00011506	0.00203059	1.39126
PSMD1: T311 / sp|Q99460|PSMD1_HUMAN	0.55506	0.00122262	7.02984	0.000116051	0.00204572	1.38203
NCOR1: T1522 / sp|O75376|NCOR1_HUMAN	-0.889597	0.0357221	-7.02529	0.000116572	0.00205254	1.37721
EIF4B: S418 / sp|P23588|IF4B_HUMAN	0.543944	-0.0631954	7.02157	0.000117001	0.0020577	1.37327
H1-0: T119 / sp|P07305|H10_HUMAN	-0.670754	0.115392	-7.01822	0.000117388	0.00205814	1.36972
PPP1R10: T315 / sp|Q96QC0|PP1RA_HUMAN	0.933869	0.0137876	7.01753	0.000117467	0.00205814	1.36899
KRT7: S18 / sp|P08729|K2C7_HUMAN_contaminant	-0.727193	0.0661676	-7.01643	0.000117595	0.00205814	1.36782
SOS1: S1134 / sp|Q07889|SOS1_HUMAN	0.707172	-0.0543309	7.01483	0.000117781	0.00205814	1.36612
AFAP1L2: S372 / sp|Q8N4X5-4|AF1L2_HUMAN	0.684154	-0.0313768	7.01451	0.000117817	0.00205814	1.36579
HCFC1: S666 / sp|P51610|HCFC1_HUMAN	1.0153	0.00830112	7.01436	0.000117835	0.00205814	1.36562
SRRM2: S1424 / sp|Q9UQ35|SRRM2_HUMAN	-0.697346	0.0919366	-7.01177	0.000118137	0.00206104	1.36288
CASKIN2: T477 / sp|Q8WXE0|CSKI2_HUMAN	1.1253	-0.0755616	7.00788	0.00011859	0.00206528	1.35875
KIF1B: S1057 / sp|O60333-4|KIF1B_HUMAN	0.56821	0.0233034	7.00737	0.000118651	0.00206528	1.35821
ACTR10: S414 / sp|Q9NZ32|ARP10_HUMAN	0.857308	-0.149875	7.00301	0.000119162	0.00206535	1.35359
GTF2I: T556 / sp|P78347|GTF2I_HUMAN	-0.743955	0.062499	-7.003	0.000119164	0.00206535	1.35357
CCDC9B: S392 / sp|Q6ZUT6|CCD9B_HUMAN	0.608354	0.0494223	7.00247	0.000119225	0.00206535	1.35301
ZC3HC1: T28 / sp|Q86WB0|NIPA_HUMAN	-0.681491	-0.0210411	-7.00241	0.000119232	0.00206535	1.35295
SPTBN1: S2164 / sp|Q01082|SPTB2_HUMAN	-0.528416	0.0116506	-7.00157	0.000119332	0.00206535	1.35205
ARHGAP1: S50 / sp|Q07960|RHG01_HUMAN	0.552574	-0.00688301	6.99725	0.000119841	0.00207103	1.34747
DMXL1: S924 / sp|Q9Y485|DMXL1_HUMAN	0.591353	0.00827814	6.99649	0.000119932	0.00207103	1.34666
PUS7: T616 / sp|Q96PZ0-2|PUS7_HUMAN	0.695448	0.0349338	6.99328	0.000120313	0.00207526	1.34325
PHF3: S1898 / sp|Q92576|PHF3_HUMAN	0.949396	0.00944098	6.98136	0.000121739	0.00209748	1.33057
RBM15B: S557 / sp|Q8NDT2|RB15B_HUMAN	0.922068	0.00973439	6.9791	0.000122011	0.00209981	1.32817
TACC3: S434 / sp|Q9Y6A5|TACC3_HUMAN	0.675419	0.066699	6.97785	0.000122163	0.00210004	1.32684
ANKRD17: S1699-S1700 / sp|O75179|ANR17_HUMAN	-0.785545	0.0478966	-6.97195	0.000122878	0.00210996	1.32055
MYLK: S1776 / sp|Q15746|MYLK_HUMAN	-0.616597	0.00518898	-6.96817	0.00012334	0.00211334	1.31652
PEAK1: S568-T571 / sp|Q9H792|PEAK1_HUMAN	0.763632	-0.10905	6.96651	0.000123543	0.00211334	1.31475
XRCC1: S241 / sp|P18887|XRCC1_HUMAN	-0.565151	0.0370891	-6.96543	0.000123675	0.00211334	1.3136
PRRC2A: T782 / sp|P48634|PRC2A_HUMAN	-0.518528	0.0301352	-6.96501	0.000123726	0.00211334	1.31316
CAVIN1: S167 / sp|Q6NZI2|CAVN1_HUMAN	0.666433	-0.0268209	6.96468	0.000123768	0.00211334	1.3128
HNRNPUL2: S168 / sp|Q1KMD3|HNRL2_HUMAN	0.583538	0.0370377	6.96256	0.000124027	0.0021154	1.31054
NAV3: S648 / sp|Q8IVL0|NAV3_HUMAN	0.692525	-0.121989	6.95328	0.000125175	0.00213258	1.30064
PEX1: T1189 / sp|O43933|PEX1_HUMAN	0.767943	0.0313562	6.95188	0.000125349	0.00213317	1.29914
RBM3: Y146 / sp|P98179|RBM3_HUMAN	-0.829372	0.136548	-6.9481	0.00012582	0.00213615	1.29511
NCOR2: S1251 / sp|Q9Y618|NCOR2_HUMAN	-0.543863	0.0067979	-6.94657	0.000126011	0.00213615	1.29347
TRA2A: T24 / sp|Q13595|TRA2A_HUMAN	-0.661797	-0.0236388	-6.94617	0.000126062	0.00213615	1.29304
CENPF: T154 / sp|P49454|CENPF_HUMAN	-0.780091	-0.0391635	-6.94598	0.000126085	0.00213615	1.29285
MPDZ: S483 / sp|O75970|MPDZ_HUMAN	0.531183	0.0135557	6.93572	0.000127377	0.00215516	1.28188
EXOSC7: S177 / sp|Q15024|EXOS7_HUMAN	0.600979	-0.0105509	6.93295	0.000127729	0.00215516	1.27891
JPT1: S87 / sp|Q9UK76|JUPI1_HUMAN	0.667494	-0.0200435	6.93173	0.000127885	0.00215516	1.2776
MAVS: S222 / sp|Q7Z434|MAVS_HUMAN	0.817838	0.0174716	6.93117	0.000127956	0.00215516	1.277
SUPT16H: S508 / sp|Q9Y5B9|SP16H_HUMAN	-0.712975	0.050906	-6.93065	0.000128022	0.00215516	1.27644
ARL3: S12 / sp|P36405|ARL3_HUMAN	0.772567	-0.0616446	6.93039	0.000128054	0.00215516	1.27617
KRT4: S19 / sp|P19013|K2C4_HUMAN_contaminant	-1.00236	0.00802603	-6.91914	0.000129497	0.0021758	1.26412
CKAP4: S17 / sp|Q07065|CKAP4_HUMAN	-0.53868	0.00243048	-6.9186	0.000129566	0.0021758	1.26355
JPT1: S91 / sp|Q9UK76|JUPI1_HUMAN	0.630252	-0.0775451	6.91568	0.000129945	0.00217975	1.26041
DSN1: S125 / sp|Q9H410|DSN1_HUMAN	0.527208	0.0291268	6.91337	0.000130243	0.00218236	1.25794
NUP98: T546 / sp|P52948|NUP98_HUMAN	0.872089	0.152682	6.90774	0.000130977	0.00219121	1.25189
DCK: T72 / sp|P27707|DCK_HUMAN	0.582181	0.0129564	6.90711	0.000131059	0.00219121	1.25122
NUP50: T246 / sp|Q9UKX7|NUP50_HUMAN	-0.679427	0.0551129	-6.90423	0.000131436	0.00219512	1.24813
ATP1A1: Y260 / sp|P05023-4|AT1A1_HUMAN	0.827132	-0.0789948	6.9021	0.000131716	0.00219738	1.24584
OSBPL11: S205 / sp|Q9BXB4|OSB11_HUMAN	0.680503	0.0564326	6.89647	0.000132458	0.00220735	1.2398
ARHGEF2: S782 / sp|Q92974|ARHG2_HUMAN	0.808736	-0.12493	6.89332	0.000132875	0.00221183	1.23642
MCM4: T110 / sp|P33991|MCM4_HUMAN	-0.510024	0.0326992	-6.89218	0.000133027	0.00221183	1.23519
SOGA1: S1360 / sp|O94964-2|SOGA1_HUMAN	0.56667	0.0659484	6.89116	0.000133162	0.00221183	1.2341
MVP: S445 / sp|Q14764|MVP_HUMAN	0.765112	0.0566096	6.8872	0.000133691	0.0022182	1.22983
EGFR: T693 / sp|P00533|EGFR_HUMAN	0.600863	-0.0182616	6.87958	0.000134713	0.00223179	1.22164
ANLN: S642 / sp|Q9NQW6|ANLN_HUMAN	-0.515839	0.0299469	-6.87891	0.000134804	0.00223179	1.22092
SLC9A1: Y708 / sp|P19634|SL9A1_HUMAN	0.654536	-0.167247	6.87583	0.000135221	0.00223179	1.21759
CEP170: T1078 / sp|Q5SW79|CE170_HUMAN	-0.64148	0.0327287	-6.87576	0.000135229	0.00223179	1.21752
MAP7D1: T813 / sp|Q3KQU3|MA7D1_HUMAN	1.28298	-0.0783435	6.87529	0.000135293	0.00223179	1.21702
EPN1: S540 / sp|Q9Y6I3-1|EPN1_HUMAN	0.545336	-0.010395	6.87459	0.000135388	0.00223179	1.21626
CDKL5: S543 / sp|O76039|CDKL5_HUMAN	0.605774	-0.0478741	6.86666	0.000136467	0.00224714	1.20772
NAV1: T1245 / sp|Q8NEY1|NAV1_HUMAN	0.855218	0.0544661	6.86103	0.00013724	0.00225742	1.20165
SLTM: S912 / sp|Q9NWH9|SLTM_HUMAN	0.556161	0.0317287	6.859	0.00013752	0.00225959	1.19946
PRAG1: S696 / sp|Q86YV5|PRAG1_HUMAN	0.700753	-0.0194258	6.85733	0.000137749	0.00226092	1.19766
ABCC4: S661 / sp|O15439|MRP4_HUMAN	-0.559978	-0.00944594	-6.85219	0.000138462	0.00227017	1.19211
RALBP1: T27 / sp|Q15311|RBP1_HUMAN	-0.628462	0.0520336	-6.8471	0.000139172	0.00227882	1.18661
RASAL2: S137 / sp|Q9UJF2-2|NGAP_HUMAN	0.515031	-0.0414095	6.84627	0.000139288	0.00227882	1.18571
RRP1: S383 / sp|P56182|RRP1_HUMAN	-0.544689	0.0267638	-6.84468	0.00013951	0.00228001	1.18399
CABIN1: S567 / sp|Q9Y6J0|CABIN_HUMAN	0.532832	-0.0474186	6.83908	0.000140297	0.00228944	1.17794
ZNF638: S571 / sp|Q14966|ZN638_HUMAN	0.590972	0.0859067	6.83844	0.000140387	0.00228944	1.17725
BOD1L1: T1354 / sp|Q8NFC6|BD1L1_HUMAN	-0.602684	-0.00122321	-6.83385	0.000141036	0.00229756	1.17229
ALKBH5: S96 / sp|Q6P6C2|ALKB5_HUMAN	0.622649	-0.0387811	6.82954	0.000141648	0.00230507	1.16763
KRT8: S478 / sp|P05787|K2C8_HUMAN_contaminant	-0.600266	-0.0576723	-6.82621	0.000142125	0.00231036	1.16402
SNX17: S421 / sp|Q15036|SNX17_HUMAN	0.566108	0.0201107	6.824	0.000142441	0.00231303	1.16163
AHNAK2: S2207 / sp|Q8IVF2|AHNK2_HUMAN	0.657349	0.0138639	6.81353	0.000143951	0.00233507	1.15028
SLC4A2: S172 / sp|P04920|B3A2_HUMAN	0.612247	-0.0825405	6.81084	0.000144342	0.00233892	1.14736
NAA38: S29 / sp|Q9BRA0|LSMD1_HUMAN	-0.802952	-0.0940341	-6.80837	0.000144701	0.00234137	1.14469
CALD1: T730 / sp|Q05682|CALD1_HUMAN	-0.746872	0.0324369	-6.80769	0.0001448	0.00234137	1.14395
GTF3C1: S739 / sp|Q12789|TF3C1_HUMAN	0.498492	0.0625101	6.8046	0.000145252	0.00234618	1.1406
SLC39A10: S546 / sp|Q9ULF5|S39AA_HUMAN	0.616721	0.0264159	6.792	0.000147111	0.00237295	1.12691
CHD7: S2535 / sp|Q9P2D1|CHD7_HUMAN	0.603239	0.045445	6.78936	0.000147504	0.00237295	1.12404
DOCK4: S1640 / sp|Q8N1I0-3|DOCK4_HUMAN	-0.806682	0.100475	-6.78914	0.000147538	0.00237295	1.12379
NCOR1: T1524 / sp|O75376|NCOR1_HUMAN	-0.525505	-0.00214695	-6.78836	0.000147653	0.00237295	1.12295
USP8: S641 / sp|P40818|UBP8_HUMAN	0.580323	-0.0120383	6.78814	0.000147687	0.00237295	1.12271
KRT18: T65 / sp|P05783|K1C18_HUMAN_contaminant	0.63349	-0.0474983	6.78618	0.000147979	0.00237514	1.12058
YLPM1: S756 / sp|P49750|YLPM1_HUMAN	-0.665726	-0.100117	-6.783	0.000148456	0.0023803	1.11712
TP53BP1: S1479 / sp|Q12888-2|TP53B_HUMAN	0.530252	-0.0245859	6.77698	0.000149362	0.00239204	1.11057
CAMSAP2: S978 / sp|Q08AD1|CAMP2_HUMAN	-0.604413	-0.0597282	-6.77605	0.000149502	0.00239204	1.10956
CAP1: S34 / sp|Q01518|CAP1_HUMAN	-0.531015	-0.00211132	-6.77305	0.000149957	0.0023954	1.10629
RBBP5: S445 / sp|Q15291|RBBP5_HUMAN	0.719891	-0.0451227	6.77259	0.000150027	0.0023954	1.10579
SRRM2: S1499 / sp|Q9UQ35|SRRM2_HUMAN	-0.652205	-0.0635824	-6.76935	0.00015052	0.00240076	1.10226
PRRC2A: T878 / sp|P48634|PRC2A_HUMAN	-0.548089	-0.0114563	-6.76671	0.000150923	0.00240383	1.09938
TCOF1: S304 / sp|Q13428-4|TCOF_HUMAN	-0.731383	-0.0642609	-6.76603	0.000151028	0.00240383	1.09864
ACIN1: S815 / sp|Q9UKV3|ACINU_HUMAN	-0.604403	-0.00436916	-6.7578	0.000152291	0.00242141	1.08967
PSMF1: S153 / sp|Q92530|PSMF1_HUMAN	0.781296	0.0531782	6.75249	0.000153114	0.00243196	1.08387
ADD2: S613 / sp|P35612|ADDB_HUMAN	0.630778	0.0773637	6.74584	0.00015415	0.00244554	1.07661
GFPT2: T227 / sp|O94808|GFPT2_HUMAN	-0.741656	0.0548803	-6.74495	0.00015429	0.00244554	1.07564
TCOF1: S1386 / sp|Q13428-4|TCOF_HUMAN	0.508841	-0.0249013	6.74136	0.000154854	0.00245194	1.07171
ACIN1: S714 / sp|Q9UKV3|ACINU_HUMAN	-0.771192	0.0411395	-6.73919	0.000155196	0.0024548	1.06934
AKT1S1: S203 / sp|Q96B36-3|AKTS1_HUMAN	-0.599803	-0.0432108	-6.73488	0.000155877	0.00246302	1.06462
NCK1: Y105 / sp|P16333|NCK1_HUMAN	1.30064	0.166729	6.73295	0.000156183	0.00246529	1.06252
NUBP1: T38 / sp|P53384|NUBP1_HUMAN	0.759601	0.0333964	6.72999	0.000156654	0.00246814	1.05927
NBN: S397 / sp|O60934|NBN_HUMAN	0.649907	-0.0376653	6.72978	0.000156687	0.00246814	1.05905
TCF20: S1270 / sp|Q9UGU0|TCF20_HUMAN	0.924196	-0.155326	6.72717	0.000157104	0.00247216	1.05619
BCL2L13: S426 / sp|Q9BXK5|B2L13_HUMAN	0.71598	-0.0245872	6.72409	0.000157597	0.00247519	1.05281
RREB1: S175 / sp|Q92766-2|RREB1_HUMAN	0.793962	0.0617001	6.72327	0.000157728	0.00247519	1.05192
MTDH: S568 / sp|Q86UE4|LYRIC_HUMAN	-0.58407	0.0916966	-6.72277	0.000157808	0.00247519	1.05137
H1-0: T153 / sp|P07305|H10_HUMAN	-0.735135	0.139196	-6.72191	0.000157946	0.00247519	1.05043
IRAK1: S370 / sp|P51617|IRAK1_HUMAN	0.749304	-0.00311627	6.71793	0.000158587	0.00248269	1.04607
PAK2: S152 / sp|Q13177|PAK2_HUMAN	-0.675512	0.0617105	-6.71484	0.000159088	0.00248797	1.04268
ABL1: T754 / sp|P00519-2|ABL1_HUMAN	0.630262	-0.0837345	6.71238	0.000159487	0.00249166	1.03998
SRRM2: S1749-S1750 / sp|Q9UQ35|SRRM2_HUMAN	-0.592057	0.0330325	-6.71028	0.000159829	0.00249444	1.03768
PEAK1: S568 / sp|Q9H792|PEAK1_HUMAN	0.508814	-0.0641814	6.70539	0.000160627	0.00250434	1.03232
AHNAK2: S4710 / sp|Q8IVF2|AHNK2_HUMAN	0.777861	0.0133635	6.70434	0.000160799	0.00250445	1.03117
MBP: S96 / sp|P02686|MBP_HUMAN	0.546409	-0.0449496	6.70013	0.000161492	0.00251268	1.02654
EXOC4: S32 / sp|Q96A65|EXOC4_HUMAN	0.587531	0.0132212	6.69636	0.000162113	0.00251977	1.02241
EPB41L4A: S606 / sp|Q9HCS5|E41LA_HUMAN	0.877942	-0.00473786	6.68524	0.000163965	0.00254597	1.01018
CAMSAP2: S1011 / sp|Q08AD1|CAMP2_HUMAN	-1.01827	0.10315	-6.68294	0.000164351	0.00254685	1.00765
MVB12A: S175 / sp|Q96EY5|MB12A_HUMAN	0.649386	-0.0137382	6.68291	0.000164356	0.00254685	1.00761
EIF4ENIF1: S769 / sp|Q9NRA8-3|4ET_HUMAN	-0.765367	-0.0471728	-6.68022	0.000164808	0.00255127	1.00466
KIF1B: S1053 / sp|O60333-3|KIF1B_HUMAN	-0.959526	0.0786546	-6.67424	0.00016582	0.00256433	0.998068
TMEM9: S137 / sp|Q9P0T7|TMEM9_HUMAN	0.581597	0.00796746	6.67237	0.000166137	0.00256645	0.996014
GAB2: S404 / sp|Q9UQC2|GAB2_HUMAN	0.693764	-0.173015	6.67145	0.000166294	0.00256645	0.994996
RSL1D1: T415 / sp|O76021|RL1D1_HUMAN	-0.490117	-0.0205895	-6.657	0.000168774	0.00260209	0.979064
CLSPN: S83 / sp|Q9HAW4|CLSPN_HUMAN	0.749075	0.206095	6.65349	0.000169383	0.00260884	0.975189
AHNAK2: S765 / sp|Q8IVF2|AHNK2_HUMAN	0.694885	-0.0182123	6.64935	0.000170102	0.00261544	0.970626
EIF4ENIF1: S115 / sp|Q9NRA8-3|4ET_HUMAN	-0.603561	0.0123639	-6.64905	0.000170155	0.00261544	0.970294
PHIP: Y1316 / sp|Q8WWQ0|PHIP_HUMAN	0.87186	-0.0706616	6.64497	0.000170869	0.00262027	0.965782
ATP1A1: Y55 / sp|P05023-4|AT1A1_HUMAN	0.839072	-0.0481354	6.64478	0.000170903	0.00262027	0.965569
ACIN1: S825 / sp|Q9UKV3|ACINU_HUMAN	0.771021	-0.0810318	6.64369	0.000171094	0.00262027	0.964365
PARN: T559 / sp|O95453|PARN_HUMAN	0.875264	-0.0810276	6.64334	0.000171156	0.00262027	0.963978
NIFK: S247 / sp|Q9BYG3|MK67I_HUMAN	0.92331	0.0481536	6.64017	0.000171714	0.00262617	0.960477
PDS5B: T1255 / sp|Q9NTI5|PDS5B_HUMAN	0.515691	0.151733	6.63422	0.000172766	0.00263962	0.953897
CENPF: S2922 / sp|P49454|CENPF_HUMAN	-0.610712	0.0797623	-6.63078	0.000173378	0.00264631	0.950094
PEBP1: T42 / sp|P30086|PEBP1_HUMAN	-0.555614	0.0430779	-6.62795	0.000173883	0.00264845	0.946962
SRRT: S26 / sp|Q9BXP5|SRRT_HUMAN	0.601256	0.0884442	6.62765	0.000173937	0.00264845	0.946625
PRRC2C: S635-S638 / sp|Q9Y520-7|PRC2C_HUMAN	0.832643	-0.0664929	6.62708	0.000174039	0.00264845	0.945995
RAD23A: S125 / sp|P54725|RD23A_HUMAN	0.880483	-0.11802	6.62477	0.000174453	0.00265211	0.943436
CALD1: S724 / sp|Q05682|CALD1_HUMAN	-0.589493	-0.0468175	-6.62294	0.000174781	0.00265444	0.941418
RAVER1: T692 / sp|Q8IY67-2|RAVR1_HUMAN	-0.561304	-0.0507052	-6.62083	0.000175162	0.00265758	0.939073
STX7: S129 / sp|O15400|STX7_HUMAN	0.483369	-0.0147444	6.61868	0.00017555	0.00266082	0.936691
ZNF592: S459 / sp|Q92610|ZN592_HUMAN	-0.562317	0.0443349	-6.6029	0.000178427	0.00270175	0.919191
ATAD2: S337 / sp|Q6PL18|ATAD2_HUMAN	0.553759	0.0704322	6.59966	0.000179024	0.0027081	0.915594
SPAG9: S258 / sp|O60271-2|JIP4_HUMAN	1.6299	0.0935117	6.59575	0.000179748	0.00271635	0.91125
PLS3: S339 / sp|P13797|PLST_HUMAN	0.489956	0.00791395	6.59218	0.000180412	0.00272368	0.907284
RAI14: T297 / sp|Q9P0K7|RAI14_HUMAN	-0.759472	-0.0830285	-6.59086	0.000180657	0.00272469	0.905819
ANAPC1: S688 / sp|Q9H1A4|APC1_HUMAN	0.544046	-0.0337502	6.58813	0.000181168	0.00272969	0.902779
FLNA: S1084 / sp|P21333|FLNA_HUMAN	-0.596671	0.0791	-6.58585	0.000181594	0.00273279	0.90025
TSC2: S1340-S1341 / sp|P49815|TSC2_HUMAN	0.900818	0.00441606	6.58512	0.000181732	0.00273279	0.899433
SCRIB: T749 / sp|Q14160-3|SCRIB_HUMAN	-0.493206	0.0298153	-6.58101	0.000182505	0.00273928	0.894863
OTUD4: S893 / sp|Q01804|OTUD4_HUMAN	0.514121	-0.0409639	6.5802	0.000182658	0.00273928	0.893962
TNKS1BP1: S1073 / sp|Q9C0C2|TB182_HUMAN	0.865429	-0.146504	6.57997	0.000182703	0.00273928	0.8937
PDLIM5: S362 / sp|Q96HC4|PDLI5_HUMAN	0.658212	-0.00558556	6.57668	0.000183323	0.00274589	0.890048
CDCA2: T34 / sp|Q69YH5|CDCA2_HUMAN	-0.662343	0.0788585	-6.57467	0.000183706	0.00274892	0.887803
HAUS6: T584 / sp|Q7Z4H7|HAUS6_HUMAN	0.662331	-0.162513	6.56322	0.000185895	0.00277895	0.875051
H1-2: T31 / sp|P16403|H12_HUMAN	-0.68047	0.11477	-6.56082	0.000186358	0.00278314	0.872371
MYBBP1A: S1290 / sp|Q9BQG0-2|MBB1A_HUMAN	-0.600566	0.00613704	-6.55929	0.000186654	0.0027847	0.870666
RPS20: T9 / sp|P60866-2|RS20_HUMAN	0.788267	-0.0119637	6.55839	0.000186828	0.0027847	0.869662
NFATC3: S416 / sp|Q12968|NFAC3_HUMAN	0.612658	0.0588684	6.55463	0.000187557	0.00279285	0.865466
KIF13B: S1389 / sp|Q9NQT8|KI13B_HUMAN	-0.749945	0.0184662	-6.55042	0.000188378	0.00280071	0.860768
TSC2: S1337-S1338 / sp|P49815|TSC2_HUMAN	0.740973	-0.00394335	6.55004	0.000188452	0.00280071	0.86034
LLGL2: S961 / sp|Q6P1M3|L2GL2_HUMAN	-0.490731	-0.0117246	-6.54796	0.00018886	0.00280403	0.858016
NCOR1: S1281 / sp|O75376|NCOR1_HUMAN	-0.578995	0.01503	-6.54349	0.000189738	0.00281433	0.853019
CHAMP1: S87 / sp|Q96JM3|CHAP1_HUMAN	-0.603588	-0.0226342	-6.54132	0.000190166	0.00281794	0.850593
TCEAL3: S65 / sp|Q969E4|TCAL3_HUMAN	0.480157	0.0628155	6.53776	0.00019087	0.00282289	0.846617
NUP153: S645 / sp|P49790-3|NU153_HUMAN	0.634066	0.100908	6.53776	0.000190871	0.00282289	0.846613
MSH6: S14 / sp|P52701|MSH6_HUMAN	-0.496601	-0.00953749	-6.53079	0.000192257	0.00283841	0.838823
MPRIP: S619 / sp|Q6WCQ1|MPRIP_HUMAN	0.785344	0.109302	6.53061	0.000192293	0.00283841	0.83862
PNISR: S601 / sp|Q8TF01|PNISR_HUMAN	-0.520258	0.0773355	-6.52572	0.000193274	0.00284775	0.833142
FOXO3: S413 / sp|O43524|FOXO3_HUMAN	0.741739	-0.110985	6.52559	0.000193299	0.00284775	0.833001
SPAG9: S732-S733 / sp|O60271|JIP4_HUMAN	0.586472	0.0789671	6.51981	0.000194466	0.00286219	0.826519
SRRM2: S1444 / sp|Q9UQ35|SRRM2_HUMAN	-0.759715	-0.0763627	-6.51771	0.000194892	0.00286568	0.824167
SETX: S2668 / sp|Q7Z333-4|SETX_HUMAN	0.614593	0.0468816	6.51163	0.000196128	0.00287941	0.817359
RIF1: S2196 / sp|Q5UIP0|RIF1_HUMAN	-0.528113	0.0417401	-6.51019	0.000196423	0.00287941	0.815742
TRIP12: S382 / sp|Q14669-3|TRIPC_HUMAN	0.626025	0.0744643	6.50944	0.000196577	0.00287941	0.814895
CBX3: S93 / sp|Q13185|CBX3_HUMAN	0.548635	0.0777364	6.5088	0.000196707	0.00287941	0.814185
ZNF148: S784 / sp|Q9UQR1|ZN148_HUMAN	0.558527	0.0278047	6.5085	0.00019677	0.00287941	0.813842
PFKFB3: T477 / sp|Q16875-4|F263_HUMAN	0.992557	-0.136959	6.50323	0.000197853	0.00289248	0.807932
AHNAK: S5448 / sp|Q09666|AHNK_HUMAN	-0.567948	-0.0364857	-6.49614	0.000199322	0.00291082	0.799965
TLE1: S239 / sp|Q04724|TLE1_HUMAN	-0.656506	0.0262303	-6.49534	0.000199489	0.00291082	0.799064
EIF3A: T574 / sp|Q14152|EIF3A_HUMAN	-0.53647	-0.0245065	-6.48957	0.000200694	0.00292561	0.792578
RRBP1: T225 / sp|Q9P2E9|RRBP1_HUMAN	-0.550831	0.0887631	-6.48699	0.000201235	0.00293069	0.789681
MPRIP: S220-S224 / sp|Q6WCQ1|MPRIP_HUMAN	0.866826	0.0703561	6.48574	0.000201497	0.0029317	0.788281
RALGAPA1: S349 / sp|Q6GYQ0-2|RGPA1_HUMAN	0.546691	-0.0257064	6.48375	0.000201918	0.00293413	0.786032
ADNP: S98 / sp|Q9H2P0|ADNP_HUMAN	-0.756808	0.0811663	-6.48308	0.000202059	0.00293413	0.785281
MPRIP: S977 / sp|Q6WCQ1|MPRIP_HUMAN	0.984833	-0.0922894	6.48222	0.000202241	0.00293413	0.784312
GTF2E2: S33 / sp|P29084|T2EB_HUMAN	-0.560432	-0.0111933	-6.4767	0.00020341	0.00294828	0.778108
HNRNPUL2: S161-T165 / sp|Q1KMD3|HNRL2_HUMAN	0.648281	-0.0394009	6.47258	0.000204288	0.00295679	0.773467
HID1: S602 / sp|Q8IV36|HID1_HUMAN	0.854274	-0.0350122	6.47213	0.000204385	0.00295679	0.772959
DSP: S1127 / sp|P15924|DESP_HUMAN_contaminant	0.834304	-0.195407	6.47094	0.00020464	0.00295767	0.771616
RSL1D1: S396 / sp|O76021|RL1D1_HUMAN	-0.609733	-0.0576792	-6.46489	0.00020594	0.00297108	0.764797
SAV1: S102 / sp|Q9H4B6|SAV1_HUMAN	-1.22791	0.0419957	-6.46456	0.00020601	0.00297108	0.764428
EEF1G: T280 / sp|P26641-2|EF1G_HUMAN	-0.592401	0.0531602	-6.46354	0.000206231	0.00297108	0.763277
HNRNPA2B1: S29 / sp|P22626|ROA2_HUMAN	-0.574996	-0.0540902	-6.46301	0.000206347	0.00297108	0.762672
MYCBP2: S3426 / sp|O75592|MYCB2_HUMAN	0.895662	-0.146734	6.45833	0.000207361	0.0029821	0.757393
AHNAK: S5261 / sp|Q09666|AHNK_HUMAN	0.591703	0.00310521	6.45767	0.000207503	0.0029821	0.756653
SAV1: S94 / sp|Q9H4B6|SAV1_HUMAN	-0.874022	-0.0111125	-6.45573	0.000207925	0.00298535	0.754466
HSPB1: S176 / sp|P04792|HSPB1_HUMAN	0.629513	0.087988	6.4521	0.000208718	0.00298999	0.750366
RASAL2: S804 / sp|Q9UJF2-2|NGAP_HUMAN	0.703622	-0.0847637	6.45188	0.000208765	0.00298999	0.750123
LMO7: S1252 / sp|Q8WWI1-3|LMO7_HUMAN	-0.610278	0.0627065	-6.45156	0.000208836	0.00298999	0.749757
NCOR1: S2202 / sp|O75376|NCOR1_HUMAN	-0.763478	0.0287374	-6.44652	0.000209943	0.00300302	0.744064
RPL18: S130 / sp|Q07020|RL18_HUMAN	-0.646271	0.0554753	-6.44541	0.000210188	0.00300369	0.742812
MISP: S541 / sp|Q8IVT2|MISP_HUMAN	0.830573	-0.0620378	6.44314	0.000210688	0.00300803	0.74025
DNTTIP2: T341 / sp|Q5QJE6|TDIF2_HUMAN	-0.663786	0.0625061	-6.43379	0.000212769	0.0030349	0.729668
NAMPT: S472 / sp|P43490|NAMPT_HUMAN	-0.990915	-0.00328111	-6.43289	0.000212968	0.0030349	0.728659
ZDHHC5: T454 / sp|Q9C0B5|ZDHC5_HUMAN	0.703069	-0.0784687	6.43063	0.000213476	0.00303929	0.726098
SYNRG: S752 / sp|Q9UMZ2|SYNRG_HUMAN	0.660395	0.000755907	6.42649	0.000214407	0.0030497	0.72141
PDE3A: S520 / sp|Q14432|PDE3A_HUMAN	0.621302	0.056587	6.41669	0.000216629	0.00307843	0.710309
KHDRBS1: S24 / sp|Q07666|KHDR1_HUMAN	0.654581	-0.0235562	6.41475	0.000217072	0.00308185	0.708111
SEC23IP: S737 / sp|Q9Y6Y8|S23IP_HUMAN	0.576203	-0.0993221	6.41005	0.00021815	0.00309428	0.702775
ERGIC2: S11 / sp|Q96RQ1|ERGI2_HUMAN	0.667393	-0.0200787	6.40844	0.000218518	0.00309662	0.700957
DENND4C: S1022-T1024 / sp|Q5VZ89-7|DEN4C_HUMAN	0.582625	-0.0607795	6.40703	0.000218845	0.00309837	0.699351
CENPF: S3083 / sp|P49454|CENPF_HUMAN	-0.635493	-0.0577842	-6.40203	0.000220002	0.00311186	0.693673
ALS2: T510 / sp|Q96Q42|ALS2_HUMAN	1.50367	-0.13756	6.40027	0.00022041	0.00311475	0.691673
S100A11: S5 / sp|P31949|S10AB_HUMAN	0.871945	0.0935478	6.39842	0.000220841	0.00311564	0.689573
MKI67: S131 / sp|P46013|KI67_HUMAN	0.551776	-0.0199122	6.39824	0.000220882	0.00311564	0.689373
ATXN2: T887 / sp|Q99700|ATX2_HUMAN	-0.526547	0.00472565	-6.39686	0.000221203	0.00311729	0.687808
PCSK9: S688 / sp|Q8NBP7|PCSK9_HUMAN	0.85662	0.121433	6.39456	0.000221742	0.003122	0.685186
PTK2: S923 / sp|Q05397-5|FAK1_HUMAN	0.46493	0.00478882	6.39017	0.000222771	0.00313358	0.680204
DYNC1H1: S4368 / sp|Q14204|DYHC1_HUMAN	0.508014	-0.0315695	6.38382	0.00022427	0.00315177	0.672978
ANKRD27: S418 / sp|Q96NW4|ANR27_HUMAN	0.634679	-0.0839679	6.38107	0.000224922	0.00315802	0.669854
SRCAP: T2724 / sp|Q6ZRS2|SRCAP_HUMAN	0.84572	0.0510343	6.37919	0.000225371	0.00316141	0.667708
CABIN1: S1439 / sp|Q9Y6J0|CABIN_HUMAN	0.7019	-0.0173591	6.3738	0.000226657	0.00316834	0.661578
PDLIM7: T205 / sp|Q9NR12|PDLI7_HUMAN	0.632091	-0.0168057	6.37376	0.000226669	0.00316834	0.661523
B4GALT1: S64 / sp|P15291|B4GT1_HUMAN	-0.503153	0.0154131	-6.37367	0.000226689	0.00316834	0.661428
SLC9A1: S796 / sp|P19634|SL9A1_HUMAN	0.830272	-0.16108	6.37364	0.000226696	0.00316834	0.661393
KRIT1: S276 / sp|O00522|KRIT1_HUMAN	1.08885	0.0878336	6.36976	0.000227629	0.00317847	0.656969
JPT1: S92 / sp|Q9UK76|JUPI1_HUMAN	0.650131	-0.0503907	6.36719	0.00022825	0.00318323	0.654036
ATL1: S549 / sp|Q8WXF7|ATLA1_HUMAN	0.977738	-0.00678501	6.36662	0.000228388	0.00318323	0.653388
TNS3: T632 / sp|Q68CZ2|TENS3_HUMAN	-0.535113	-0.00519238	-6.36374	0.000229083	0.00318868	0.650113
WAC: T293 / sp|Q9BTA9|WAC_HUMAN	0.638508	0.0695713	6.36294	0.000229279	0.00318868	0.649193
CDC42EP4: S174 / sp|Q9H3Q1|BORG4_HUMAN	0.666112	0.00431896	6.36242	0.000229406	0.00318868	0.648598
SRRM1: S754 / sp|Q8IYB3|SRRM1_HUMAN	-0.530081	0.0169211	-6.35367	0.000231542	0.00321544	0.638615
ASF1A: S166 / sp|Q9Y294|ASF1A_HUMAN	0.654428	0.0523805	6.35154	0.000232066	0.00321978	0.636184
OSBPL3: S389 / sp|Q9H4L5-3|OSBL3_HUMAN	1.07025	-0.0275436	6.34686	0.000233219	0.00323284	0.630846
SLC7A5: T45 / sp|Q01650|LAT1_HUMAN	0.725335	-0.0599003	6.34547	0.000233564	0.00323468	0.629252
ZYX: T274 / sp|Q15942|ZYX_HUMAN	-0.591968	-0.0653793	-6.34385	0.000233965	0.0032373	0.627404
FASN: T2204 / sp|P49327|FAS_HUMAN	0.48959	-0.0105586	6.33863	0.000235266	0.00325234	0.621434
HUWE1: S3752 / sp|Q7Z6Z7|HUWE1_HUMAN	0.655234	-0.122236	6.33293	0.000236695	0.00326913	0.614913
IRS2: Y823 / sp|Q9Y4H2|IRS2_HUMAN	-0.527944	0.0196938	-6.33122	0.000237125	0.00327211	0.612958
PACSIN3: S319 / sp|Q9UKS6|PACN3_HUMAN	0.518356	0.0222268	6.32895	0.000237698	0.00327705	0.61036
ABLIM1: S450 / sp|O14639|ABLM1_HUMAN	0.732213	0.0669253	6.32107	0.000239697	0.00330163	0.601339
MPRIP: S269 / sp|Q6WCQ1|MPRIP_HUMAN	0.493995	-0.00737717	6.31936	0.000240135	0.00330467	0.599373
PTPN12: S517 / sp|Q05209|PTN12_HUMAN	-0.765334	0.000619511	-6.31693	0.000240757	0.00331025	0.596586
ARFGEF1: S1079 / sp|Q9Y6D6|BIG1_HUMAN	0.568627	0.0579653	6.31197	0.000242033	0.00332479	0.590896
VSIR: S235 / sp|Q9H7M9|VISTA_HUMAN	0.931902	-0.0572832	6.31026	0.000242471	0.00332782	0.588946
NUMA1: S271 / sp|Q14980|NUMA1_HUMAN	0.633037	-0.0816685	6.30778	0.000243113	0.00333104	0.5861
LBH: S63 / sp|Q53QV2|LBH_HUMAN	0.755177	0.0227348	6.30767	0.000243143	0.00333104	0.585967
SP1: T679 / sp|P08047|SP1_HUMAN	-0.800128	0.116786	-6.30624	0.000243514	0.00333218	0.584323
FLNA: S1081 / sp|P21333|FLNA_HUMAN	-0.57444	-0.0108533	-6.30538	0.000243737	0.00333218	0.583337
ATXN2: S758 / sp|Q99700|ATX2_HUMAN	-0.857939	0.0588142	-6.30424	0.000244034	0.00333218	0.582026
MBD2: S181 / sp|Q9UBB5|MBD2_HUMAN	-0.52351	0.0334799	-6.30275	0.000244421	0.00333218	0.580323
FLNA: S966 / sp|P21333|FLNA_HUMAN	0.841165	-0.0486494	6.30269	0.000244436	0.00333218	0.580253
ZFYVE16: S942 / sp|Q7Z3T8|ZFY16_HUMAN	0.524964	0.014648	6.30171	0.000244693	0.00333218	0.579125
DCP1B: Y276 / sp|Q8IZD4|DCP1B_HUMAN	0.78862	-0.109464	6.3014	0.000244774	0.00333218	0.578766
CIC: S333 / sp|Q96RK0|CIC_HUMAN	1.04503	0.0529723	6.30043	0.000245027	0.00333218	0.577654
RSL1D1: S427 / sp|O76021|RL1D1_HUMAN	-0.568887	0.0274639	-6.29979	0.000245193	0.00333218	0.576924
EPB41: S95 / sp|P11171|41_HUMAN	0.69371	0.0130056	6.29775	0.000245727	0.0033364	0.574582
MSN: S384 / sp|P26038|MOES_HUMAN	-0.492691	0.00148352	-6.29694	0.000245941	0.0033364	0.573644
PTPN13: S2037 / sp|Q12923-4|PTN13_HUMAN	-0.674476	0.0858325	-6.2941	0.000246686	0.00334353	0.570388
YTHDC2: T1205 / sp|Q9H6S0|YTDC2_HUMAN	0.62283	-0.0472233	6.29209	0.000247217	0.00334775	0.568071
RNF169: S290 / sp|Q8NCN4|RN169_HUMAN	0.659497	0.000312144	6.29116	0.000247462	0.00334809	0.567006
SF3B1: T426 / sp|O75533|SF3B1_HUMAN	-0.538862	0.00841541	-6.28396	0.000249372	0.00335994	0.558723
UFD1: S283 / sp|Q92890-1|UFD1_HUMAN	-0.534687	0.0342114	-6.28376	0.000249426	0.00335994	0.558489
PPP1R13B: S486 / sp|Q96KQ4|ASPP1_HUMAN	-0.480133	-0.025859	-6.28356	0.00024948	0.00335994	0.558259
SSH1: S971 / sp|Q8WYL5|SSH1_HUMAN	-0.664863	0.0421618	-6.28336	0.000249532	0.00335994	0.558035
TNIP1: S284 / sp|Q15025|TNIP1_HUMAN	-0.581793	-0.059363	-6.28322	0.000249571	0.00335994	0.557867
MATR3: Y214 / sp|P43243|MATR3_HUMAN	0.683692	0.044612	6.28288	0.00024966	0.00335994	0.557483
HERC1: S2260 / sp|Q15751|HERC1_HUMAN	0.952449	-0.0461957	6.28066	0.000250253	0.00336491	0.554928
RBM8A: S46 / sp|Q9Y5S9|RBM8A_HUMAN	0.578566	-0.0365251	6.2795	0.000250564	0.00336491	0.553587
AHNAK: S5737 / sp|Q09666|AHNK_HUMAN	-0.508973	-0.00896893	-6.27902	0.000250691	0.00336491	0.553041
STXBP5: T762 / sp|Q5T5C0|STXB5_HUMAN	0.628388	-0.103888	6.27697	0.000251242	0.00336934	0.550677
RSL1D1: T423-S427 / sp|O76021|RL1D1_HUMAN	-0.539757	0.0197601	-6.27436	0.000251944	0.00337578	0.547675
NEDD9: Y345 / sp|Q14511-3|CASL_HUMAN	0.656586	0.138238	6.27331	0.000252228	0.0033763	0.546458
DBNL: S283 / sp|Q9UJU6-3|DBNL_HUMAN	0.623542	-0.0263134	6.27252	0.00025244	0.0033763	0.545554
DCP1B: T362 / sp|Q8IZD4|DCP1B_HUMAN	-0.922766	0.0470864	-6.27123	0.00025279	0.0033763	0.544065
DHX15: S37 / sp|O43143|DHX15_HUMAN	0.55904	0.0261147	6.27094	0.000252868	0.0033763	0.54373
UHRF1BP1: S435 / sp|Q6BDS2|URFB1_HUMAN	-0.963753	0.0118904	-6.26981	0.000253173	0.00337741	0.542434
AKAP13: S2502 / sp|Q12802-2|AKP13_HUMAN	0.49913	-0.0167722	6.26898	0.000253399	0.00337748	0.54147
CMTR1: S53 / sp|Q8N1G2|CMTR1_HUMAN	-0.471191	-0.0474774	-6.26637	0.000254106	0.00338394	0.53847
RAD18: S164 / sp|Q9NS91|RAD18_HUMAN	-0.471352	0.015486	-6.2603	0.000255763	0.00340304	0.531469
EPN1: S521 / sp|Q9Y6I3-1|EPN1_HUMAN	0.508366	0.0256505	6.25763	0.000256498	0.00340983	0.528382
SPECC1: S919 / sp|Q5M775|CYTSB_HUMAN	0.474772	0.0054951	6.25676	0.000256735	0.00341002	0.527385
HDLBP: S645 / sp|Q00341|VIGLN_HUMAN	0.470472	0.00349556	6.24838	0.000259055	0.00343528	0.517698
PLEC: S4385 / sp|Q15149|PLEC_HUMAN	-0.682456	-0.00965051	-6.24705	0.000259423	0.00343528	0.516168
TCOF1: T1010 / sp|Q13428-4|TCOF_HUMAN	-0.558653	-0.0177988	-6.24672	0.000259514	0.00343528	0.515789
ZNF318: S1420 / sp|Q5VUA4|ZN318_HUMAN	0.943071	0.042781	6.24579	0.000259775	0.00343528	0.514708
GCC2: S1490 / sp|Q8IWJ2|GCC2_HUMAN	0.474294	0.00987434	6.24504	0.000259984	0.00343528	0.51384
DNTTIP2: T610 / sp|Q5QJE6|TDIF2_HUMAN	0.82304	0.0634355	6.24502	0.000259989	0.00343528	0.513821
OCIAD1: S108 / sp|Q9NX40|OCAD1_HUMAN	-0.528959	0.0166194	-6.24334	0.000260459	0.00343851	0.511876
GPRIN3: T739 / sp|Q6ZVF9|GRIN3_HUMAN	0.80882	0.00122658	6.23864	0.000261776	0.00345289	0.506444
DDA1: S33 / sp|Q9BW61|DDA1_HUMAN	0.714406	0.0722933	6.23784	0.000262001	0.00345289	0.505519
TOMM70: T85 / sp|O94826|TOM70_HUMAN	0.590328	-0.115045	6.23492	0.000262825	0.00346026	0.502138
ESS2: T386 / sp|Q96DF8|ESS2_HUMAN	0.544344	0.0304819	6.23425	0.000263014	0.00346026	0.501363
PI4K2A: S464 / sp|Q9BTU6|P4K2A_HUMAN	0.594375	-0.0357982	6.22911	0.000264469	0.0034764	0.495421
ERBIN: S857 / sp|Q96RT1-8|ERBIN_HUMAN	0.471849	-0.0299128	6.22649	0.000265216	0.00348321	0.492384
PRR15: S114 / sp|Q8IV56|PRR15_HUMAN	0.452848	0.0767803	6.22004	0.000267063	0.00350445	0.484911
CAMSAP2: S453 / sp|Q08AD1|CAMP2_HUMAN	-0.829183	0.014185	-6.207	0.000270838	0.00355093	0.469792
PRPF38B: S529 / sp|Q5VTL8|PR38B_HUMAN	-0.629083	-0.0608002	-6.20476	0.000271495	0.00355649	0.467183
GPCPD1: S175 / sp|Q9NPB8|GPCP1_HUMAN	0.52524	-0.138407	6.20174	0.000272378	0.003565	0.463685
HIVEP2: S374 / sp|P31629|ZEP2_HUMAN	1.02188	-0.108899	6.19949	0.00027304	0.0035706	0.461069
AKAP12: S1331 / sp|Q02952|AKA12_HUMAN	0.48387	-0.013422	6.19852	0.000273326	0.00357116	0.459943
RARS1: S61 / sp|P54136|SYRC_HUMAN	-0.671792	0.0405637	-6.19776	0.000273551	0.00357116	0.459055
LARP1: T769 / sp|Q6PKG0|LARP1_HUMAN	0.597393	-0.0893727	6.19541	0.000274244	0.00357613	0.456331
TUT4: S156 / sp|Q5TAX3|TUT4_HUMAN	0.49357	0.0124919	6.19439	0.000274548	0.00357613	0.45514
NCAPG: T931 / sp|Q9BPX3|CND3_HUMAN	-0.524491	0.0237994	-6.19409	0.000274636	0.00357613	0.454793
SPECC1: S316-S317 / sp|Q5M775|CYTSB_HUMAN	0.538992	0.0271427	6.18818	0.000276393	0.00359594	0.447923
HNRNPC: S171 / sp|P07910|HNRPC_HUMAN	0.463195	-0.0158515	6.18689	0.00027678	0.00359791	0.446416
ZMYM3: S464 / sp|Q14202|ZMYM3_HUMAN	0.619147	0.085898	6.18509	0.000277317	0.00360182	0.444329
STK3: S420 / sp|Q13188-2|STK3_HUMAN	0.749174	0.113792	6.18231	0.000278151	0.00360958	0.441095
AMPD2: S168 / sp|Q01433|AMPD2_HUMAN	0.905251	-0.0690045	6.17824	0.000279378	0.00362241	0.436357
FNIP1: S760 / sp|Q8TF40|FNIP1_HUMAN	1.15273	0.0994035	6.17495	0.000280373	0.00363223	0.432525
RASAL2: S1005 / sp|Q9UJF2-2|NGAP_HUMAN	0.678616	-0.0300021	6.17377	0.000280734	0.00363356	0.431142
ANKLE2: T541 / sp|Q86XL3|ANKL2_HUMAN	-0.595307	-0.0509883	-6.17305	0.000280953	0.00363356	0.430303
MAP7D1: S313 / sp|Q3KQU3|MA7D1_HUMAN	-0.622301	0.0199808	-6.16828	0.000282404	0.0036492	0.424752
EML2: S159 / sp|O95834-3|EMAL2_HUMAN	0.530327	-0.00657657	6.16751	0.000282641	0.0036492	0.423851
TANC2: S26 / sp|Q9HCD6-2|TANC2_HUMAN	0.574512	-0.0497657	6.16464	0.000283521	0.00365644	0.420501
H1-0: T141 / sp|P07305|H10_HUMAN	-0.739287	0.15126	-6.16412	0.000283681	0.00365644	0.419893
PKP3: S271 / sp|Q9Y446-2|PKP3_HUMAN	0.672783	0.0264225	6.15886	0.000285299	0.00367419	0.413767
PRC1: T481 / sp|O43663|PRC1_HUMAN	-0.596113	0.0604956	-6.15374	0.000286889	0.00369155	0.407782
DHX16: S117 / sp|O60231|DHX16_HUMAN	-0.584998	0.0387931	-6.14703	0.000288985	0.0037076	0.399942
NUP98: S1043 / sp|P52948|NUP98_HUMAN	0.638389	0.0272082	6.14694	0.000289013	0.0037076	0.399838
MAP1B: Y1938 / sp|P46821|MAP1B_HUMAN	0.846925	-0.103239	6.14665	0.000289103	0.0037076	0.399503
RIF1: S1422 / sp|Q5UIP0|RIF1_HUMAN	0.979767	-0.00313565	6.14642	0.000289175	0.0037076	0.399233
USF2: T230 / sp|Q15853|USF2_HUMAN	-0.74119	0.0499713	-6.14585	0.000289353	0.0037076	0.398573
FLNA: S968 / sp|P21333|FLNA_HUMAN	0.47854	-0.0116696	6.14271	0.000290341	0.00371714	0.394901
CARD10: S606 / sp|Q9BWT7|CAR10_HUMAN	-0.7398	0.0357837	-6.13883	0.000291567	0.00372971	0.390361
PRR14L: S437 / sp|Q5THK1|PR14L_HUMAN	0.677748	-0.00193915	6.13805	0.000291816	0.00372976	0.389443
SRRM1: S414-T416 / sp|Q8IYB3|SRRM1_HUMAN	-0.703968	-0.011585	-6.13398	0.000293107	0.00374313	0.384687
MTFR1L: S103 / sp|Q9H019|MFR1L_HUMAN	0.59186	-0.0288665	6.13041	0.000294246	0.00375453	0.38051
PPP1R18: S195 / sp|Q6NYC8|PPR18_HUMAN	0.634484	0.0755858	6.1293	0.000294602	0.00375592	0.37921
RBBP5: S497 / sp|Q15291|RBBP5_HUMAN	-0.504176	-0.0145004	-6.12424	0.000296228	0.00377351	0.373279
HSPA4: S692 / sp|P34932|HSP74_HUMAN	-0.673846	-0.0302311	-6.11811	0.000298211	0.00379303	0.366096
KSR1: T425 / sp|Q8IVT5|KSR1_HUMAN	-0.67129	-0.000262172	-6.11796	0.000298259	0.00379303	0.365923
L3MBTL3: S608 / sp|Q96JM7|LMBL3_HUMAN	0.663891	0.0592711	6.11497	0.00029923	0.00380209	0.362421
SHANK2: S1613 / sp|Q9UPX8-3|SHAN2_HUMAN	0.582507	0.103103	6.11424	0.000299469	0.00380209	0.36156
RETREG3: S28 / sp|Q86VR2|RETR3_HUMAN	0.627858	-0.0544156	6.11112	0.000300489	0.00381186	0.357899
EVL: S333 / sp|Q9UI08-2|EVL_HUMAN	0.65073	0.0283803	6.10871	0.00030128	0.00381591	0.355069
HNRNPF: S104 / sp|P52597|HNRPF_HUMAN	0.58604	0.015661	6.10862	0.000301309	0.00381591	0.354965
PHLDB1: S583 / sp|Q86UU1|PHLB1_HUMAN	-0.52632	0.0183532	-6.10619	0.000302109	0.00381761	0.352108
PKP3: S329 / sp|Q9Y446-2|PKP3_HUMAN	0.834437	-0.109403	6.10568	0.000302274	0.00381761	0.351521
CIT: S480 / sp|O14578-4|CTRO_HUMAN	0.521836	0.0108361	6.10558	0.000302308	0.00381761	0.351399
RIF1: S1688 / sp|Q5UIP0|RIF1_HUMAN	0.757947	0.102943	6.10455	0.000302649	0.00381761	0.350185
MEF2D: S231 / sp|Q14814|MEF2D_HUMAN	-1.29499	0.191898	-6.1039	0.000302861	0.00381761	0.34943
N: S176-S180 / sp|P0DTC9|NCAP_SARS2	-1.59587	0.706748	-6.10365	0.000302945	0.00381761	0.34913
SMG8: Y746 / sp|Q8ND04-2|SMG8_HUMAN	0.556857	-0.0810769	6.10147	0.000303666	0.00382198	0.34657
JCAD: S1319 / sp|Q9P266|JCAD_HUMAN	0.621491	-0.00362882	6.10109	0.000303793	0.00382198	0.346119
UBR5: T637 / sp|O95071|UBR5_HUMAN	0.997647	0.00419824	6.10029	0.000304058	0.00382216	0.345182
GABPA: S309 / sp|Q06546|GABPA_HUMAN	-0.447583	-0.0301105	-6.09245	0.00030667	0.00385182	0.335968
EPB41L1: S461-S466 / sp|Q9H4G0|E41L1_HUMAN	-0.595196	-0.0489585	-6.08623	0.00030876	0.00387487	0.328655
MKI67: T1699 / sp|P46013|KI67_HUMAN	-0.510459	0.0422048	-6.08361	0.000309644	0.00388147	0.325574
MTMR1: S645 / sp|Q13613|MTMR1_HUMAN	0.579121	-0.106483	6.08317	0.000309795	0.00388147	0.32505
VIM: S72 / sp|P08670|VIME_HUMAN	0.682682	0.00891452	6.07965	0.000310987	0.00389316	0.320913
S100A3: S100 / sp|P33764|S10A3_HUMAN	0.51411	0.019672	6.07891	0.000311238	0.00389316	0.320043
LARP4B: S736 / sp|Q92615|LAR4B_HUMAN	0.579795	-0.0467124	6.07411	0.000312878	0.00391046	0.314385
VPS13C: S3753 / sp|Q709C8|VP13C_HUMAN	0.765392	-0.0528487	6.07335	0.000313138	0.0039105	0.31349
KNOP1: S96 / sp|Q1ED39|KNOP1_HUMAN	-0.513106	-0.0459447	-6.06651	0.000315492	0.00393668	0.305423
ZC3H11A: S758 / sp|O75152|ZC11A_HUMAN	0.793059	0.120334	6.06518	0.000315951	0.00393698	0.303858
SRRM2: S1674 / sp|Q9UQ35|SRRM2_HUMAN	-0.777718	-0.0998088	-6.06494	0.000316032	0.00393698	0.303579
FRMD8: S439 / sp|Q9BZ67|FRMD8_HUMAN	0.524122	0.0307408	6.06196	0.000317066	0.00394472	0.300062
MAP1B: S1208 / sp|P46821|MAP1B_HUMAN	0.438376	0.0173697	6.06166	0.000317171	0.00394472	0.299706
ZYX: S344 / sp|Q15942|ZYX_HUMAN	0.795521	0.113351	6.0592	0.000318028	0.00394967	0.2968
APLP2: Y233 / sp|Q06481|APLP2_HUMAN	0.690067	0.0360798	6.05903	0.000318087	0.00394967	0.296599
KMT2B: S857 / sp|Q9UMN6|KMT2B_HUMAN	0.783963	0.0384039	6.05538	0.000319361	0.00396226	0.292294
MKI67: T391 / sp|P46013|KI67_HUMAN	-0.533914	0.0794465	-6.05295	0.000320215	0.00396962	0.28942
TBC1D4: S678 / sp|O60343-2|TBCD4_HUMAN	-0.937374	0.119319	-6.05197	0.000320556	0.00397062	0.288272
MKI67: T694 / sp|P46013|KI67_HUMAN	-0.495489	0.057265	-6.05057	0.000321051	0.00397172	0.28661
RBBP6: S960 / sp|Q7Z6E9|RBBP6_HUMAN	0.475291	-0.0196537	6.05024	0.000321166	0.00397172	0.286226
BAG3: T406 / sp|O95817|BAG3_HUMAN	-0.454844	0.0222291	-6.04935	0.000321478	0.00397237	0.285178
DCAF1: T706 / sp|Q9Y4B6|DCAF1_HUMAN	-0.701373	-0.0334359	-6.04352	0.000323544	0.00399465	0.278281
FNIP1: S593 / sp|Q8TF40|FNIP1_HUMAN	1.58623	-0.0631765	6.03706	0.000325847	0.00401983	0.27064
EIF4ENIF1: S138 / sp|Q9NRA8-3|4ET_HUMAN	-0.45846	0.0451254	-6.0336	0.000327087	0.00403187	0.26655
HNRNPR: S363 / sp|O43390-2|HNRPR_HUMAN	-0.729643	-0.030029	-6.03286	0.000327354	0.0040319	0.265671
TOR1AIP1: S157 / sp|Q5JTV8-3|TOIP1_HUMAN	-0.668627	-0.0231304	-6.02857	0.000328901	0.00404769	0.260592
AFDN: T1210 / sp|P55196-5|AFAD_HUMAN	0.502616	-0.119218	6.02708	0.00032944	0.00405105	0.258829
NCOA3: S866 / sp|Q9Y6Q9|NCOA3_HUMAN	-0.7157	0.058402	-6.02568	0.000329947	0.00405402	0.257172
SNIP1: S153 / sp|Q8TAD8|SNIP1_HUMAN	0.602745	0.00976848	6.0224	0.000331141	0.00406541	0.253282
EPB41L5: S423 / sp|Q9HCM4|E41L5_HUMAN	1.03003	-0.134728	6.01935	0.000332255	0.0040758	0.249666
CTR9: S1085 / sp|Q6PD62|CTR9_HUMAN	-0.463266	0.0204504	-6.0178	0.000332823	0.00407949	0.247827
BRAP: S93 / sp|Q7Z569|BRAP_HUMAN	0.512299	-0.0304364	6.01544	0.000333686	0.00408678	0.245036
EIF5B: S137 / sp|O60841|IF2P_HUMAN	-0.571411	0.121827	-6.01284	0.000334644	0.00409522	0.241951
RBM8A: S42 / sp|Q9Y5S9|RBM8A_HUMAN	0.457427	-0.0265772	6.00832	0.000336315	0.00411237	0.236586
MISP: S543 / sp|Q8IVT2|MISP_HUMAN	0.675274	-0.0437768	6.00316	0.000338233	0.00413251	0.230461
TMEM132A: S914 / sp|Q24JP5-2|T132A_HUMAN	0.705079	0.041391	6.00107	0.000339013	0.00413873	0.227977
DCDC2: T303 / sp|Q9UHG0|DCDC2_HUMAN	0.620503	0.0665716	5.99957	0.000339577	0.0041423	0.226187
SRRM2: S1561 / sp|Q9UQ35|SRRM2_HUMAN	-0.556801	0.0339473	-5.99501	0.000341289	0.00415976	0.220773
ASPM: T622 / sp|Q8IZT6|ASPM_HUMAN	-0.723009	-0.0184076	-5.99431	0.000341555	0.00415976	0.219934
SYNE2: S4139 / sp|Q8WXH0-2|SYNE2_HUMAN	0.718615	0.0160907	5.99167	0.000342549	0.00416855	0.216803
NCBP1: S7 / sp|Q09161|NCBP1_HUMAN	0.605898	0.0383674	5.9901	0.000343144	0.00417245	0.214935
AHNAK: S135 / sp|Q09666|AHNK_HUMAN	0.740782	0.0651693	5.98879	0.000343639	0.00417515	0.21338
TBC1D5: S765 / sp|Q92609-2|TBCD5_HUMAN	0.599905	-0.0154541	5.98596	0.000344717	0.00418491	0.210008
PDCD4: S76 / sp|Q53EL6|PDCD4_HUMAN	0.535295	0.11177	5.98444	0.000345295	0.00418859	0.208205
UHRF1BP1L: S953 / sp|A0JNW5|UH1BL_HUMAN	0.869117	-0.107695	5.98305	0.000345826	0.0041917	0.206548
CD44: T726 / sp|P16070|CD44_HUMAN	0.58571	-0.0217061	5.97671	0.000348259	0.00421783	0.198998
PHF2: S625 / sp|O75151|PHF2_HUMAN	0.448555	0.113185	5.97368	0.000349429	0.00422864	0.195387
SPECC1L: S835 / sp|Q69YQ0|CYTSA_HUMAN	0.671843	-0.000623021	5.97242	0.000349919	0.00423121	0.193878
MORC2: S739-S743 / sp|Q9Y6X9|MORC2_HUMAN	0.580346	-0.0143137	5.96454	0.000352985	0.00426491	0.184482
PSMD1: S296 / sp|Q99460|PSMD1_HUMAN	0.440947	-0.00741978	5.961	0.000354368	0.00427327	0.180268
SLC9A1: S703 / sp|P19634|SL9A1_HUMAN	0.685094	-0.115675	5.96068	0.000354496	0.00427327	0.17988
NUP35: S73 / sp|Q8NFH5|NUP35_HUMAN	-0.484625	0.0613787	-5.96062	0.000354518	0.00427327	0.179815
NMD3: T433 / sp|Q96D46|NMD3_HUMAN	0.670386	0.0552919	5.95916	0.000355093	0.00427682	0.178069
SEC16A: S29 / sp|O15027-5|SC16A_HUMAN	-0.670754	0.0667366	-5.95554	0.000356521	0.00429064	0.173746
HEATR3: T340 / sp|Q7Z4Q2|HEAT3_HUMAN	0.790538	-0.0808136	5.95373	0.000357237	0.00429586	0.171586
CCDC174: S197 / sp|Q6PII3|CC174_HUMAN	-0.674205	-0.0387559	-5.95158	0.000358088	0.00430271	0.169021
KDM3B: S798 / sp|Q7LBC6|KDM3B_HUMAN	2.11709	0.00224202	5.95033	0.000358587	0.0043053	0.167523
TAF7: S213 / sp|Q15545|TAF7_HUMAN	0.570987	0.00248257	5.94737	0.000359765	0.00431605	0.16399
WDR33: S1219 / sp|Q9C0J8|WDR33_HUMAN	0.552008	-0.123664	5.94541	0.000360551	0.00432207	0.161641
SPEN: S623 / sp|Q96T58|MINT_HUMAN	0.750417	0.0256467	5.94433	0.000360983	0.00432386	0.160351
PKP3: S338 / sp|Q9Y446-2|PKP3_HUMAN	0.824439	-0.112719	5.94306	0.000361492	0.00432656	0.158833
PSIP1: T141 / sp|O75475|PSIP1_HUMAN	-0.61229	0.0351291	-5.93849	0.000363333	0.00434518	0.153362
PRRC2B: S1423 / sp|Q5JSZ5|PRC2B_HUMAN	0.497551	-0.00985788	5.93743	0.00036376	0.00434687	0.152098
ITPRID2: S739 / sp|P28290|ITPI2_HUMAN	0.452087	-0.0462607	5.9359	0.000364378	0.00435085	0.15027
MARK2: S400 / sp|Q7KZI7|MARK2_HUMAN	0.678742	0.0976777	5.9323	0.000365838	0.00436405	0.145962
CARMIL1: T1228 / sp|Q5VZK9|CARL1_HUMAN	-0.573599	0.0870651	-5.93176	0.000366058	0.00436405	0.145314
HTATSF1: S387 / sp|O43719|HTSF1_HUMAN	0.52772	-0.03027	5.93106	0.000366342	0.00436405	0.144479
SMC1A: S956 / sp|Q14683|SMC1A_HUMAN	0.59922	0.0288968	5.92759	0.000367759	0.00437751	0.140322
ZC3HC1: S335 / sp|Q86WB0|NIPA_HUMAN	0.491757	0.0108487	5.92672	0.000368116	0.00437834	0.139277
ZFC3H1: T766 / sp|O60293|ZC3H1_HUMAN	0.615364	-0.00284806	5.92065	0.000370611	0.00440458	0.132002
MORC2: T733 / sp|Q9Y6X9|MORC2_HUMAN	-0.856322	0.13141	-5.91922	0.000371203	0.00440817	0.130285
MASTL: S453 / sp|Q96GX5|GWL_HUMAN	-0.453075	0.00767505	-5.91791	0.000371746	0.00440847	0.12871
TNKS1BP1: S893 / sp|Q9C0C2|TB182_HUMAN	-0.427882	-0.000684805	-5.91776	0.000371806	0.00440847	0.128536
PHLDB1: S443 / sp|Q86UU1|PHLB1_HUMAN	-0.635525	-0.00501966	-5.91555	0.000372724	0.00441441	0.125881
IRF2BPL: S659 / sp|Q9H1B7|I2BPL_HUMAN	-0.578207	0.00683341	-5.91488	0.000373002	0.00441441	0.125077
VPS11: S924 / sp|Q9H270|VPS11_HUMAN	0.515474	-0.0421155	5.91332	0.000373649	0.00441441	0.123211
PPFIA3: S207 / sp|O75145|LIPA3_HUMAN	0.502126	-0.0501463	5.91319	0.000373702	0.00441441	0.123057
MTCL1: T1675 / sp|Q9Y4B5|MTCL1_HUMAN	-0.486728	0.0822743	-5.91307	0.000373754	0.00441441	0.122908
SETD2: S754 / sp|Q9BYW2|SETD2_HUMAN	0.851224	0.0554363	5.91217	0.000374127	0.0044154	0.121832
BAIAP2L1: S150 / sp|Q9UHR4|BI2L1_HUMAN	0.719543	0.100305	5.90725	0.000376184	0.00443624	0.115928
DDX3Y: S592 / sp|O15523|DDX3Y_HUMAN	-0.56376	-0.05754	-5.90388	0.000377601	0.00444648	0.11188
EDC3: T173 / sp|Q96F86|EDC3_HUMAN	-0.60688	-0.0988849	-5.9038	0.000377636	0.00444648	0.11178
CPSF4: S202 / sp|O95639|CPSF4_HUMAN	0.729038	-0.105744	5.90298	0.000377982	0.00444712	0.110793
IP6K1: S197 / sp|Q92551|IP6K1_HUMAN	1.03181	-0.190976	5.90114	0.000378757	0.0044528	0.108587
RBMX: S316 / sp|P38159|RBMX_HUMAN	0.67936	0.0381579	5.89792	0.00038012	0.00446538	0.10472
AHCTF1: T1292 / sp|Q8WYP5-2|ELYS_HUMAN	-0.757977	0.170905	-5.89618	0.000380858	0.00447061	0.10263
ANXA2: Y256 / sp|P07355-2|ANXA2_HUMAN	0.503489	-0.0174212	5.89521	0.000381272	0.00447203	0.10146
SRRM2: S817 / sp|Q9UQ35|SRRM2_HUMAN	-0.525554	0.00848289	-5.89071	0.000383193	0.00448799	0.0960471
HPS5: S602 / sp|Q9UPZ3|HPS5_HUMAN	0.485385	-0.011029	5.89064	0.000383222	0.00448799	0.0959671
PLCH1: T574 / sp|Q4KWH8|PLCH1_HUMAN	-0.517083	0.00851893	-5.87981	0.000387888	0.00453915	0.0829325
WAC: T482 / sp|Q9BTA9|WAC_HUMAN	-0.628292	0.0661548	-5.87626	0.000389432	0.00455035	0.0786555
RPP30: S251 / sp|P78346-2|RPP30_HUMAN	0.451722	0.0363866	5.87624	0.000389442	0.00455035	0.0786266
SRRM2: S1565 / sp|Q9UQ35|SRRM2_HUMAN	-0.499682	0.0261583	-5.87088	0.000391783	0.0045742	0.0721727
ZMYM2: S305 / sp|Q9UBW7|ZMYM2_HUMAN	0.464389	0.00495887	5.86748	0.00039328	0.00458816	0.0680664
MUC5AC: S2239 / sp|P98088|MUC5A_HUMAN	0.612215	0.122952	5.86593	0.000393963	0.00459263	0.0661954
CHD4: S277 / sp|Q14839-2|CHD4_HUMAN	-0.458787	0.0399428	-5.86461	0.000394543	0.00459348	0.064611
NOLC1: T188 / sp|Q14978-2|NOLC1_HUMAN	-0.568244	0.0030244	-5.8644	0.000394639	0.00459348	0.0643492
BICC1: S679 / sp|Q9H694|BICC1_HUMAN	0.580861	0.128642	5.86255	0.000395455	0.00459947	0.0621257
RABEP1: S410 / sp|Q15276|RABE1_HUMAN	0.478198	0.00799315	5.85951	0.000396809	0.00461082	0.0584459
SAFB2: S832 / sp|Q14151|SAFB2_HUMAN	0.468885	-0.0336731	5.85799	0.000397482	0.00461082	0.0566192
CDC42EP3: S144 / sp|Q9UKI2|BORG2_HUMAN	0.583822	0.0110712	5.85784	0.000397552	0.00461082	0.0564292
KMT2A: T2528 / sp|Q03164-3|KMT2A_HUMAN	-0.745791	0.000482174	-5.85764	0.000397641	0.00461082	0.0561895
CENPF: S3023 / sp|P49454|CENPF_HUMAN	-0.584515	-0.0326145	-5.85595	0.000398392	0.00461602	0.0541578
CLN3: T19 / sp|Q13286|CLN3_HUMAN	-0.586347	0.000931252	-5.85433	0.00039912	0.00462016	0.0521919
PRPF40A: S888 / sp|O75400|PR40A_HUMAN	-0.512534	0.0297235	-5.8538	0.000399355	0.00462016	0.0515569
XPO4: S521 / sp|Q9C0E2|XPO4_HUMAN	0.446247	0.026099	5.85272	0.00039984	0.00462176	0.0502499
IRF2BP2: S240 / sp|Q7Z5L9|I2BP2_HUMAN	-0.61832	-0.0456581	-5.85214	0.0004001	0.00462176	0.0495505
ARL6IP4: T343 / sp|Q66PJ3|AR6P4_HUMAN	0.566106	0.0799303	5.84681	0.000402501	0.00464325	0.043108
MIA2: S1255 / sp|Q96PC5|MIA2_HUMAN	0.915143	0.0605227	5.84666	0.000402569	0.00464325	0.0429253
AHNAK2: T5513 / sp|Q8IVF2|AHNK2_HUMAN	1.02121	0.2588	5.84502	0.000403308	0.00464826	0.0409496
PLXNA1: S1635 / sp|Q9UIW2|PLXA1_HUMAN	-0.574289	0.0425378	-5.84292	0.00040426	0.00465571	0.0384098
KMT2C: S1987 / sp|Q8NEZ4-3|KMT2C_HUMAN	-0.8954	-0.0258707	-5.83785	0.000406571	0.00467594	0.0322714
EIF4B: S442 / sp|P23588|IF4B_HUMAN	0.527109	0.0738264	5.83772	0.00040663	0.00467594	0.0321154
SLBP: T62 / sp|Q14493|SLBP_HUMAN	-0.894905	0.143602	-5.83575	0.000407531	0.00468277	0.0297325
HDAC1: T445 / sp|Q13547|HDAC1_HUMAN	0.616541	0.0169323	5.83181	0.000409342	0.00470003	0.0249578
ARFIP1: S69 / sp|P53367|ARFP1_HUMAN	0.527219	-0.0318278	5.82961	0.000410356	0.00470814	0.0222924
DOCK5: T610 / sp|Q9H7D0|DOCK5_HUMAN	-0.626877	-0.00839673	-5.82327	0.000413292	0.00473532	0.0146161
SIL1: S147 / sp|Q9H173|SIL1_HUMAN	0.65424	-0.0161558	5.82315	0.000413347	0.00473532	0.0144727
ARHGAP29: T948 / sp|Q52LW3|RHG29_HUMAN	0.987781	-0.0615515	5.82168	0.000414035	0.00473964	0.0126825
TCOF1: S1086 / sp|Q13428-4|TCOF_HUMAN	-0.556196	0.022878	-5.8197	0.000414959	0.00474666	0.010281
ADAM17: S819 / sp|P78536|ADA17_HUMAN	0.827568	0.048761	5.81617	0.00041661	0.00476197	0.00600498
TPRN: S364 / sp|Q4KMQ1|TPRN_HUMAN	1.31018	-0.114863	5.81519	0.000417068	0.00476364	0.00482168
SMARCAD1: Y82 / sp|Q9H4L7-2|SMRCD_HUMAN	0.682285	0.00138255	5.81171	0.00041871	0.00477881	0.000591541
CHAF1B: T503 / sp|Q13112|CAF1B_HUMAN	-0.760607	-0.0596224	-5.811	0.000419046	0.00477907	-0.000273015
RBMX: S352 / sp|P38159|RBMX_HUMAN	0.447121	0.0100443	5.80643	0.000421207	0.00480013	-0.00581323
PIGH: S187 / sp|Q14442|PIGH_HUMAN	0.580728	0.0642667	5.80235	0.000423152	0.00481869	-0.0107736
TMX1: S270 / sp|Q9H3N1|TMX1_HUMAN	0.49083	0.0986305	5.79987	0.000424336	0.00482856	-0.0137816
KRT8: S37 / sp|P05787|K2C8_HUMAN_contaminant	-0.691669	-0.107623	-5.79477	0.000426786	0.00485282	-0.019981
ZFC3H1: S510 / sp|O60293|ZC3H1_HUMAN	0.543412	0.170665	5.79396	0.000427176	0.00485344	-0.0209661
PLCD3: S573 / sp|Q8N3E9|PLCD3_HUMAN	-0.518288	0.0337601	-5.79334	0.000427477	0.00485344	-0.021724
PPFIA1: S668 / sp|Q13136|LIPA1_HUMAN	-0.571279	-0.0301647	-5.79178	0.00042823	0.00485614	-0.023618
LMNA: S18 / sp|P02545|LMNA_HUMAN	0.474846	-0.024801	5.79149	0.000428373	0.00485614	-0.0239771
RHBDF2: S385 / sp|Q6PJF5|RHDF2_HUMAN	0.518766	-0.00796056	5.79087	0.00042867	0.00485614	-0.0247247
MAGI3: S1299 / sp|Q5TCQ9-1|MAGI3_HUMAN	0.787352	-0.0640783	5.78977	0.000429205	0.00485859	-0.0260676
VIM: S51 / sp|P08670|VIME_HUMAN	-0.515223	0.0858164	-5.78864	0.000429751	0.00486062	-0.0274366
DENND4C: T1265 / sp|Q5VZ89-7|DEN4C_HUMAN	0.649475	0.142042	5.78782	0.00043015	0.00486062	-0.028436
NRF1: S136 / sp|Q16656-4|NRF1_HUMAN	-0.666381	-0.0013662	-5.78743	0.000430341	0.00486062	-0.0289132
MKI67: S1131 / sp|P46013|KI67_HUMAN	0.417456	-0.0762952	5.78603	0.000431022	0.00486261	-0.0306158
ADRM1: S405 / sp|Q16186|ADRM1_HUMAN	0.54961	0.0505886	5.78576	0.000431155	0.00486261	-0.0309486
USP34: T3350 / sp|Q70CQ2|UBP34_HUMAN	-0.649528	-0.00200441	-5.78201	0.000432985	0.00487964	-0.0355097
MLH1: S388 / sp|P40692|MLH1_HUMAN	0.900631	-0.043746	5.78093	0.000433518	0.00488184	-0.0368337
EML4: S138 / sp|Q9HC35|EMAL4_HUMAN	-0.657559	0.0794017	-5.78031	0.000433821	0.00488184	-0.0375857
TLN1: S1643 / sp|Q9Y490|TLN1_HUMAN	0.561495	0.031567	5.77937	0.000434282	0.00488343	-0.0387311
GPATCH8: S1109 / sp|Q9UKJ3|GPTC8_HUMAN	0.492599	0.00822532	5.77869	0.000434617	0.0048836	-0.0395608
OGA: T709 / sp|O60502|OGA_HUMAN	0.722754	-0.100219	5.77666	0.000435615	0.00489091	-0.0420297
AHNAK: S5110 / sp|Q09666|AHNK_HUMAN	0.534477	0.0879574	5.77484	0.000436514	0.00489091	-0.0442503
BOD1L1: S2815 / sp|Q8NFC6|BD1L1_HUMAN	0.584716	-0.048417	5.77479	0.00043654	0.00489091	-0.0443145
SLC39A10: S591 / sp|Q9ULF5|S39AA_HUMAN	0.683828	-0.026375	5.77476	0.000436551	0.00489091	-0.0443419
UBE2J1: S251 / sp|Q9Y385|UB2J1_HUMAN	-0.494103	0.0522673	-5.77256	0.000437642	0.00489953	-0.0470286
MTA1: S576 / sp|Q13330|MTA1_HUMAN	-0.7961	0.203221	-5.77184	0.000437999	0.00489993	-0.0479062
TCF20: T635 / sp|Q9UGU0|TCF20_HUMAN	-1.00724	0.114623	-5.77102	0.000438406	0.00490089	-0.0489068
EXOC1: S482 / sp|Q9NV70|EXOC1_HUMAN	0.570244	-0.00741819	5.76817	0.000439823	0.00491158	-0.0523829
FAM83H: S974 / sp|Q6ZRV2|FA83H_HUMAN	0.449577	-0.0158952	5.7678	0.000440006	0.00491158	-0.0528313
TCOF1: T249 / sp|Q13428-4|TCOF_HUMAN	-0.658092	-0.04088	-5.76538	0.000441217	0.00491706	-0.0557896
CLSPN: S823 / sp|Q9HAW4|CLSPN_HUMAN	0.507226	0.120888	5.76491	0.000441447	0.00491706	-0.0563521
SRGAP1: S835 / sp|Q7Z6B7|SRGP1_HUMAN	0.457092	0.0308946	5.76488	0.000441465	0.00491706	-0.0563951
POLD3: T277 / sp|Q15054|DPOD3_HUMAN	-0.706588	-0.0206741	-5.75806	0.00044489	0.00495159	-0.0647163
RECQL4: S27 / sp|O94761|RECQ4_HUMAN	0.594002	0.0478433	5.75539	0.000446239	0.00496299	-0.0679768
CARMIL1: S1288 / sp|Q5VZK9|CARL1_HUMAN	0.429745	0.0154559	5.75409	0.000446896	0.00496667	-0.0695613
LARP1: S574 / sp|Q6PKG0|LARP1_HUMAN	1.08957	-0.13153	5.74547	0.000451292	0.00501187	-0.080101
HNRNPA2B1: Y247 / sp|P22626|ROA2_HUMAN	-0.5112	0.0187064	-5.74051	0.000453842	0.00503652	-0.0861668
EIF4B: S406-S409 / sp|P23588|IF4B_HUMAN	0.538063	0.0527965	5.73701	0.000455652	0.00505209	-0.0904526
ZC3H13: S1364 / sp|Q5T200|ZC3HD_HUMAN	0.601447	-0.094018	5.73652	0.000455908	0.00505209	-0.0910576
SETX: S1148 / sp|Q7Z333-4|SETX_HUMAN	0.691671	-0.0911269	5.73544	0.000456464	0.00505459	-0.0923716
RABGAP1: T1053 / sp|Q9Y3P9|RBGP1_HUMAN	0.5917	0.116746	5.73375	0.000457343	0.00506065	-0.0944433
EIF2AK2: S33 / sp|P19525|E2AK2_HUMAN	1.21212	0.132534	5.73194	0.000458286	0.0050674	-0.096659
SRRM2: S1672 / sp|Q9UQ35|SRRM2_HUMAN	-0.800468	0.0274307	-5.73018	0.000459202	0.00506948	-0.0988096
ERBIN: T1016 / sp|Q96RT1-8|ERBIN_HUMAN	0.748195	-0.0375392	5.72987	0.000459367	0.00506948	-0.0991973
TNS1: S907 / sp|Q9HBL0|TENS1_HUMAN	-0.458898	0.0130687	-5.72834	0.000460167	0.00506948	-0.10107
AHNAK2: S4897 / sp|Q8IVF2|AHNK2_HUMAN	0.927185	0.064453	5.72752	0.000460597	0.00506948	-0.102077
ILF3: T368 / sp|Q12906-7|ILF3_HUMAN	-0.428902	0.0321495	-5.7262	0.000461287	0.00506948	-0.103688
MAP3K20: T666 / sp|Q9NYL2|M3K20_HUMAN	0.661051	-0.0214906	5.72524	0.000461791	0.00506948	-0.104865
NFKB2: S858 / sp|Q00653|NFKB2_HUMAN	-0.606718	0.241329	-5.72511	0.00046186	0.00506948	-0.105025
ESS2: S292 / sp|Q96DF8|ESS2_HUMAN	0.529753	0.0319395	5.72506	0.000461887	0.00506948	-0.105088
APBA2: T306 / sp|Q99767|APBA2_HUMAN	0.549318	-0.0588117	5.72433	0.000462273	0.00506948	-0.105986
MYBBP1A: T1227 / sp|Q9BQG0-2|MBB1A_HUMAN	-0.552615	0.031253	-5.72431	0.000462281	0.00506948	-0.106006
RPRD2: T723 / sp|Q5VT52|RPRD2_HUMAN	-0.420086	-0.0526306	-5.72414	0.000462372	0.00506948	-0.106218
PPP2R5D: S89 / sp|Q14738|2A5D_HUMAN	0.668227	-0.0379933	5.72376	0.000462573	0.00506948	-0.106686
PHACTR4: S474 / sp|Q8IZ21-2|PHAR4_HUMAN	0.522195	0.00909968	5.72297	0.000462987	0.00506948	-0.107648
GATAD2B: S140 / sp|Q8WXI9|P66B_HUMAN	0.610141	-0.0496783	5.72252	0.000463225	0.00506948	-0.108202
ZDHHC5: S639 / sp|Q9C0B5|ZDHC5_HUMAN	0.463003	-0.0382787	5.72109	0.000463979	0.00506948	-0.109954
CEP170: S359 / sp|Q5SW79|CE170_HUMAN	-0.51517	0.010382	-5.72073	0.000464168	0.00506948	-0.110391
SIPA1L3: S1254 / sp|O60292|SI1L3_HUMAN	-0.6349	-0.0747242	-5.7207	0.000464186	0.00506948	-0.110433
MAP1B: T1152 / sp|P46821|MAP1B_HUMAN	0.577978	0.00098722	5.72018	0.000464459	0.00506948	-0.111066
AKAP1: S441 / sp|Q92667|AKAP1_HUMAN	0.49508	0.00216934	5.71843	0.000465387	0.00507599	-0.113217
CDC42EP4: S91 / sp|Q9H3Q1|BORG4_HUMAN	0.473906	0.0113525	5.7145	0.000467477	0.00509513	-0.118041
KDM5A: S225 / sp|P29375|KDM5A_HUMAN	0.687453	0.110887	5.7098	0.000469987	0.00511883	-0.123805
ATG2B: S497 / sp|Q96BY7|ATG2B_HUMAN	0.61113	-0.107596	5.70844	0.000470717	0.00512312	-0.125477
CRYBG3: S931 / sp|Q68DQ2|CRBG3_HUMAN	0.562417	0.0906895	5.7064	0.000471813	0.00513138	-0.12798
RSL1D1: T454 / sp|O76021|RL1D1_HUMAN	-0.629834	-0.0891298	-5.70408	0.000473064	0.00514133	-0.130833
GLYR1: S130 / sp|Q49A26|GLYR1_HUMAN	0.806897	-0.126063	5.70222	0.000474067	0.00514856	-0.133113
KIAA1671: S1019 / sp|Q9BY89|K1671_HUMAN	0.497457	0.00154806	5.70139	0.000474518	0.00514979	-0.134137
PEAK1: S587 / sp|Q9H792|PEAK1_HUMAN	0.524015	-0.0271446	5.69089	0.000480243	0.00520821	-0.147048
IRF2BP1: S436 / sp|Q8IU81|I2BP1_HUMAN	-0.456926	0.0152957	-5.6853	0.000483323	0.00523661	-0.153932
SREBF1: T456 / sp|P36956-4|SRBP1_HUMAN	0.910625	-0.159799	5.68489	0.000483548	0.00523661	-0.154433
PPP2R5E: S30-S32 / sp|Q16537|2A5E_HUMAN	0.491559	-0.0389723	5.68215	0.000485065	0.00524931	-0.157805
NES: S680 / sp|P48681|NEST_HUMAN	0.568118	-0.0600326	5.67964	0.00048646	0.00526066	-0.160896
H1-3: T180 / sp|P16402|H13_HUMAN	-0.463459	0.156816	-5.67881	0.000486925	0.00526197	-0.161926
SSR1: S281 / sp|P43307|SSRA_HUMAN	0.631869	0.00254606	5.67664	0.000488136	0.00527132	-0.1646
METTL16: S329 / sp|Q86W50|MET16_HUMAN	0.469653	-0.15918	5.67492	0.000489098	0.00527797	-0.16672
ADD2: S455 / sp|P35612|ADDB_HUMAN	-0.448301	0.0516144	-5.66946	0.000492162	0.0053055	-0.173442
SPP1: S303 / sp|P10451|OSTP_HUMAN	1.13475	0.18521	5.66896	0.000492445	0.0053055	-0.174061
SETD2: T1872 / sp|Q9BYW2|SETD2_HUMAN	-0.514946	-0.0241268	-5.66801	0.000492985	0.0053055	-0.175241
ATP13A1: S903 / sp|Q9HD20|AT131_HUMAN	0.537012	0.0397442	5.66791	0.000493041	0.0053055	-0.175363
CD2AP: T231 / sp|Q9Y5K6|CD2AP_HUMAN	0.556583	0.00318298	5.66704	0.000493529	0.005307	-0.176429
IRS1: S374 / sp|P35568|IRS1_HUMAN	0.541163	-0.0156658	5.66578	0.000494246	0.00531096	-0.177991
PLEC: S2039 / sp|Q15149|PLEC_HUMAN	0.616579	0.0941695	5.66346	0.00049556	0.00532134	-0.180851
SNW1: T401 / sp|Q13573|SNW1_HUMAN	0.454186	-0.00139933	5.66228	0.000496229	0.0053215	-0.182302
MPHOSPH6: T147 / sp|Q99547|MPH6_HUMAN	-0.588814	0.0648284	-5.66082	0.000497064	0.0053215	-0.184113
LYN: Y194 / sp|P07948|LYN_HUMAN	-0.587883	0.0661039	-5.66078	0.000497085	0.0053215	-0.184158
ARID3A: T98 / sp|Q99856|ARI3A_HUMAN	-1.46107	0.500312	-5.66052	0.000497235	0.0053215	-0.184483
TNIP1: S169 / sp|Q15025|TNIP1_HUMAN	-0.628838	-0.0421091	-5.65948	0.000497827	0.0053215	-0.185765
PDS5A: T1208 / sp|Q29RF7|PDS5A_HUMAN	-0.521639	0.110683	-5.65917	0.000498006	0.0053215	-0.186151
CD2AP: S582 / sp|Q9Y5K6|CD2AP_HUMAN	0.59831	-0.0147054	5.65906	0.000498069	0.0053215	-0.186288
RASAL2: S959 / sp|Q9UJF2-2|NGAP_HUMAN	0.723297	0.122669	5.6583	0.000498503	0.0053215	-0.187226
SLC26A2: T37 / sp|P50443|S26A2_HUMAN	1.11952	-0.0430801	5.65698	0.000499255	0.0053215	-0.188847
HSPB1: S83 / sp|P04792|HSPB1_HUMAN	1.2786	-0.289703	5.65671	0.000499413	0.0053215	-0.189188
PHRF1: T353 / sp|Q9P1Y6|PHRF1_HUMAN	-0.552305	-9.39812e-05	-5.6567	0.000499414	0.0053215	-0.18919
PPP1R13L: S158 / sp|Q8WUF5|IASPP_HUMAN	-0.48197	-0.00240877	-5.65566	0.000500012	0.00532415	-0.190479
TCOF1: T1306 / sp|Q13428-4|TCOF_HUMAN	-0.498637	0.00444041	-5.65289	0.000501602	0.00533735	-0.193897
DSG2: T791 / sp|Q14126|DSG2_HUMAN	-0.453444	0.00736286	-5.65098	0.000502707	0.00534538	-0.196265
DPF2: T248 / sp|Q92785|REQU_HUMAN	-0.496489	-0.0596738	-5.64779	0.000504551	0.00535988	-0.200208
C5orf24: S121 / sp|Q7Z6I8|CE024_HUMAN	-0.562951	-0.0459613	-5.64741	0.000504773	0.00535988	-0.200682
CALCOCO2: S339 / sp|Q13137-4|CACO2_HUMAN	-0.451428	-0.00173492	-5.64364	0.000506958	0.00537933	-0.205332
ATF7IP: S567 / sp|Q6VMQ6-4|MCAF1_HUMAN	0.610193	-0.0236813	5.64088	0.000508569	0.00539267	-0.208747
ASAP1: T761 / sp|Q9ULH1-2|ASAP1_HUMAN	-0.600934	0.047072	-5.63434	0.00051241	0.00542706	-0.216846
NCOA3: T557 / sp|Q9Y6Q9|NCOA3_HUMAN	-0.528208	0.048994	-5.63415	0.000512524	0.00542706	-0.217087
SNTB2: S393 / sp|Q13425|SNTB2_HUMAN	0.454862	0.034534	5.63291	0.000513254	0.00543101	-0.218618
CAMSAP2: T882 / sp|Q08AD1|CAMP2_HUMAN	0.700627	0.0171036	5.63089	0.000514445	0.00543985	-0.221115
MKI67: T2231 / sp|P46013|KI67_HUMAN	0.512811	-0.0639343	5.6292	0.000515448	0.00544668	-0.223212
SSH3: S484 / sp|Q8TE77|SSH3_HUMAN	0.500975	0.0582748	5.62841	0.000515918	0.00544787	-0.224192
IVNS1ABP: S326 / sp|Q9Y6Y0|NS1BP_HUMAN	-0.59547	0.00365629	-5.62406	0.000518511	0.00547145	-0.229588
SAFB2: S603 / sp|Q14151|SAFB2_HUMAN	-0.485861	-0.0588797	-5.62071	0.000520514	0.00548879	-0.233739
CHAF1A: T454 / sp|Q13111|CAF1A_HUMAN	-0.437348	-0.0379259	-5.61738	0.000522516	0.00550395	-0.237872
AFDN: S1734 / sp|P55196-5|AFAD_HUMAN	0.668798	0.0651523	5.61712	0.000522673	0.00550395	-0.238195
ZZZ3: S89 / sp|Q8IYH5|ZZZ3_HUMAN	0.956648	-0.0682348	5.61504	0.000523923	0.0055133	-0.240767
PSMA4: T185 / sp|P25789|PSA4_HUMAN	0.538574	0.0123586	5.61381	0.000524671	0.00551737	-0.242303
FKBP15: S344 / sp|Q5T1M5|FKB15_HUMAN	0.586171	-0.0382946	5.6123	0.000525583	0.00552015	-0.244172
SRSF6: S93 / sp|Q13247|SRSF6_HUMAN	0.993676	-0.153919	5.61217	0.000525659	0.00552015	-0.244329
PDAP1: S176 / sp|Q13442|HAP28_HUMAN	0.638364	0.0760664	5.60978	0.000527116	0.00553163	-0.247307
IRAK2: S143 / sp|O43187|IRAK2_HUMAN	-1.38028	0.346773	-5.6058	0.000529537	0.00554822	-0.25224
CNNM1: S850 / sp|Q9NRU3|CNNM1_HUMAN	0.516634	-0.00739387	5.60542	0.000529769	0.00554822	-0.252713
AKAP13: S650 / sp|Q12802-2|AKP13_HUMAN	0.533541	0.0101993	5.60506	0.00052999	0.00554822	-0.253162
ORC2: T226 / sp|Q13416|ORC2_HUMAN	-0.422242	0.0183638	-5.6048	0.000530152	0.00554822	-0.25349
N: S201 / sp|P0DTC9|NCAP_SARS2	-1.4817	0.846954	-5.60012	0.000533019	0.0055744	-0.259296
CHFR: S214 / sp|Q96EP1|CHFR_HUMAN	-0.695413	0.111914	-5.59597	0.000535582	0.00559737	-0.26446
TNS3: Y855 / sp|Q68CZ2|TENS3_HUMAN	-0.438285	-0.0154696	-5.59283	0.000537532	0.00561389	-0.268371
TJP1: S311-S313 / sp|Q07157|ZO1_HUMAN	0.474504	-0.00573232	5.58996	0.000539315	0.00562866	-0.271936
CD3EAP: T458 / sp|O15446-2|RPA34_HUMAN	-0.517191	0.0567391	-5.5873	0.000540978	0.00563598	-0.275251
LASP1: T104 / sp|Q14847|LASP1_HUMAN	-0.425582	0.0152437	-5.58727	0.000540999	0.00563598	-0.275291
FXR1: T597 / sp|P51114|FXR1_HUMAN	-0.46059	-0.00685848	-5.58706	0.000541125	0.00563598	-0.275543
PPP1R18: S228 / sp|Q6NYC8|PPR18_HUMAN	0.741656	0.132183	5.58465	0.000542639	0.00564789	-0.278551
SHANK2: S1661 / sp|Q9UPX8-3|SHAN2_HUMAN	0.475861	0.0851959	5.57838	0.000546591	0.00568515	-0.286362
LZTS2: S281 / sp|Q9BRK4|LZTS2_HUMAN	-0.916727	-0.0654755	-5.57741	0.000547207	0.00568767	-0.287573
SMG6: S332 / sp|Q86US8|EST1A_HUMAN	0.512579	0.0012317	5.57409	0.000549312	0.00570566	-0.291706
ARID3A: S77 / sp|Q99856|ARI3A_HUMAN	-1.5477	0.488201	-5.5731	0.000549945	0.00570834	-0.292946
ITGA3: S1039 / sp|P26006|ITA3_HUMAN	0.412268	-0.0120441	5.56884	0.000552664	0.00573017	-0.298255
C12orf4: S241 / sp|Q9NQ89|CL004_HUMAN	0.560577	0.0904633	5.56863	0.000552799	0.00573017	-0.298517
ZNF768: S160 / sp|Q9H5H4|ZN768_HUMAN	0.547934	0.00482707	5.56683	0.000553954	0.00573825	-0.300765
RPL34: S12 / sp|P49207|RL34_HUMAN	1.15399	-0.0447787	5.56471	0.000555316	0.00574844	-0.303407
HACD3: S135 / sp|Q9P035|HACD3_HUMAN	0.524219	-0.0271142	5.56258	0.000556691	0.00575233	-0.30607
MCM3: Y204 / sp|P25205-2|MCM3_HUMAN	0.417675	0.0691997	5.56229	0.000556874	0.00575233	-0.306423
PDS5A: T1178 / sp|Q29RF7|PDS5A_HUMAN	0.961992	-0.112031	5.56226	0.000556897	0.00575233	-0.306468
PITPNM1: T1223 / sp|O00562|PITM1_HUMAN	-0.689107	-0.0627289	-5.56137	0.000557473	0.00575233	-0.307579
GCC2: S591 / sp|Q8IWJ2|GCC2_HUMAN	1.63791	-0.445583	5.5612	0.000557578	0.00575233	-0.307782
NAMPT: S398 / sp|P43490|NAMPT_HUMAN	-0.545054	0.0312038	-5.5593	0.000558813	0.00576118	-0.310165
TANK: S208 / sp|Q92844|TANK_HUMAN	0.585437	0.0213387	5.54901	0.000565525	0.00582643	-0.323015
ALDH3A1: Y443 / sp|P30838|AL3A1_HUMAN	-0.472291	0.0266612	-5.54598	0.000567523	0.00584307	-0.326811
STX12: S142 / sp|Q86Y82|STX12_HUMAN	0.429442	-0.0702215	5.54279	0.000569629	0.0058608	-0.330798
LNPEP: S91 / sp|Q9UIQ6|LCAP_HUMAN	0.515841	0.0340067	5.54199	0.000570159	0.0058623	-0.3318
TNKS1BP1: S1103 / sp|Q9C0C2|TB182_HUMAN	0.465978	0.034517	5.54123	0.000570659	0.00586348	-0.332742
MYO1E: S980 / sp|Q12965|MYO1E_HUMAN	0.526532	0.0902356	5.53775	0.000572975	0.00588331	-0.337102
CDC42EP4: S278 / sp|Q9H3Q1|BORG4_HUMAN	0.511044	-0.0324415	5.53357	0.000575767	0.005908	-0.342333
COG1: S548 / sp|Q8WTW3|COG1_HUMAN	0.509537	0.00195918	5.52742	0.000579905	0.00594471	-0.350041
TP53BP1: S1683 / sp|Q12888-2|TP53B_HUMAN	-0.440742	0.023346	-5.52626	0.000580692	0.00594471	-0.3515
RBM14: S618 / sp|Q96PK6|RBM14_HUMAN	0.523643	0.100748	5.5258	0.000581001	0.00594471	-0.352073
COPRS: S61 / sp|Q9NQ92|COPRS_HUMAN	0.863225	0.0143099	5.52502	0.000581527	0.00594471	-0.353047
TP53BP1: T1061 / sp|Q12888-2|TP53B_HUMAN	0.605604	0.0853346	5.52495	0.000581577	0.00594471	-0.353141
GSK3A: S21 / sp|P49840|GSK3A_HUMAN	-0.499532	-0.0542985	-5.52463	0.000581794	0.00594471	-0.353542
HNRNPC: S166 / sp|P07910|HNRPC_HUMAN	0.491405	-0.0139326	5.52395	0.000582252	0.00594471	-0.354388
IRS2: S388 / sp|Q9Y4H2|IRS2_HUMAN	-0.521516	-0.00887858	-5.52324	0.000582738	0.00594471	-0.355285
HSPB1: S78 / sp|P04792|HSPB1_HUMAN	1.0845	0.0826573	5.52268	0.000583118	0.00594471	-0.355988
ARHGAP29: S949 / sp|Q52LW3|RHG29_HUMAN	0.973258	-0.138969	5.52224	0.000583414	0.00594471	-0.356533
MAP4: S636 / sp|P27816|MAP4_HUMAN	-0.410888	-0.00631658	-5.52192	0.000583632	0.00594471	-0.356937
ITPRID2: S668 / sp|P28290|ITPI2_HUMAN	1.0297	-0.26403	5.52001	0.000584935	0.005954	-0.359337
DDX23: S107-S109 / sp|Q9BUQ8|DDX23_HUMAN	0.440486	-0.028228	5.5181	0.000586236	0.00596326	-0.361727
SLAIN2: S147 / sp|Q9P270|SLAI2_HUMAN	-0.516974	-0.0606537	-5.51628	0.00058748	0.00597193	-0.364009
NBAS: S1937 / sp|A2RRP1|NBAS_HUMAN	0.460367	-0.00877074	5.51413	0.000588954	0.00598292	-0.366705
NUCKS1: S54-S58-S61 / sp|Q9H1E3|NUCKS_HUMAN	0.816329	0.0104205	5.51339	0.000589464	0.00598412	-0.367638
RBMX: S326 / sp|P38159|RBMX_HUMAN	0.418646	-0.0189094	5.50998	0.000591812	0.00600218	-0.371915
AHNAK2: S4477 / sp|Q8IVF2|AHNK2_HUMAN	0.510545	0.0560284	5.50967	0.000592031	0.00600218	-0.372313
SRSF10: S106 / sp|O75494|SRS10_HUMAN	0.532333	-0.0279658	5.50675	0.000594048	0.00601864	-0.375974
GTF2E2: S35 / sp|P29084|T2EB_HUMAN	-0.633875	-0.0213641	-5.50472	0.000595459	0.00602893	-0.378528
FBRS: S261 / sp|Q9HAH7-1|FBRS_HUMAN	-0.41106	-0.0694284	-5.50384	0.000596067	0.00603108	-0.379626
GTF2E2: S26 / sp|P29084|T2EB_HUMAN	0.469076	0.0559984	5.50065	0.000598293	0.00604959	-0.383637
FLNA: S2414 / sp|P21333|FLNA_HUMAN	-0.484828	0.0406039	-5.49689	0.00060093	0.00607222	-0.388369
TUT7: T64 / sp|Q5VYS8|TUT7_HUMAN	-0.542247	0.0036075	-5.49284	0.000603781	0.00609698	-0.393463
AJUBA: Y231 / sp|Q96IF1|AJUBA_HUMAN	0.719762	0.060289	5.48757	0.000607514	0.00612807	-0.400096
PBXIP1: S43 / sp|Q96AQ6|PBIP1_HUMAN	0.410047	0.140564	5.48685	0.000608025	0.00612807	-0.401001
CAST: S456 / sp|P20810-6|ICAL_HUMAN	0.445186	0.0183703	5.48658	0.000608214	0.00612807	-0.401335
KCTD5: S29 / sp|Q9NXV2|KCTD5_HUMAN	0.525767	-0.0411548	5.48609	0.000608566	0.00612807	-0.401958
TLE4: S222 / sp|Q04727-3|TLE4_HUMAN	0.79777	0.0985103	5.48566	0.000608869	0.00612807	-0.402494
SRSF8: S158 / sp|Q9BRL6|SRSF8_HUMAN	0.945235	0.0942259	5.4798	0.000613064	0.00616623	-0.409883
TNFAIP2: S68 / sp|Q03169|TNAP2_HUMAN	-0.474197	0.0433971	-5.47876	0.000613807	0.00616963	-0.411186
NCL: T113 / sp|P19338|NUCL_HUMAN	-0.708559	0.0095746	-5.47809	0.000614288	0.00617039	-0.412029
AUP1: S385 / sp|Q9Y679|AUP1_HUMAN	0.700329	-0.0763464	5.4758	0.000615937	0.00618289	-0.414914
NAV1: S1000 / sp|Q8NEY1|NAV1_HUMAN	0.677481	0.0538194	5.47288	0.000618052	0.0061978	-0.418603
VPS13C: S1067 / sp|Q709C8|VP13C_HUMAN	-0.656051	0.0815816	-5.47263	0.000618235	0.0061978	-0.418922
RRBP1: T275 / sp|Q9P2E9|RRBP1_HUMAN	-0.511066	0.0457549	-5.46665	0.00062258	0.00623726	-0.426458
NUP88: T37 / sp|Q99567|NUP88_HUMAN	0.57088	0.0113655	5.46529	0.000623579	0.00624316	-0.428183
SSH1: S576 / sp|Q8WYL5|SSH1_HUMAN	-0.437098	0.019574	-5.46279	0.000625405	0.00625733	-0.431329
FGD6: S554 / sp|Q6ZV73|FGD6_HUMAN	0.649214	-0.0644907	5.4608	0.000626865	0.00626388	-0.433839
PKD2: S812 / sp|Q13563|PKD2_HUMAN	0.567373	-0.0392612	5.46078	0.000626881	0.00626388	-0.433866
KRT7: Y40 / sp|P08729|K2C7_HUMAN_contaminant	-0.514246	0.0349535	-5.45964	0.000627722	0.00626818	-0.435309
TNKS1BP1: S691 / sp|Q9C0C2|TB182_HUMAN	0.398517	-0.0136992	5.45813	0.000628836	0.00627519	-0.437217
FBH1: S177 / sp|Q8NFZ0-2|FBH1_HUMAN	0.646342	-0.0364102	5.45461	0.000631438	0.00629703	-0.44166
RAI14: S296 / sp|Q9P0K7|RAI14_HUMAN	-0.483308	0.0116252	-5.45368	0.000632129	0.00629929	-0.442837
SCRIB: S1486 / sp|Q14160-3|SCRIB_HUMAN	0.436189	-0.0459264	5.45319	0.00063249	0.00629929	-0.443451
IRS2: T404 / sp|Q9Y4H2|IRS2_HUMAN	-0.529741	-0.0107238	-5.45184	0.000633498	0.00630521	-0.445165
ADD1: T364 / sp|P35611-3|ADDA_HUMAN	0.600374	-0.0720939	5.4494	0.000635316	0.00631904	-0.448248
KMT2D: S4852 / sp|O14686-3|KMT2D_HUMAN	0.420808	0.00372382	5.44886	0.000635716	0.00631904	-0.448926
ANO6: S930 / sp|Q4KMQ2-2|ANO6_HUMAN	0.505017	0.0148862	5.44419	0.000639217	0.00634969	-0.454834
NIBAN2: S691-S692 / sp|Q96TA1|NIBA2_HUMAN	0.50725	0.00877376	5.44208	0.000640802	0.0063613	-0.457501
ZNF768: S125 / sp|Q9H5H4|ZN768_HUMAN	0.674213	-0.00582642	5.43975	0.000642566	0.00637098	-0.460458
TUBGCP3: S896 / sp|Q96CW5|GCP3_HUMAN	0.729522	-0.181573	5.43969	0.000642613	0.00637098	-0.460536
MVB12A: S170 / sp|Q96EY5|MB12A_HUMAN	0.619598	-0.0407998	5.43811	0.000643808	0.00637868	-0.462536
NCBP1: S680 / sp|Q09161|NCBP1_HUMAN	0.52385	-0.0212394	5.43753	0.000644241	0.00637882	-0.463259
NF1: S2543 / sp|P21359|NF1_HUMAN	0.609354	-0.0727832	5.43433	0.000646672	0.00639874	-0.467311
PLXNA1: S1632 / sp|Q9UIW2|PLXA1_HUMAN	0.518504	-0.0687889	5.43378	0.000647092	0.00639874	-0.46801
NAV1: S541 / sp|Q8NEY1|NAV1_HUMAN	0.814146	-0.133003	5.43271	0.000647913	0.0064027	-0.469374
KRT18: S42 / sp|P05783|K1C18_HUMAN_contaminant	-1.42186	-0.394828	-5.43028	0.000649763	0.00641684	-0.472443
NUFIP2: S655 / sp|Q7Z417|NUFP2_HUMAN	0.474879	0.00045993	5.42923	0.00065057	0.00642064	-0.473778
MAPK8: S377 / sp|P45983-3|MK08_HUMAN	-0.422213	0.0196062	-5.42819	0.000651369	0.00642338	-0.475098
N: S194 / sp|P0DTC9|NCAP_SARS2	4.2466	-2.09351	5.42752	0.000651878	0.00642338	-0.475938
AFAP1: S749 / sp|Q8N556-2|AFAP1_HUMAN	-0.498146	-0.0691394	-5.42709	0.000652208	0.00642338	-0.476484
FXR1: S406 / sp|P51114|FXR1_HUMAN	-0.55305	-0.0300818	-5.42667	0.000652532	0.00642338	-0.477018
DDX3X: S82 / sp|O00571|DDX3X_HUMAN	-0.647571	0.0541764	-5.42591	0.000653119	0.00642501	-0.477985
MPRIP: T166 / sp|Q6WCQ1|MPRIP_HUMAN	0.793081	0.00506836	5.42516	0.000653696	0.00642653	-0.478935
RNF169: S693 / sp|Q8NCN4|RN169_HUMAN	0.682296	0.078213	5.42238	0.000655842	0.00644276	-0.482461
DENR: S73 / sp|O43583|DENR_HUMAN	-0.450833	0.0232027	-5.42193	0.000656192	0.00644276	-0.483035
MAP1B: Y1796-S1797 / sp|P46821|MAP1B_HUMAN	0.538225	0.0731785	5.41895	0.0006585	0.00646127	-0.486813
RALBP1: S62 / sp|Q15311|RBP1_HUMAN	-0.417861	-0.00414219	-5.41764	0.000659513	0.00646704	-0.488467
C11orf98: S65 / sp|E9PRG8|CK098_HUMAN	-0.48313	-0.00557473	-5.41419	0.000662209	0.00648564	-0.492857
SPECC1: T149 / sp|Q5M775|CYTSB_HUMAN	0.447352	-0.0163611	5.41384	0.000662477	0.00648564	-0.493291
SRSF10: S107 / sp|O75494|SRS10_HUMAN	0.818913	-0.122199	5.41358	0.000662686	0.00648564	-0.493631
LIG1: S66 / sp|P18858|DNLI1_HUMAN	0.416577	-0.00531217	5.41081	0.000664854	0.00650269	-0.497145
PHF10: S36 / sp|Q8WUB8|PHF10_HUMAN	0.542552	0.121751	5.4074	0.00066753	0.00652137	-0.501467
DAPK1: S321 / sp|P53355-3|DAPK1_HUMAN	0.637882	-0.0824833	5.40729	0.00066762	0.00652137	-0.501611
ZC3HC1: S359 / sp|Q86WB0|NIPA_HUMAN	-0.469484	-0.081131	-5.40623	0.000668458	0.00652538	-0.502961
FAM83H: S828 / sp|Q6ZRV2|FA83H_HUMAN	-0.476655	-0.0264651	-5.40412	0.000670125	0.00653747	-0.505641
LIG3: T191 / sp|P49916|DNLI3_HUMAN	-0.578036	0.0167025	-5.4029	0.00067109	0.0065427	-0.507189
PPM1G: T122 / sp|O15355|PPM1G_HUMAN	0.392178	-0.0136299	5.40066	0.000672869	0.0065513	-0.510037
RIF1: S2265 / sp|Q5UIP0|RIF1_HUMAN	-0.564067	0.0888334	-5.40056	0.000672947	0.0065513	-0.510162
VAPB: S159 / sp|O95292|VAPB_HUMAN	0.569831	0.0399862	5.40017	0.000673261	0.0065513	-0.510664
FTSJ1: S271 / sp|Q9UET6|TRM7_HUMAN	0.633003	0.0267253	5.3996	0.00067371	0.00655149	-0.511381
RIF1: S1046 / sp|Q5UIP0|RIF1_HUMAN	0.483398	0.0109085	5.39879	0.00067436	0.00655362	-0.512419
LRPAP1: S50 / sp|P30533|AMRP_HUMAN	0.432728	0.0405153	5.39625	0.000676388	0.00656915	-0.515649
AHNAK: S1286 / sp|Q09666|AHNK_HUMAN	-0.485521	-0.0338486	-5.39471	0.000677619	0.00657579	-0.517606
GPRIN3: S213 / sp|Q6ZVF9|GRIN3_HUMAN	0.648388	0.0541314	5.39431	0.000677935	0.00657579	-0.518107
BCLAF1: S46 / sp|Q9NYF8|BCLF1_HUMAN	0.400119	-0.00752805	5.39282	0.000679137	0.00658327	-0.520014
INCENP: S253 / sp|Q9NQS7|INCE_HUMAN	-0.556307	0.133395	-5.3903	0.000681162	0.00658717	-0.523216
ZNF618: T349 / sp|Q5T7W0|ZN618_HUMAN	-0.496328	0.00744539	-5.39013	0.000681298	0.00658717	-0.52343
EPB41L1: S564 / sp|Q9H4G0|E41L1_HUMAN	-0.473745	0.0570806	-5.38992	0.000681464	0.00658717	-0.523693
ITPRID2: S92 / sp|P28290|ITPI2_HUMAN	0.476885	0.0458086	5.38942	0.000681869	0.00658717	-0.524332
TRAM1: T359 / sp|Q15629|TRAM1_HUMAN	-1.79585	0.468692	-5.38936	0.00068192	0.00658717	-0.524412
MAP1B: S1387 / sp|P46821|MAP1B_HUMAN	0.427211	0.00117974	5.3891	0.000682132	0.00658717	-0.524747
LARP7: S305 / sp|Q4G0J3-3|LARP7_HUMAN	0.49829	-0.0564353	5.38766	0.000683292	0.0065942	-0.526575
ANLN: S54 / sp|Q9NQW6|ANLN_HUMAN	0.522173	-0.0289528	5.38585	0.000684761	0.00660351	-0.528885
PRKCA: S319 / sp|P17252|KPCA_HUMAN	0.462084	0.0585325	5.38538	0.000685141	0.00660351	-0.529483
MCM3: S773 / sp|P25205-2|MCM3_HUMAN	0.457401	-0.00574596	5.38486	0.000685556	0.00660351	-0.530134
SUB1: S50 / sp|P53999|TCP4_HUMAN	0.410394	0.0220644	5.38316	0.000686939	0.00661266	-0.532302
SRGAP1: T837 / sp|Q7Z6B7|SRGP1_HUMAN	0.411741	0.0217639	5.38167	0.000688155	0.00662018	-0.534205
RALGAPB: S726 / sp|Q86X10|RLGPB_HUMAN	-0.851863	0.00514928	-5.37481	0.000693765	0.00666995	-0.542939
ZC3H13: S473 / sp|Q5T200|ZC3HD_HUMAN	0.76334	-0.123034	5.37197	0.000696111	0.00668828	-0.54657
ESCO2: S312 / sp|Q56NI9|ESCO2_HUMAN	0.803065	-0.018052	5.37135	0.000696617	0.00668893	-0.547352
SCRIB: S487 / sp|Q14160-3|SCRIB_HUMAN	0.479014	-0.0187766	5.37068	0.000697171	0.00669003	-0.548207
TNKS1BP1: Y897 / sp|Q9C0C2|TB182_HUMAN	-0.515761	-0.0483002	-5.3685	0.000698977	0.00670314	-0.55099
MDP1: S172 / sp|Q86V88|MGDP1_HUMAN	0.508941	-0.0178684	5.36712	0.000700122	0.00670655	-0.55275
RPL12: T128 / sp|P30050|RL12_HUMAN	0.565756	-0.0629617	5.36701	0.000700212	0.00670655	-0.552889
KIF21A: T862 / sp|Q7Z4S6-4|KI21A_HUMAN	0.575588	-0.0339693	5.36508	0.000701818	0.00671282	-0.555353
TCOF1: S1509 / sp|Q13428-4|TCOF_HUMAN	0.451842	0.0504557	5.36496	0.000701917	0.00671282	-0.555505
CDYL: S214 / sp|Q9Y232|CDYL_HUMAN	0.400672	0.03583	5.36464	0.000702187	0.00671282	-0.555919
MTCL1: T1417 / sp|Q9Y4B5|MTCL1_HUMAN	-0.538124	0.0559152	-5.36409	0.000702647	0.00671301	-0.556624
IRS2: S723 / sp|Q9Y4H2|IRS2_HUMAN	-0.640418	0.0293372	-5.36302	0.000703534	0.00671727	-0.55798
GATAD2A: S547 / sp|Q86YP4-3|P66A_HUMAN	-0.517113	-0.0389522	-5.36082	0.000705376	0.00673064	-0.560793
OTUD4: S546 / sp|Q01804|OTUD4_HUMAN	-0.459429	0.0354509	-5.35519	0.000710104	0.00676957	-0.56798
DCP1A: T409 / sp|Q9NPI6|DCP1A_HUMAN	-0.522774	0.084695	-5.35491	0.000710343	0.00676957	-0.568342
ZC3H13: S1240 / sp|Q5T200|ZC3HD_HUMAN	0.791058	-0.101199	5.35286	0.000712078	0.0067765	-0.570965
PKN2: S583 / sp|Q16513|PKN2_HUMAN	0.414982	-0.030096	5.35269	0.000712218	0.0067765	-0.571177
CTDSPL2: S69 / sp|Q05D32|CTSL2_HUMAN	-0.74663	-0.137196	-5.35247	0.000712403	0.0067765	-0.571457
DBNL: S141 / sp|Q9UJU6-3|DBNL_HUMAN	-0.527559	0.0401643	-5.3509	0.000713735	0.00678288	-0.573465
EPB41L1: S378 / sp|Q9H4G0|E41L1_HUMAN	0.469375	0.0211674	5.35063	0.000713964	0.00678288	-0.57381
SNX17: S409 / sp|Q15036|SNX17_HUMAN	0.421364	0.0148078	5.34921	0.000715172	0.00679013	-0.575629
DDX52: S22 / sp|Q9Y2R4|DDX52_HUMAN	0.698717	-0.139413	5.34853	0.000715754	0.00679073	-0.576504
OSTM1: S325 / sp|Q86WC4|OSTM1_HUMAN	0.466342	-0.0226497	5.3478	0.000716374	0.00679073	-0.577435
TP53BP1: S867 / sp|Q12888-2|TP53B_HUMAN	-0.548541	0.0830887	-5.34757	0.000716571	0.00679073	-0.577732
IRS2: S915 / sp|Q9Y4H2|IRS2_HUMAN	-0.508751	0.0226156	-5.34649	0.000717488	0.00679519	-0.579106
KMT2B: S1936 / sp|Q9UMN6|KMT2B_HUMAN	0.631261	0.0549213	5.34573	0.000718133	0.00679707	-0.580073
NSD2: S121 / sp|O96028|NSD2_HUMAN	-0.810648	0.250646	-5.34428	0.000719377	0.00680176	-0.581935
RHPN2: S639 / sp|Q8IUC4|RHPN2_HUMAN	0.545283	0.0225244	5.34411	0.000719519	0.00680176	-0.582148
HUWE1: T2889 / sp|Q7Z6Z7|HUWE1_HUMAN	0.439887	-0.0118723	5.34181	0.000721497	0.00681622	-0.5851
TP53BP1: S227 / sp|Q12888-2|TP53B_HUMAN	0.467948	-0.0628335	5.33988	0.000723151	0.00682762	-0.587563
AKAP13: T1149 / sp|Q12802-2|AKP13_HUMAN	0.632008	0.0254648	5.3367	0.00072589	0.00684924	-0.59163
MTMR6: S611 / sp|Q9Y217|MTMR6_HUMAN	0.559963	-0.0137052	5.3348	0.000727538	0.00685937	-0.594069
LIG1: S51 / sp|P18858|DNLI1_HUMAN	-0.763116	0.0764588	-5.33442	0.000727863	0.00685937	-0.59455
MCM4: S120 / sp|P33991|MCM4_HUMAN	-0.462457	0.0577246	-5.33303	0.000729074	0.00686653	-0.596337
PPFIBP2: Y516 / sp|Q8ND30|LIPB2_HUMAN	0.450368	-0.0104006	5.3325	0.000729535	0.00686664	-0.597018
BRCA2: S846 / sp|P51587|BRCA2_HUMAN	-0.476542	0.0747955	-5.33192	0.000730037	0.00686712	-0.597756
TMPO: S351 / sp|P42166|LAP2A_HUMAN	-0.445808	0.0656329	-5.33114	0.000730715	0.00686738	-0.598755
PPM1H: S118 / sp|Q9ULR3|PPM1H_HUMAN	0.538932	0.00765573	5.33085	0.000730965	0.00686738	-0.599124
CAVIN1: S127 / sp|Q6NZI2|CAVN1_HUMAN	-0.426659	-0.00341047	-5.32915	0.000732445	0.00687704	-0.601299
ANKLE2: S512 / sp|Q86XL3|ANKL2_HUMAN	-0.458906	0.122516	-5.32826	0.000733224	0.00688012	-0.602442
CLASRP: S547 / sp|Q8N2M8|CLASR_HUMAN	-0.641386	-0.0390507	-5.32762	0.000733785	0.00688078	-0.603265
MICAL3: S649 / sp|Q7RTP6|MICA3_HUMAN	-0.518683	0.0533272	-5.32715	0.000734197	0.00688078	-0.603869
SRRM2: S1451-T1453 / sp|Q9UQ35|SRRM2_HUMAN	-0.768246	0.0440013	-5.32347	0.000737421	0.00690675	-0.608581
TNS3: S811 / sp|Q68CZ2|TENS3_HUMAN	0.515689	0.035221	5.32265	0.000738149	0.00690933	-0.609643
MPZL1: S210 / sp|O95297|MPZL1_HUMAN	0.437404	-0.0171611	5.32166	0.000739019	0.00691261	-0.61091
ARHGEF28: S556 / sp|Q8N1W1-6|ARG28_HUMAN	-0.517355	-0.0184829	-5.32122	0.000739407	0.00691261	-0.611473
NUP93: T55 / sp|Q8N1F7|NUP93_HUMAN	0.576565	0.0955958	5.32017	0.000740333	0.00691703	-0.61282
SRRM2: S486 / sp|Q9UQ35|SRRM2_HUMAN	-0.45394	0.0372438	-5.31826	0.000742019	0.00692854	-0.615266
C9orf40: S76 / sp|Q8IXQ3|CI040_HUMAN	0.868156	0.220253	5.3146	0.000745269	0.00695463	-0.619968
OPTN: S526 / sp|Q96CV9|OPTN_HUMAN	0.759313	0.0381263	5.31219	0.000747418	0.00697041	-0.623064
UBAP1: S281 / sp|Q9NZ09-4|UBAP1_HUMAN	0.62083	-0.0731402	5.30922	0.000750069	0.00698702	-0.626873
PRR12: S332 / sp|Q9ULL5|PRR12_HUMAN	-0.535651	0.0201368	-5.30917	0.000750114	0.00698702	-0.626937
ZDHHC5: T385 / sp|Q9C0B5|ZDHC5_HUMAN	0.66376	-0.00577596	5.30699	0.000752067	0.00700092	-0.629733
TOMM70: S75 / sp|O94826|TOM70_HUMAN	-0.421761	0.00255006	-5.30541	0.000753487	0.00700719	-0.631762
OPTN: S206 / sp|Q96CV9|OPTN_HUMAN	0.603199	0.0589701	5.30522	0.000753659	0.00700719	-0.632007
NOLC1: S647 / sp|Q14978-2|NOLC1_HUMAN	-0.427811	0.0393358	-5.30355	0.000755169	0.00701695	-0.63416
NCOA2: S699 / sp|Q15596|NCOA2_HUMAN	-0.538365	0.0480275	-5.29897	0.000759312	0.00705028	-0.640044
RNF20: S136 / sp|Q5VTR2|BRE1A_HUMAN	0.382605	0.00893509	5.29856	0.00075968	0.00705028	-0.640565
SPDL1: T552 / sp|Q96EA4|SPDLY_HUMAN	0.457445	0.0480799	5.29779	0.000760382	0.0070525	-0.641558
LMNB2: S420 / sp|Q03252|LMNB2_HUMAN	-0.437102	0.0469341	-5.29643	0.000761618	0.0070576	-0.643306
CEP55: S436 / sp|Q53EZ4|CEP55_HUMAN	0.429256	-0.0053091	5.29606	0.000761962	0.0070576	-0.64379
TUT7: S939 / sp|Q5VYS8|TUT7_HUMAN	0.422014	-0.00621199	5.29566	0.000762321	0.0070576	-0.644298
AHNAK: S4908 / sp|Q09666|AHNK_HUMAN	0.433277	0.0102834	5.29388	0.000763943	0.00706833	-0.646583
MAP1B: S1520 / sp|P46821|MAP1B_HUMAN	0.663295	0.110982	5.29184	0.000765814	0.00708134	-0.649213
STAG2: T1112 / sp|Q8N3U4-2|STAG2_HUMAN	0.948503	-0.113998	5.29082	0.00076675	0.00708347	-0.650527
CHTF18: S64 / sp|Q8WVB6-2|CTF18_HUMAN	-0.418489	0.0531424	-5.29058	0.000766974	0.00708347	-0.650841
SNRPA: T118 / sp|P09012|SNRPA_HUMAN	-0.67331	-0.0240248	-5.28354	0.000773456	0.00713902	-0.659892
MKI67: T2305 / sp|P46013|KI67_HUMAN	-0.513594	0.109182	-5.28266	0.000774279	0.00714229	-0.661036
TNKS1BP1: T239 / sp|Q9C0C2|TB182_HUMAN	0.618486	-0.1118	5.27983	0.000776905	0.00716218	-0.664677
KIF13B: S1444 / sp|Q9NQT8|KI13B_HUMAN	-0.564061	0.0577265	-5.27913	0.000777557	0.00716386	-0.665579
MISP: S575 / sp|Q8IVT2|MISP_HUMAN	0.439089	-0.0722416	5.27747	0.000779105	0.00717379	-0.667717
ZDHHC5: S455 / sp|Q9C0B5|ZDHC5_HUMAN	0.657977	-0.0779811	5.27548	0.00078097	0.00718414	-0.670288
RBM15: S708 / sp|Q96T37|RBM15_HUMAN	0.383103	-0.0407712	5.27526	0.000781171	0.00718414	-0.670566
GIPC1: S247 / sp|O14908|GIPC1_HUMAN	0.732454	-0.0875029	5.2713	0.000784892	0.00721401	-0.675676
JCAD: S237 / sp|Q9P266|JCAD_HUMAN	0.877388	-0.11312	5.26856	0.000787479	0.00723243	-0.679213
STRN3: S229 / sp|Q13033|STRN3_HUMAN	-0.549915	0.0145842	-5.26817	0.000787846	0.00723243	-0.679714
CEP170: S958 / sp|Q5SW79|CE170_HUMAN	-0.572479	-0.0367897	-5.264	0.000791793	0.00725681	-0.685089
GTF2I: T558 / sp|P78347|GTF2I_HUMAN	-0.545465	0.101449	-5.26394	0.000791849	0.00725681	-0.685164
CARMIL1: S1101 / sp|Q5VZK9|CARL1_HUMAN	0.991882	-0.185902	5.26347	0.000792296	0.00725681	-0.685772
MTMR14: S647 / sp|Q8NCE2|MTMRE_HUMAN	0.517166	0.00530064	5.26336	0.000792405	0.00725681	-0.685919
SHOC2: S85 / sp|Q9UQ13|SHOC2_HUMAN	0.465278	0.0251778	5.26285	0.000792893	0.00725692	-0.686582
SLC20A2: S268 / sp|Q08357|S20A2_HUMAN	0.553013	-0.0597942	5.26128	0.00079439	0.00726626	-0.688609
PTTG1: T43 / sp|O95997|PTTG1_HUMAN	0.517001	-0.00797588	5.25971	0.000795883	0.00727328	-0.690628
PHLDB2: T404 / sp|Q86SQ0|PHLB2_HUMAN	-0.54102	-0.0248605	-5.25947	0.000796112	0.00727328	-0.690937
GTF2I: S412 / sp|P78347|GTF2I_HUMAN	1.03428	-0.1408	5.25869	0.000796856	0.00727428	-0.691942
ZNF592: S460 / sp|Q92610|ZN592_HUMAN	-0.667144	0.0232383	-5.25836	0.000797175	0.00727428	-0.692373
RFC1: S537 / sp|P35251|RFC1_HUMAN	-0.570072	0.0942622	-5.25726	0.00079823	0.0072756	-0.693795
BAZ1B: S1124 / sp|Q9UIG0|BAZ1B_HUMAN	0.582588	0.0508212	5.25708	0.000798404	0.0072756	-0.694029
CEP170B: S512 / sp|Q9Y4F5|C170B_HUMAN	-0.630651	-2.39383e-06	-5.25672	0.000798751	0.0072756	-0.694496
NUP153: S547 / sp|P49790-3|NU153_HUMAN	0.902172	0.0917216	5.253	0.000802328	0.00730382	-0.699301
NCOR2: S1971 / sp|Q9Y618|NCOR2_HUMAN	-0.403864	0.0266062	-5.25235	0.00080295	0.00730512	-0.700135
PTPN2: S304 / sp|P17706|PTN2_HUMAN	-0.395877	0.000321019	-5.25028	0.000804954	0.0073155	-0.702815
MAP1B: T744 / sp|P46821|MAP1B_HUMAN	-0.509375	0.146548	-5.25018	0.000805051	0.0073155	-0.702944
BCLAF1: S450 / sp|Q9NYF8|BCLF1_HUMAN	-0.435045	-0.00993484	-5.24913	0.000806073	0.00732043	-0.704308
TSC22D4: T211 / sp|Q9Y3Q8|T22D4_HUMAN	-0.506388	0.0217396	-5.24754	0.000807613	0.00733005	-0.706361
KRT4: S34 / sp|P19013|K2C4_HUMAN_contaminant	-0.474579	-0.0979703	-5.24596	0.000809144	0.00733957	-0.708396
ATAD5: Y42 / sp|Q96QE3|ATAD5_HUMAN	-0.481459	0.0388407	-5.2385	0.000816442	0.00739747	-0.718051
WWC3: S863 / sp|Q9ULE0|WWC3_HUMAN	-0.508012	0.051735	-5.23845	0.000816497	0.00739747	-0.718124
HAUS6: S507 / sp|Q7Z4H7|HAUS6_HUMAN	-0.500248	0.0257907	-5.22922	0.00082562	0.00747569	-0.73007
SMARCC1: T398 / sp|Q92922|SMRC1_HUMAN	-0.404256	0.0419943	-5.22674	0.000828095	0.00749364	-0.733288
PPP1R12C: S407 / sp|Q9BZL4|PP12C_HUMAN	0.595119	0.0832229	5.22595	0.000828886	0.00749635	-0.734314
URI1: S442 / sp|O94763|RMP_HUMAN	0.761481	-0.206305	5.22529	0.00082954	0.00749782	-0.735162
SAFB2: T373 / sp|Q14151|SAFB2_HUMAN	0.631983	-0.0205691	5.22399	0.000830843	0.00750515	-0.73685
ERCC5: S323 / sp|P28715|ERCC5_HUMAN	-0.503574	0.0994295	-5.22349	0.000831344	0.00750523	-0.737498
MVD: S96 / sp|P53602|MVD1_HUMAN	0.447726	0.0126202	5.21864	0.000836225	0.00754482	-0.743791
FZD2: T564 / sp|Q14332|FZD2_HUMAN	0.811289	0.124619	5.21743	0.000837445	0.00755136	-0.745359
NDRG1: T328 / sp|Q92597|NDRG1_HUMAN	-0.492041	0.0130392	-5.21425	0.000840663	0.0075759	-0.749482
TNIP1: S15 / sp|Q15025|TNIP1_HUMAN	-0.676323	0.0102571	-5.21345	0.000841481	0.00757669	-0.750528
SFSWAP: S920-S922 / sp|Q12872-2|SFSWA_HUMAN	-0.441861	0.027079	-5.21319	0.000841744	0.00757669	-0.750864
POLDIP3: S387 / sp|Q9BY77|PDIP3_HUMAN	0.591834	0.0754894	5.20989	0.000845104	0.00760244	-0.755146
HELZ: T1296 / sp|P42694|HELZ_HUMAN	-0.389644	-0.00131052	-5.20574	0.000849353	0.00763616	-0.760538
ATAD5: S824 / sp|Q96QE3|ATAD5_HUMAN	0.45426	-0.0204154	5.20339	0.000851763	0.00765332	-0.763584
MID1: T505 / sp|O15344|TRI18_HUMAN	0.65137	0.0572422	5.20247	0.000852716	0.00765737	-0.764787
NCAPD2: S1315 / sp|Q15021|CND1_HUMAN	-0.637724	0.129617	-5.20029	0.000854966	0.00767305	-0.767619
VSIR: S272 / sp|Q9H7M9|VISTA_HUMAN	0.724211	0.053479	5.19916	0.000856139	0.00767906	-0.769092
SRRM2: S1621 / sp|Q9UQ35|SRRM2_HUMAN	-0.442321	0.0126039	-5.19549	0.000859947	0.0077053	-0.773864
RBM8A: S45 / sp|Q9Y5S9-2|RBM8A_HUMAN	0.484128	0.0373581	5.19536	0.000860074	0.0077053	-0.774023
MGA: S2127 / sp|Q8IWI9|MGAP_HUMAN	0.613886	-0.0189634	5.19463	0.000860834	0.00770757	-0.774971
ARHGAP35: S591 / sp|Q9NRY4|RHG35_HUMAN	0.709537	0.207593	5.19168	0.000863915	0.00772759	-0.778812
RAPH1: S610 / sp|Q70E73|RAPH1_HUMAN	0.402134	-0.016699	5.19116	0.000864465	0.00772759	-0.779497
AHNAK: S5099 / sp|Q09666|AHNK_HUMAN	0.592231	0.0707867	5.19104	0.00086459	0.00772759	-0.779653
ARFGEF3: S1741 / sp|Q5TH69|BIG3_HUMAN	0.650152	0.0588763	5.1886	0.000867148	0.00774591	-0.782827
EHD1: S456 / sp|Q9H4M9|EHD1_HUMAN	-1.08524	0.102875	-5.18565	0.000870249	0.00776906	-0.786665
STAU2: T488-S492 / sp|Q9NUL3|STAU2_HUMAN	0.447153	-0.00272837	5.18477	0.000871181	0.00777283	-0.787815
PNN: S690-S692 / sp|Q9H307|PININ_HUMAN	0.479152	-0.0609894	5.18288	0.000873175	0.00778607	-0.790273
ITPRID2: S767 / sp|P28290|ITPI2_HUMAN	-0.381026	0.0349551	-5.1822	0.000873893	0.00778673	-0.791157
ASPM: S605 / sp|Q8IZT6|ASPM_HUMAN	-0.611698	0.0921407	-5.18184	0.000874271	0.00778673	-0.791621
SNX17: S440 / sp|Q15036|SNX17_HUMAN	0.452061	0.000589452	5.18127	0.00087488	0.00778761	-0.79237
IRS2: S391 / sp|Q9Y4H2|IRS2_HUMAN	-0.733655	0.00673522	-5.17914	0.000877144	0.00780031	-0.795148
PARP4: S1722 / sp|Q9UKK3|PARP4_HUMAN	0.421712	0.00861157	5.17839	0.000877937	0.00780031	-0.796119
SRRM2: S1482 / sp|Q9UQ35|SRRM2_HUMAN	-0.422738	-0.00461386	-5.17836	0.000877974	0.00780031	-0.796164
PAICS: S27 / sp|P22234-2|PUR6_HUMAN	-0.443124	0.00025806	-5.178	0.000878353	0.00780031	-0.796628
SLC39A8: S288 / sp|Q9C0K1|S39A8_HUMAN	-0.484351	-0.0472503	-5.17072	0.000886141	0.00786488	-0.806116
LMO7: T714 / sp|Q8WWI1-3|LMO7_HUMAN	-0.439068	0.0101276	-5.1702	0.000886703	0.0078653	-0.806798
SCRIB: S1475 / sp|Q14160-3|SCRIB_HUMAN	0.423566	-0.0181504	5.165	0.000892319	0.00791051	-0.813584
LBR: S67 / sp|Q14739|LBR_HUMAN	0.48127	0.125079	5.16449	0.000892869	0.00791079	-0.814247
TAOK1: S983 / sp|Q7L7X3|TAOK1_HUMAN	0.845386	-0.144636	5.16328	0.000894187	0.00791787	-0.815832
HNRNPH1: S54 / sp|P31943|HNRH1_HUMAN	0.389663	-0.00407005	5.16152	0.000896092	0.00793004	-0.81812
AHNAK2: S1253 / sp|Q8IVF2|AHNK2_HUMAN	0.999836	0.0550923	5.16105	0.000896602	0.00793004	-0.818731
NRCAM: S1230 / sp|Q92823-5|NRCAM_HUMAN	0.46311	0.01599	5.15767	0.000900298	0.00795111	-0.823152
ASPM: S577 / sp|Q8IZT6|ASPM_HUMAN	-0.484751	-0.0500671	-5.15748	0.000900504	0.00795111	-0.823398
KRT7: S14 / sp|P08729|K2C7_HUMAN_contaminant	-0.7202	-0.0937256	-5.15744	0.000900548	0.00795111	-0.823451
NRDC: S96 / sp|O43847-2|NRDC_HUMAN	0.45369	-0.0335375	5.15631	0.000901791	0.00795747	-0.824933
PAK2: S132 / sp|Q13177|PAK2_HUMAN	-0.478818	0.0372886	-5.15372	0.000904626	0.00797446	-0.828306
SEPTIN9: S96 / sp|Q9UHD8|SEPT9_HUMAN	-0.790138	0.215541	-5.15339	0.000904988	0.00797446	-0.828737
ZZEF1: T1512 / sp|O43149|ZZEF1_HUMAN	0.398671	0.0353653	5.15292	0.000905514	0.00797446	-0.829361
RRAGC: T394 / sp|Q9HB90|RRAGC_HUMAN	-0.707781	0.0678338	-5.15265	0.000905808	0.00797446	-0.82971
OSBPL3: S34 / sp|Q9H4L5|OSBL3_HUMAN	0.559033	-0.0549974	5.15128	0.000907317	0.00798313	-0.831499
LUZP1: S745 / sp|Q86V48|LUZP1_HUMAN	-0.441966	0.0337314	-5.14843	0.000910465	0.00800621	-0.835221
UBE2O: S399 / sp|Q9C0C9|UBE2O_HUMAN	-0.506998	0.0211362	-5.14632	0.000912812	0.00801673	-0.837988
TNKS1BP1: S406 / sp|Q9C0C2|TB182_HUMAN	0.410889	0.00666566	5.14626	0.000912872	0.00801673	-0.838058
SHROOM3: S1725 / sp|Q8TF72|SHRM3_HUMAN	0.50252	-0.0531641	5.14593	0.000913239	0.00801673	-0.83849
PLEKHA2: S182 / sp|Q9HB19|PKHA2_HUMAN	0.409397	0.0862082	5.14029	0.000919534	0.00806735	-0.845874
BOD1L1: T2956 / sp|Q8NFC6|BD1L1_HUMAN	0.624064	0.00546564	5.13812	0.000921964	0.00808402	-0.848709
MKI67: T401 / sp|P46013|KI67_HUMAN	-0.502073	0.115059	-5.13532	0.000925118	0.00810701	-0.85238
KRT8: S13 / sp|P05787|K2C8_HUMAN_contaminant	-0.633845	-0.0103673	-5.13393	0.00092668	0.00811604	-0.854193
CERT1: S251 / sp|Q9Y5P4-3|CERT_HUMAN	0.442128	0.0224451	5.13106	0.000929932	0.00813984	-0.857957
MEPCE: T245 / sp|Q7L2J0|MEPCE_HUMAN	-0.634812	0.0462149	-5.13026	0.000930839	0.0081431	-0.859005
TP53I11: S14 / sp|O14683|P5I11_HUMAN	-0.490376	-0.012269	-5.1296	0.000931584	0.00814495	-0.859864
MYO1C: S391 / sp|O00159-3|MYO1C_HUMAN	0.479968	0.0217753	5.12848	0.000932856	0.0081514	-0.861331
EP400: T3152 / sp|Q96L91|EP400_HUMAN	-0.69727	0.00485861	-5.12741	0.000934076	0.00815739	-0.862736
MCM3: S726 / sp|P25205-2|MCM3_HUMAN	0.438279	0.076556	5.11907	0.000943635	0.00823233	-0.873677
FGD6: Y696 / sp|Q6ZV73|FGD6_HUMAN	0.839591	-0.0540103	5.11898	0.000943737	0.00823233	-0.873793
HERC1: T2709 / sp|Q15751|HERC1_HUMAN	0.385752	0.00934043	5.11657	0.000946513	0.00825181	-0.876948
SUPT16H: S982 / sp|Q9Y5B9|SP16H_HUMAN	-0.745074	-0.0790689	-5.11543	0.000947837	0.00825864	-0.878451
AFF4: S836 / sp|Q9UHB7|AFF4_HUMAN	0.451098	0.00642826	5.11323	0.00095039	0.00827616	-0.881342
PPP1R13L: S567 / sp|Q8WUF5|IASPP_HUMAN	0.511983	0.0199836	5.11087	0.00095313	0.00829094	-0.884434
TCOF1: S728 / sp|Q13428-4|TCOF_HUMAN	-0.570648	-0.0636903	-5.11083	0.000953175	0.00829094	-0.884486
HNRNPA1: S199 / sp|P09651|ROA1_HUMAN	-0.394463	0.0161205	-5.10989	0.000954266	0.0082957	-0.885715
SRRM2: T1978 / sp|Q9UQ35|SRRM2_HUMAN	0.400464	-0.0326343	5.10906	0.000955236	0.00829742	-0.886806
KIF21A: S1228 / sp|Q7Z4S6-4|KI21A_HUMAN	0.50273	-0.0194836	5.10879	0.000955552	0.00829742	-0.887162
BORCS7: S45 / sp|Q96B45|BORC7_HUMAN	0.546497	-0.0695516	5.10815	0.000956299	0.00829918	-0.888002
SAFB2: S613 / sp|Q14151|SAFB2_HUMAN	0.384924	-0.0127339	5.10647	0.000958271	0.00831155	-0.890215
AFDN: S1731 / sp|P55196-5|AFAD_HUMAN	0.635823	-0.0534337	5.10451	0.000960571	0.00832158	-0.892791
C19orf47: S306 / sp|Q8N9M1|CS047_HUMAN	-0.612306	0.0962866	-5.10435	0.000960754	0.00832158	-0.892996
HIRA: S549 / sp|P54198|HIRA_HUMAN	-0.500043	-0.0174566	-5.10409	0.000961064	0.00832158	-0.893342
NRBF2: Y119 / sp|Q96F24|NRBF2_HUMAN	0.548901	0.0407108	5.10342	0.000961853	0.00832368	-0.894224
CAMSAP1: T841 / sp|Q5T5Y3-3|CAMP1_HUMAN	0.504219	-0.0663627	5.10166	0.000963924	0.00833688	-0.896535
TJP1: T354 / sp|Q07157|ZO1_HUMAN	-0.700295	0.144977	-5.10078	0.000964962	0.00834112	-0.897691
USP6NL: S798 / sp|Q92738-2|US6NL_HUMAN	-0.433702	0.120453	-5.10026	0.000965574	0.00834116	-0.898373
TLE4: T357 / sp|Q04727-3|TLE4_HUMAN	-0.409362	-0.0190945	-5.09985	0.000966061	0.00834116	-0.898914
FLNB: S2496 / sp|O75369-8|FLNB_HUMAN	-0.402244	0.0264928	-5.09861	0.00096752	0.00834903	-0.900536
ENAH: S516 / sp|Q8N8S7|ENAH_HUMAN	-0.409189	0.0644961	-5.0962	0.000970376	0.00836894	-0.903703
SPECC1: S360 / sp|Q5M775|CYTSB_HUMAN	0.413851	-0.0258208	5.09122	0.000976309	0.00841535	-0.910252
JCAD: T1223 / sp|Q9P266|JCAD_HUMAN	0.4086	0.0582634	5.09072	0.00097691	0.00841578	-0.910914
EPB41L2: S715 / sp|O43491|E41L2_HUMAN	0.464524	-0.0241935	5.08858	0.000979481	0.00842847	-0.913737
PI4K2A: T466 / sp|Q9BTU6|P4K2A_HUMAN	0.478954	-0.014143	5.08857	0.000979489	0.00842847	-0.913746
RPS6: S235-S236 / sp|P62753|RS6_HUMAN	0.509632	-0.026481	5.08598	0.000982598	0.00844605	-0.917151
SH3PXD2A: S406 / sp|Q5TCZ1|SPD2A_HUMAN	-0.605975	0.0664461	-5.08595	0.000982639	0.00844605	-0.917196
JUND: S90 / sp|P17535|JUND_HUMAN	0.841766	0.110032	5.08543	0.000983262	0.00844664	-0.917876
SMAP: S63 / sp|O00193|SMAP_HUMAN	0.374938	0.0244927	5.08456	0.000984313	0.0084509	-0.919024
BOD1L1: S2973 / sp|Q8NFC6|BD1L1_HUMAN	0.436817	0.00818318	5.0801	0.000989712	0.00849247	-0.924901
KHSRP: S184 / sp|Q92945|FUBP2_HUMAN	0.500945	-0.0512762	5.0796	0.00099032	0.00849291	-0.925561
IRF2BP2: S457 / sp|Q7Z5L9|I2BP2_HUMAN	-0.4949	0.00164116	-5.0783	0.000991894	0.00850163	-0.927267
JMJD1C: S1058 / sp|Q15652|JHD2C_HUMAN	-0.528871	0.00750833	-5.07591	0.000994802	0.00851898	-0.930412
NEMF: S833 / sp|O60524|NEMF_HUMAN	0.415393	-0.000604136	5.07572	0.000995035	0.00851898	-0.930664
CEP170: S446 / sp|Q5SW79|CE170_HUMAN	0.464009	-0.072393	5.07448	0.000996548	0.00852707	-0.932297
CD97: S831 / sp|P48960|CD97_HUMAN	0.501925	-0.0205118	5.07403	0.000997099	0.00852707	-0.93289
SARG: S385 / sp|Q9BW04|SARG_HUMAN	0.6076	0.084059	5.07333	0.000997958	0.00852963	-0.933815
SLC6A6: S21 / sp|P31641|SC6A6_HUMAN	-0.614318	-0.10898	-5.06877	0.00100356	0.00856902	-0.93983
FNDC3B: S208 / sp|Q53EP0|FND3B_HUMAN	-0.377023	-0.125944	-5.06867	0.00100369	0.00856902	-0.939968
FUNDC2: S32 / sp|Q9BWH2|FUND2_HUMAN	0.579783	-0.0434976	5.06694	0.00100582	0.00858236	-0.942241
RBL1: S640 / sp|P28749|RBL1_HUMAN	0.771443	0.0905986	5.06572	0.00100732	0.00859041	-0.943849
CABIN1: T1927 / sp|Q9Y6J0|CABIN_HUMAN	0.498332	0.051937	5.06475	0.00100854	0.00859154	-0.945141
PIKFYVE: S318 / sp|Q9Y2I7|FYV1_HUMAN	-0.590411	-0.0679134	-5.06471	0.00100858	0.00859154	-0.945191
USP8: T454 / sp|P40818|UBP8_HUMAN	0.5635	0.0578904	5.06388	0.00100961	0.00859551	-0.946288
PRKD2: S374 / sp|Q9BZL6-3|KPCD2_HUMAN	0.859124	0.0825563	5.06134	0.00101277	0.00861757	-0.949641
TNS3: S944 / sp|Q68CZ2|TENS3_HUMAN	0.364049	0.00878601	5.06039	0.00101394	0.00862274	-0.950885
UIMC1: S101 / sp|Q96RL1|UIMC1_HUMAN	0.379983	-0.0358488	5.05896	0.00101573	0.0086331	-0.952773
HMGN3: S78 / sp|Q15651|HMGN3_HUMAN	-0.502347	0.179407	-5.05742	0.00101765	0.00864467	-0.95481
ZNF609: S433 / sp|O15014|ZN609_HUMAN	-0.450052	0.00636265	-5.05338	0.00102272	0.0086815	-0.960149
BTAF1: T238 / sp|O14981|BTAF1_HUMAN	0.397044	0.0345527	5.05306	0.00102313	0.0086815	-0.960573
ANKLE2: S259 / sp|Q86XL3|ANKL2_HUMAN	-0.471172	0.053071	-5.05249	0.00102384	0.00868274	-0.961324
KMT2B: T667 / sp|Q9UMN6|KMT2B_HUMAN	0.517156	0.064718	5.04767	0.00102993	0.00872952	-0.967693
GTF3C2: S167 / sp|Q8WUA4|TF3C2_HUMAN	-0.458322	-0.0309432	-5.04716	0.00103058	0.00873018	-0.968372
OXSR1: S325 / sp|O95747|OXSR1_HUMAN	-0.547585	-0.0789301	-5.04551	0.00103268	0.00874048	-0.970555
KIDINS220: S1555 / sp|Q9ULH0|KDIS_HUMAN	0.364929	-0.0178632	5.0453	0.00103294	0.00874048	-0.970831
KRT4: S164 / sp|P19013|K2C4_HUMAN_contaminant	-0.366363	-0.0194857	-5.03901	0.00104097	0.00880351	-0.979145
FBRS: T284 / sp|Q9HAH7-1|FBRS_HUMAN	-0.587892	-0.0479272	-5.03576	0.00104515	0.00883398	-0.983452
NKAP: S178 / sp|Q8N5F7|NKAP_HUMAN	-0.587818	-0.0961819	-5.03385	0.00104761	0.00884983	-0.985972
SRRM1: S636 / sp|Q8IYB3|SRRM1_HUMAN	-0.407876	-0.0163307	-5.03109	0.00105118	0.00887511	-0.989631
IDH2: S134 / sp|P48735|IDHP_HUMAN	-0.491176	0.0580085	-5.03048	0.00105197	0.00887685	-0.990436
WDR62: S1237 / sp|O43379-4|WDR62_HUMAN	0.665836	0.0285381	5.02901	0.00105388	0.00888742	-0.992383
ZNF148: T788 / sp|Q9UQR1|ZN148_HUMAN	0.484845	0.0529454	5.02862	0.00105439	0.00888742	-0.992902
H1-5: T138 / sp|P16401|H15_HUMAN	-0.63399	0.125985	-5.02415	0.00106022	0.00893164	-0.998827
SPTBN1: Y17 / sp|Q01082-3|SPTB2_HUMAN	0.48912	-0.0107555	5.02092	0.00106446	0.00896242	-1.00311
PRR12: S340 / sp|Q9ULL5|PRR12_HUMAN	-0.579774	0.0531787	-5.0199	0.0010658	0.00896876	-1.00447
DOCK4: S1629 / sp|Q8N1I0-3|DOCK4_HUMAN	-0.608376	0.0262945	-5.01912	0.00106683	0.00896979	-1.0055
SCRIB: S1232 / sp|Q14160-3|SCRIB_HUMAN	0.419179	0.0151223	5.01872	0.00106736	0.00896979	-1.00603
AFDN: S1500 / sp|P55196-5|AFAD_HUMAN	0.574989	-0.06576	5.01816	0.0010681	0.00896979	-1.00677
KRT8: S31 / sp|P05787|K2C8_HUMAN_contaminant	-0.67296	-0.0383042	-5.01802	0.00106828	0.00896979	-1.00696
RAB3GAP1: T542 / sp|Q15042|RB3GP_HUMAN	0.536423	-0.114074	5.0171	0.00106949	0.00897497	-1.00817
MSH6: S321 / sp|P52701|MSH6_HUMAN	-0.373346	0.00419802	-5.01579	0.00107122	0.00898455	-1.00991
RALBP1: S30 / sp|Q15311|RBP1_HUMAN	-0.619491	-0.00360335	-5.01283	0.00107514	0.00901251	-1.01383
PRRC2B: S980 / sp|Q5JSZ5|PRC2B_HUMAN	2.3514	-0.75936	5.00918	0.00108001	0.00904833	-1.01868
DCAF8: T67 / sp|Q5TAQ9|DCAF8_HUMAN	-0.470281	-0.00939668	-5.00762	0.0010821	0.00906088	-1.02076
GOLPH3L: S32 / sp|Q9H4A5|GLP3L_HUMAN	0.577136	0.069896	5.0062	0.00108399	0.00907174	-1.02264
SRRM2: S820 / sp|Q9UQ35|SRRM2_HUMAN	-0.372141	0.0073731	-5.00097	0.00109103	0.00912564	-1.02959
CANX: S618 / sp|P27824-2|CALX_HUMAN	-0.395761	0.0023157	-4.99922	0.0010934	0.00914042	-1.03192
PRR12: S865 / sp|Q9ULL5|PRR12_HUMAN	-0.522688	-0.0315898	-4.99867	0.00109414	0.00914162	-1.03265
NIFK: T223 / sp|Q9BYG3|MK67I_HUMAN	-0.406338	0.0459642	-4.99806	0.00109496	0.00914347	-1.03345
ZZEF1: S1509 / sp|O43149|ZZEF1_HUMAN	1.26912	0.016029	4.99643	0.00109718	0.00915694	-1.03562
AHNAK2: S457 / sp|Q8IVF2|AHNK2_HUMAN	0.507549	0.0566715	4.99587	0.00109794	0.00915829	-1.03637
SRRM2: S778 / sp|Q9UQ35|SRRM2_HUMAN	0.474905	0.0171151	4.99425	0.00110014	0.00917168	-1.03852
ARID3A: S101 / sp|Q99856|ARI3A_HUMAN	-0.753974	0.172734	-4.99329	0.00110145	0.00917489	-1.03979
KRT8: S477 / sp|P05787|K2C8_HUMAN_contaminant	0.503171	-0.143835	4.99297	0.00110189	0.00917489	-1.04022
PARD3: T1347 / sp|Q8TEW0|PARD3_HUMAN	-0.454736	-0.0622121	-4.9924	0.00110267	0.00917489	-1.04098
MGA: S3059 / sp|Q8IWI9|MGAP_HUMAN	-0.462538	-0.0194924	-4.99155	0.00110383	0.00917489	-1.04211
TJP1: S313-S315 / sp|Q07157|ZO1_HUMAN	0.519839	-0.0144836	4.99135	0.0011041	0.00917489	-1.04238
SLTM: S374 / sp|Q9NWH9|SLTM_HUMAN	0.439998	0.0330899	4.99132	0.00110414	0.00917489	-1.04241
BRCA2: Y91 / sp|P51587|BRCA2_HUMAN	-0.590564	0.079843	-4.9899	0.00110609	0.00918609	-1.04431
PGM3: S92 / sp|O95394-4|AGM1_HUMAN	-0.371575	0.0424609	-4.98919	0.00110706	0.00918915	-1.04525
TRIM28: S489 / sp|Q13263|TIF1B_HUMAN	0.867727	-0.173264	4.98846	0.00110806	0.00919244	-1.04622
RAP1GAP2: S586 / sp|Q684P5|RPGP2_HUMAN	-0.547255	0.0102982	-4.98618	0.0011112	0.0092135	-1.04926
AHNAK2: S4962 / sp|Q8IVF2|AHNK2_HUMAN	0.678559	0.0260868	4.98243	0.00111637	0.00925133	-1.05424
PHF10: T40 / sp|Q8WUB8|PHF10_HUMAN	0.418754	0.0803591	4.97924	0.0011208	0.00928021	-1.05849
VIM: Y11 / sp|P08670|VIME_HUMAN	-0.430696	-0.0310915	-4.97894	0.00112122	0.00928021	-1.0589
FRYL: S1533 / sp|O94915|FRYL_HUMAN	0.743726	-0.1453	4.97794	0.00112261	0.00928021	-1.06023
KIAA1671: S1156 / sp|Q9BY89|K1671_HUMAN	0.695187	0.190955	4.97788	0.0011227	0.00928021	-1.06031
SPTBN1: T2195 / sp|Q01082|SPTB2_HUMAN	0.606485	-0.0708841	4.97773	0.0011229	0.00928021	-1.06051
DBNDD1: T243 / sp|Q9H9R9-3|DBND1_HUMAN	0.736038	0.15829	4.97675	0.00112427	0.00928461	-1.06181
PRRC2C: S2696 / sp|Q9Y520-7|PRC2C_HUMAN	-0.433724	0.0308444	-4.97612	0.00112515	0.00928461	-1.06266
NFKB2: S23 / sp|Q00653|NFKB2_HUMAN	-0.805807	-0.0774498	-4.97604	0.00112526	0.00928461	-1.06276
NMD3: T470 / sp|Q96D46|NMD3_HUMAN	0.64559	-0.0485314	4.97476	0.00112704	0.0092943	-1.06446
MYO5A: S600 / sp|Q9Y4I1-3|MYO5A_HUMAN	0.449082	-0.0147491	4.97376	0.00112846	0.00930091	-1.0658
NCAPG: S959 / sp|Q9BPX3|CND3_HUMAN	-0.435402	0.059219	-4.97188	0.00113109	0.00931755	-1.0683
DKC1: S21 / sp|O60832|DKC1_HUMAN	-0.418428	-0.00969837	-4.97082	0.00113257	0.00932474	-1.06971
ARHGEF2: S932 / sp|Q92974|ARHG2_HUMAN	0.388475	-0.00332131	4.96902	0.0011351	0.00934057	-1.07211
MCMBP: T160 / sp|Q9BTE3|MCMBP_HUMAN	-0.466864	0.0341426	-4.96714	0.00113777	0.00935743	-1.07463
RBM27: S1020 / sp|Q9P2N5|RBM27_HUMAN	0.626674	0.0967311	4.96619	0.00113911	0.00936345	-1.0759
SLAIN2: S48 / sp|Q9P270|SLAI2_HUMAN	-0.422632	0.0334948	-4.9647	0.00114122	0.00936747	-1.07788
BAD: S99 / sp|Q92934|BAD_HUMAN	-0.437824	0.00714364	-4.96463	0.00114131	0.00936747	-1.07797
SH3KBP1: T593 / sp|Q96B97|SH3K1_HUMAN	-0.454248	0.044907	-4.96454	0.00114145	0.00936747	-1.07809
WDHD1: S383 / sp|O75717|WDHD1_HUMAN	-0.48938	0.00820102	-4.96245	0.00114442	0.00938526	-1.08088
CLSPN: S810 / sp|Q9HAW4|CLSPN_HUMAN	0.613129	0.144325	4.96215	0.00114484	0.00938526	-1.08128
RBM7: S204 / sp|Q9Y580|RBM7_HUMAN	1.00931	-0.214347	4.95978	0.00114822	0.00940441	-1.08445
ARHGEF40: S401 / sp|Q8TER5|ARH40_HUMAN	0.627634	-0.0749661	4.95963	0.00114844	0.00940441	-1.08465
ITPRID2: S737 / sp|P28290|ITPI2_HUMAN	0.397034	-0.0275757	4.95921	0.00114903	0.00940441	-1.0852
MIA2: S1243 / sp|Q96PC5|MIA2_HUMAN	-0.394417	0.0534393	-4.95854	0.00114999	0.00940724	-1.0861
CUL9: S930 / sp|Q8IWT3|CUL9_HUMAN	0.45932	0.0196416	4.9573	0.00115177	0.00941659	-1.08776
CDC42EP4: S105 / sp|Q9H3Q1|BORG4_HUMAN	0.44382	-0.0843094	4.95688	0.00115237	0.00941659	-1.08832
RIN1: S292 / sp|Q13671|RIN1_HUMAN	0.566915	0.0601252	4.95466	0.00115555	0.00943267	-1.09127
SLTM: S923 / sp|Q9NWH9|SLTM_HUMAN	0.488331	0.0363931	4.95464	0.00115558	0.00943267	-1.0913
USP32: S1397-S1398 / sp|Q8NFA0|UBP32_HUMAN	-0.413752	-0.0212684	-4.95355	0.00115714	0.00943787	-1.09276
ATG2B: S493 / sp|Q96BY7|ATG2B_HUMAN	0.695555	0.102426	4.95317	0.0011577	0.00943787	-1.09327
TAF1: S524 / sp|P21675-4|TAF1_HUMAN	-0.435096	0.00283986	-4.95291	0.00115807	0.00943787	-1.09362
MAP1B: T1503 / sp|P46821|MAP1B_HUMAN	0.369697	-0.0223091	4.95134	0.00116034	0.0094513	-1.09572
LAMTOR1: S27 / sp|Q6IAA8|LTOR1_HUMAN	0.438053	-0.0352106	4.94899	0.00116373	0.00947387	-1.09885
PALLD: S641 / sp|Q8WX93|PALLD_HUMAN	0.505682	0.0691021	4.94719	0.00116634	0.00949005	-1.10126
ARAP3: S695 / sp|Q8WWN8|ARAP3_HUMAN	-0.598322	-0.036955	-4.94518	0.00116926	0.00950505	-1.10394
MAPRE2: S228 / sp|Q15555|MARE2_HUMAN	-0.59151	0.149345	-4.94507	0.00116943	0.00950505	-1.1041
SRRM1: S756 / sp|Q8IYB3|SRRM1_HUMAN	-0.479899	0.000950396	-4.9445	0.00117027	0.00950677	-1.10486
PNN: S100 / sp|Q9H307|PININ_HUMAN	-0.452023	-0.00111582	-4.94406	0.0011709	0.00950688	-1.10545
HUWE1: S1736 / sp|Q7Z6Z7|HUWE1_HUMAN	0.512563	-0.0584921	4.94258	0.00117307	0.00951937	-1.10743
FAM83D: S486 / sp|Q9H4H8|FA83D_HUMAN	0.604745	-0.0329009	4.94187	0.0011741	0.00952062	-1.10837
EPB41L1: S540 / sp|Q9H4G0|E41L1_HUMAN	0.428804	0.0284122	4.94162	0.00117447	0.00952062	-1.10871
PKM: S406 / sp|P14618|KPYM_HUMAN	0.508476	0.0525368	4.94097	0.00117542	0.00952329	-1.10958
MKI67: S1136 / sp|P46013|KI67_HUMAN	0.487321	-0.104762	4.94015	0.00117662	0.00952796	-1.11068
RPRD2: S1099 / sp|Q5VT52|RPRD2_HUMAN	0.464668	-0.0316922	4.93924	0.00117795	0.00952995	-1.11189
C18orf25: S66 / sp|Q96B23|CR025_HUMAN	1.14021	0.0217375	4.93913	0.00117812	0.00952995	-1.11204
DCAF8: S71 / sp|Q5TAQ9|DCAF8_HUMAN	-0.536484	-0.00181757	-4.93821	0.00117947	0.00953584	-1.11327
MPDZ: S488 / sp|O75970|MPDZ_HUMAN	0.409014	0.00300276	4.93767	0.00118026	0.00953716	-1.11399
AFAP1L2: S374 / sp|Q8N4X5-4|AF1L2_HUMAN	0.389815	-0.0194724	4.93638	0.00118216	0.00954743	-1.11572
DENND4C: S1672 / sp|Q5VZ89-7|DEN4C_HUMAN	0.365475	-0.020102	4.93244	0.00118798	0.00958936	-1.12099
BCR: T302 / sp|P11274|BCR_HUMAN	0.707358	-0.122738	4.92954	0.00119228	0.00961515	-1.12487
AFTPH: S382 / sp|Q6ULP2-9|AFTIN_HUMAN	0.396334	-0.0249513	4.92944	0.00119244	0.00961515	-1.12501
HBS1L: S49 / sp|Q9Y450|HBS1L_HUMAN	0.38324	-0.0108532	4.92892	0.00119321	0.0096163	-1.1257
NCAPH: T49 / sp|Q15003|CND2_HUMAN	0.442384	0.0798211	4.92769	0.00119504	0.00962356	-1.12735
RCOR1: S260 / sp|Q9UKL0|RCOR1_HUMAN	-0.493688	0.114679	-4.92747	0.00119537	0.00962356	-1.12765
SF3B1: T296 / sp|O75533|SF3B1_HUMAN	-0.422905	-0.0110893	-4.92701	0.00119606	0.00962403	-1.12827
G3BP1: S149 / sp|Q13283|G3BP1_HUMAN	0.37768	0.0384286	4.92471	0.00119949	0.00964657	-1.13134
TSC2: S664 / sp|P49815|TSC2_HUMAN	0.46549	0.0514463	4.9234	0.00120146	0.00965725	-1.1331
SHROOM3: S1021 / sp|Q8TF72|SHRM3_HUMAN	-0.386769	0.03338	-4.92276	0.00120242	0.00965991	-1.13396
STX4: S36 / sp|Q12846|STX4_HUMAN	0.528401	-0.00911195	4.92144	0.0012044	0.00967075	-1.13573
ARHGEF11: S632 / sp|O15085-2|ARHGB_HUMAN	-0.393902	-0.0254282	-4.92095	0.00120514	0.00967157	-1.13638
PDLIM7: S217 / sp|Q9NR12|PDLI7_HUMAN	0.830346	0.0572877	4.91931	0.00120761	0.00968633	-1.13858
ACIN1: S983 / sp|Q9UKV3|ACINU_HUMAN	0.373756	0.013236	4.91886	0.00120829	0.00968667	-1.13919
CARMIL1: S1315 / sp|Q5VZK9|CARL1_HUMAN	0.579403	0.108868	4.91683	0.00121135	0.00970185	-1.1419
RBM15B: S562 / sp|Q8NDT2|RB15B_HUMAN	0.703766	-0.0625932	4.91676	0.00121146	0.00970185	-1.142
MPDZ: S230 / sp|O75970|MPDZ_HUMAN	0.474589	-0.0537203	4.91035	0.00122121	0.00977388	-1.1506
ARHGAP21: S612 / sp|Q5T5U3|RHG21_HUMAN	0.778919	-0.0465798	4.90972	0.00122217	0.00977388	-1.15145
TP53BP1: S1661 / sp|Q12888-2|TP53B_HUMAN	-0.40276	0.0153701	-4.90948	0.00122254	0.00977388	-1.15177
WASHC2A: S284 / sp|Q641Q2|WAC2A_HUMAN	0.422378	-0.051163	4.90917	0.00122302	0.00977388	-1.15219
SLAIN2: S377 / sp|Q9P270|SLAI2_HUMAN	-0.495714	0.0646754	-4.90784	0.00122505	0.00978498	-1.15397
RACGAP1: T342 / sp|Q9H0H5|RGAP1_HUMAN	-0.563133	-0.0123289	-4.90524	0.00122903	0.00981167	-1.15745
DHX29: S251 / sp|Q7Z478|DHX29_HUMAN	0.517808	-0.00723781	4.90236	0.00123348	0.00984201	-1.16133
EPB41L1: S784 / sp|Q9H4G0|E41L1_HUMAN	0.386249	-0.00928372	4.90017	0.00123686	0.0098638	-1.16426
RALGAPA1: S721 / sp|Q6GYQ0-2|RGPA1_HUMAN	0.407909	0.0589162	4.89865	0.00123921	0.00987741	-1.1663
EXOC4: S220 / sp|Q96A65|EXOC4_HUMAN	0.439399	0.0255361	4.89764	0.00124079	0.00988482	-1.16767
JPT1: S119 / sp|Q9UK76|JUPI1_HUMAN	0.445468	-0.0593705	4.89578	0.00124367	0.00990263	-1.17016
IREB2: S177 / sp|P48200|IREB2_HUMAN	1.24725	-0.0981265	4.89439	0.00124585	0.00991477	-1.17204
FRY: S2487 / sp|Q5TBA9|FRY_HUMAN	-0.669951	0.136403	-4.89375	0.00124684	0.00991751	-1.17289
RBM14: S280 / sp|Q96PK6|RBM14_HUMAN	0.547559	-0.00423433	4.89215	0.00124935	0.00992788	-1.17505
HIRA: S675 / sp|P54198|HIRA_HUMAN	0.630166	-0.0330112	4.89208	0.00124945	0.00992788	-1.17513
SRRM2: S1582 / sp|Q9UQ35|SRRM2_HUMAN	-0.666347	0.0240896	-4.89073	0.00125157	0.00993956	-1.17695
RPL19: S13 / sp|P84098|RL19_HUMAN	-0.406164	-0.0479093	-4.88749	0.00125667	0.00997486	-1.18132
MAP4: T28 / sp|P27816-4|MAP4_HUMAN	0.512986	0.0536905	4.88589	0.0012592	0.00998891	-1.18347
TLE3: T333 / sp|Q04726-4|TLE3_HUMAN	-0.848596	-0.031635	-4.88515	0.00126035	0.00998891	-1.18446
PRKD2: T211 / sp|Q9BZL6-3|KPCD2_HUMAN	0.534582	-0.0549199	4.88512	0.00126041	0.00998891	-1.1845
JCAD: S1304 / sp|Q9P266|JCAD_HUMAN	0.513327	-0.0177995	4.88338	0.00126316	0.0100029	-1.18684
PEAK1: T813 / sp|Q9H792|PEAK1_HUMAN	-0.586505	-0.0511871	-4.88318	0.00126348	0.0100029	-1.18712
U2AF1: Y21 / sp|Q01081|U2AF1_HUMAN	-0.481428	-0.0471856	-4.88179	0.00126568	0.0100151	-1.18898
ZNF638: S1401 / sp|Q14966|ZN638_HUMAN	-0.467614	0.104348	-4.87808	0.00127159	0.0100566	-1.19398
RAPH1: S1185 / sp|Q70E73|RAPH1_HUMAN	0.378405	-0.0565778	4.87723	0.00127295	0.0100622	-1.19513
UBE4B: S105 / sp|O95155-4|UBE4B_HUMAN	0.456182	-0.052596	4.87439	0.0012775	0.0100928	-1.19895
CROCC: S1460 / sp|Q5TZA2|CROCC_HUMAN	0.393522	-0.00316004	4.87368	0.00127864	0.0100928	-1.19991
SPAG9: S203 / sp|O60271|JIP4_HUMAN	-0.555196	-0.0567744	-4.87357	0.00127881	0.0100928	-1.20006
NOLC1: S514 / sp|Q14978-2|NOLC1_HUMAN	-0.465556	0.0255764	-4.87236	0.00128075	0.0101029	-1.20168
DCDC2: T67 / sp|Q9UHG0|DCDC2_HUMAN	0.504857	0.177229	4.87105	0.00128285	0.0101142	-1.20344
ASPH: S18 / sp|Q12797|ASPH_HUMAN	0.396642	0.117669	4.87057	0.00128364	0.0101152	-1.2041
LARP4B: S718 / sp|Q92615|LAR4B_HUMAN	-0.427953	0.111381	-4.87009	0.0012844	0.010116	-1.20474
AKAP1: S445 / sp|Q92667|AKAP1_HUMAN	0.413801	0.0217765	4.86936	0.00128558	0.0101201	-1.20573
MPRIP: S1016 / sp|Q6WCQ1|MPRIP_HUMAN	0.560199	-0.089284	4.86802	0.00128775	0.0101319	-1.20753
SLC12A4: S51 / sp|Q9UP95|S12A4_HUMAN	0.533729	0.0870411	4.86715	0.00128915	0.010136	-1.2087
ATAD5: S44 / sp|Q96QE3|ATAD5_HUMAN	-0.371591	-0.00624369	-4.86688	0.0012896	0.010136	-1.20907
WASHC2A: S728 / sp|Q641Q2|WAC2A_HUMAN	0.394879	-0.012996	4.86495	0.00129273	0.0101537	-1.21167
PRPF38B: S534 / sp|Q5VTL8|PR38B_HUMAN	-0.370154	0.0443901	-4.86467	0.00129318	0.0101537	-1.21205
RPRD2: S928 / sp|Q5VT52|RPRD2_HUMAN	-0.375196	0.0268335	-4.86398	0.00129431	0.0101573	-1.21298
PARD3: S695 / sp|Q8TEW0|PARD3_HUMAN	0.353124	-0.00963917	4.86153	0.0012983	0.0101834	-1.21629
ELF1: S432 / sp|P32519|ELF1_HUMAN	0.704537	0.152823	4.8603	0.00130031	0.0101939	-1.21795
MNAT1: T51 / sp|P51948|MAT1_HUMAN	-0.422703	-0.0578258	-4.85568	0.00130789	0.0102452	-1.22418
ANXA2: Y48 / sp|P07355-2|ANXA2_HUMAN	0.441853	0.0392015	4.85549	0.0013082	0.0102452	-1.22444
ARVCF: S915 / sp|O00192|ARVC_HUMAN	-0.466085	-0.0110378	-4.85374	0.00131109	0.0102626	-1.2268
TNFAIP3: S537 / sp|P21580|TNAP3_HUMAN	-0.594534	0.156913	-4.85231	0.00131345	0.0102758	-1.22873
CROCC: S494 / sp|Q5TZA2|CROCC_HUMAN	0.423548	-0.0147571	4.85187	0.00131418	0.0102762	-1.22933
SMG6: S438 / sp|Q86US8|EST1A_HUMAN	-0.44536	0.0570296	-4.84711	0.00132208	0.0103327	-1.23575
RBMX: S261 / sp|P38159|RBMX_HUMAN	0.468108	0.00153813	4.84662	0.0013229	0.010333	-1.23642
CABIN1: S1442 / sp|Q9Y6J0|CABIN_HUMAN	0.65404	-0.0383287	4.84596	0.00132399	0.010333	-1.23731
RNF25: S450 / sp|Q96BH1|RNF25_HUMAN	0.476617	0.0460875	4.84586	0.00132415	0.010333	-1.23744
UFL1: S431 / sp|O94874|UFL1_HUMAN	-0.38264	0.0185818	-4.84482	0.00132589	0.0103413	-1.23885
IRS2: S736 / sp|Q9Y4H2|IRS2_HUMAN	-0.409158	0.0999296	-4.8439	0.00132743	0.010348	-1.24009
RAB11FIP5: S482 / sp|Q9BXF6|RFIP5_HUMAN	0.563211	-0.0720924	4.84316	0.00132867	0.010352	-1.24109
ZC3H8: S59 / sp|Q8N5P1|ZC3H8_HUMAN	0.537729	0.00908606	4.84278	0.00132931	0.010352	-1.24161
RPS6: S244 / sp|P62753|RS6_HUMAN	0.848067	-0.0215888	4.84178	0.00133098	0.0103598	-1.24296
VARS1: S1225 / sp|P26640|SYVC_HUMAN	0.723445	0.108617	4.84089	0.00133248	0.0103662	-1.24417
SLC20A2: S422 / sp|Q08357|S20A2_HUMAN	0.645061	0.152333	4.84016	0.00133371	0.0103704	-1.24515
TMCO1: S111 / sp|Q9UM00|TMCO1_HUMAN	0.510154	0.00267767	4.8386	0.00133634	0.0103855	-1.24726
AHNAK2: S447 / sp|Q8IVF2|AHNK2_HUMAN	0.427527	0.0266435	4.83663	0.00133965	0.0104054	-1.24992
PLCB3: S1105 / sp|Q01970|PLCB3_HUMAN	0.462302	0.00747135	4.83627	0.00134026	0.0104054	-1.25041
TLN1: S1225 / sp|Q9Y490|TLN1_HUMAN	0.462199	-0.0470427	4.83457	0.00134313	0.0104224	-1.25271
CFL1: S24 / sp|P23528|COF1_HUMAN	0.496368	0.052496	4.83329	0.0013453	0.010434	-1.25444
CREB1: S142 / sp|P16220|CREB1_HUMAN	0.535545	-0.0277327	4.83246	0.00134671	0.0104395	-1.25556
MAP4: S269 / sp|P27816-4|MAP4_HUMAN	0.494309	0.044883	4.83143	0.00134847	0.0104479	-1.25696
ZC3H14: S409 / sp|Q6PJT7|ZC3HE_HUMAN	0.362647	0.00856391	4.83068	0.00134974	0.0104524	-1.25797
SLC4A2: S113 / sp|P04920|B3A2_HUMAN	0.653868	-0.0585988	4.82845	0.00135355	0.0104766	-1.261
SNX17: S415 / sp|Q15036|SNX17_HUMAN	0.404854	0.0130803	4.82493	0.00135957	0.0105179	-1.26575
SEC61B: T47 / sp|P60468|SC61B_HUMAN	0.735908	0.0500699	4.82451	0.00136029	0.0105181	-1.26632
USP1: S327 / sp|O94782|UBP1_HUMAN	-0.504931	0.0749882	-4.82328	0.00136241	0.0105291	-1.26799
FKBP15: S1164 / sp|Q5T1M5|FKB15_HUMAN	-0.375852	0.0107494	-4.82259	0.00136361	0.0105295	-1.26893
ABCA13: S2280 / sp|Q86UQ4-4|ABCAD_HUMAN	-0.579306	0.0188656	-4.82245	0.00136384	0.0105295	-1.26912
SF3B1: S129 / sp|O75533|SF3B1_HUMAN	-0.401694	-0.0408276	-4.82183	0.00136491	0.0105309	-1.26996
IKBKB: S550 / sp|O14920|IKKB_HUMAN	0.473958	-0.0319528	4.82152	0.00136544	0.0105309	-1.27037
SDC1: S285 / sp|P18827|SDC1_HUMAN	0.791959	0.072896	4.82115	0.00136608	0.0105309	-1.27088
NUMA1: S1887 / sp|Q14980|NUMA1_HUMAN	-0.597216	0.0992851	-4.82018	0.00136775	0.0105384	-1.27219
TP53BP1: S530 / sp|Q12888-2|TP53B_HUMAN	-0.503323	-0.0344884	-4.81926	0.00136935	0.0105454	-1.27344
SPECC1: S847 / sp|Q5M775|CYTSB_HUMAN	0.41697	0.0427711	4.81774	0.00137198	0.0105603	-1.2755
ZNF768: S23 / sp|Q9H5H4|ZN768_HUMAN	0.83646	-0.00604741	4.8151	0.00137657	0.0105903	-1.27908
MPZL1: S206 / sp|O95297|MPZL1_HUMAN	0.382701	-0.0265076	4.81128	0.00138324	0.0106362	-1.28426
SUPT16H: S1023 / sp|Q9Y5B9|SP16H_HUMAN	0.59549	0.143855	4.80805	0.00138889	0.0106743	-1.28864
SAFB: S384 / sp|Q15424-3|SAFB1_HUMAN	0.403758	0.035655	4.80572	0.00139299	0.0107004	-1.2918
MATR3: S705 / sp|P43243|MATR3_HUMAN	0.397638	0.0344129	4.80017	0.00140281	0.0107704	-1.29933
SGTA: S301 / sp|O43765|SGTA_HUMAN	0.775473	-0.0417363	4.79873	0.00140538	0.0107775	-1.3013
FAM83H: S647 / sp|Q6ZRV2|FA83H_HUMAN	-0.449842	0.0544785	-4.79857	0.00140566	0.0107775	-1.30151
LARP4B: S498 / sp|Q92615|LAR4B_HUMAN	-0.367871	0.032028	-4.7983	0.00140613	0.0107775	-1.30187
TSSC4: S143 / sp|Q9Y5U2|TSSC4_HUMAN	-0.404486	-0.00455568	-4.79807	0.00140656	0.0107775	-1.30219
WASHC2A: S772 / sp|Q641Q2|WAC2A_HUMAN	0.455764	0.0366134	4.79685	0.00140873	0.0107887	-1.30385
ERCC6L: S807 / sp|Q2NKX8|ERC6L_HUMAN	-0.459275	-0.00944781	-4.79614	0.00141	0.010793	-1.30481
ARHGEF10: S379 / sp|O15013|ARHGA_HUMAN	0.477693	0.0419524	4.79495	0.00141212	0.0108038	-1.30643
SART1: S448 / sp|O43290|SNUT1_HUMAN	0.513867	0.0556964	4.79438	0.00141315	0.0108063	-1.30721
SRRM1: S754-S756 / sp|Q8IYB3|SRRM1_HUMAN	-0.367856	-0.00470166	-4.79248	0.00141655	0.0108268	-1.30978
NRBF2: S120 / sp|Q96F24|NRBF2_HUMAN	0.667159	0.133285	4.79017	0.00142071	0.0108532	-1.31293
GTF2F1: T446 / sp|P35269|T2FA_HUMAN	0.472279	0.0335125	4.7892	0.00142245	0.0108611	-1.31424
RALGPS2: S23 / sp|Q86X27|RGPS2_HUMAN	0.381027	0.0919198	4.78846	0.00142379	0.0108658	-1.31525
CIT: S1385 / sp|O14578-4|CTRO_HUMAN	-0.475204	0.0222181	-4.7831	0.0014335	0.0109345	-1.32254
[truncated: 13,249 more rows]

## Sheet: A549 - inf+alc over inf
Site	logFC	AveExpr	t	P.Value	adj.P.Val	B
TAX1BP1: S254 / sp|Q86VP1-2|TAXB1_HUMAN	2.38853	1.26022	19.3737	1.11844e-07	0.00116306	7.93829
CAST: S34 / sp|P20810-6|ICAL_HUMAN	-1.54173	-0.929716	-17.9998	1.92162e-07	0.00116306	7.54625
EIF3D: S161 / sp|O15371|EIF3D_HUMAN	-1.72061	-0.870786	-17.048	2.86311e-07	0.00116306	7.24477
STAT1: Y701 / sp|P42224|STAT1_HUMAN	2.40443	1.52733	15.9114	4.7442e-07	0.00116306	6.84821
SMG9: S53 / sp|Q9H0W8|SMG9_HUMAN	-1.62145	-0.529895	-15.8097	4.97178e-07	0.00116306	6.81061
DTD1: S182 / sp|Q8TEA8|DTD1_HUMAN	-1.56836	-0.834452	-15.7285	5.16223e-07	0.00116306	6.78035
RPL4: T420 / sp|P36578|RL4_HUMAN	-1.42377	-0.26049	-15.2385	6.50325e-07	0.00116306	6.59257
WNK1: S2553 / sp|Q9H4A3-7|WNK1_HUMAN	-1.51497	-0.39209	-15.1283	6.85654e-07	0.00116306	6.54911
SMG9: T56 / sp|Q9H0W8|SMG9_HUMAN	-1.66927	-0.546047	-15.1258	6.86487e-07	0.00116306	6.54811
SRRM2: S182 / sp|Q9UQ35|SRRM2_HUMAN	1.39715	0.622501	14.6889	8.49762e-07	0.00118076	6.37115
MAGI3: S1299 / sp|Q5TCQ9-1|MAGI3_HUMAN	-1.64585	-0.461252	-14.5056	9.30998e-07	0.00118076	6.29464
WNK1: S2548-S2549 / sp|Q9H4A3-7|WNK1_HUMAN	-1.37273	-0.398003	-14.434	9.65118e-07	0.00118076	6.26434
ZNF280B: S122 / sp|Q86YH2|Z280B_HUMAN	-1.86885	-0.979932	-14.3504	1.00668e-06	0.00118076	6.22876
RNF213: S82 / sp|Q63HN8|RN213_HUMAN	1.53763	1.34328	14.1702	1.10342e-06	0.00120178	6.15099
EI24: S56 / sp|O14681|EI24_HUMAN	-1.18488	-0.411867	-13.9505	1.23591e-06	0.00125635	6.05425
KRT7: S254 / sp|P08729|K2C7_HUMAN_contaminant	1.38872	0.879528	13.5752	1.50582e-06	0.00143504	5.88407
ACIN1: S647 / sp|Q9UKV3|ACINU_HUMAN	1.51075	0.633651	13.1259	1.92057e-06	0.00157549	5.67167
LARP4B: S424 / sp|Q92615|LAR4B_HUMAN	-1.11344	-0.41921	-13.0819	1.96773e-06	0.00157549	5.65032
TNIP1: S169 / sp|Q15025|TNIP1_HUMAN	-1.30634	-0.980511	-13.0199	2.03638e-06	0.00157549	5.6201
SEC61B: S38 / sp|P60468|SC61B_HUMAN	-1.25554	-0.404209	-12.9576	2.10808e-06	0.00157549	5.58954
MCM7: S156 / sp|P33993|MCM7_HUMAN	-1.56803	-0.740882	-12.9058	2.16982e-06	0.00157549	5.56401
SQSTM1: S233 / sp|Q13501|SQSTM_HUMAN	1.51655	0.601708	12.6345	2.52873e-06	0.00175264	5.42791
H1-3: T180 / sp|P16402|H13_HUMAN	-1.07589	-0.593067	-12.5288	2.68628e-06	0.00175936	5.37386
OPTN: S218 / sp|Q96CV9|OPTN_HUMAN	-1.16853	-0.34288	-12.476	2.7692e-06	0.00175936	5.3466
CLASRP: S317-T319 / sp|Q8N2M8|CLASR_HUMAN	1.41932	0.632932	12.3722	2.94061e-06	0.00179354	5.29264
ZNF646: S1442 / sp|O15015|ZN646_HUMAN	-1.42736	-0.895441	-12.1918	3.26762e-06	0.00191633	5.19748
PCNT: S3089 / sp|O95613|PCNT_HUMAN	-1.55324	-0.797859	-12.0923	3.46557e-06	0.00195715	5.14418
MAP3K20: S691 / sp|Q9NYL2|M3K20_HUMAN	-1.00824	-0.545012	-12.0275	3.60164e-06	0.00196135	5.10919
TBC1D9B: S547 / sp|Q66K14|TBC9B_HUMAN	1.40476	1.10601	11.8419	4.02626e-06	0.00205648	5.00756
EIF4G1: T1186 / sp|Q04637-9|IF4G1_HUMAN	-1.35548	-0.743712	-11.8338	4.04607e-06	0.00205648	5.00308
ATG2B: S720 / sp|Q96BY7|ATG2B_HUMAN	1.64206	1.06161	11.7756	4.19136e-06	0.00206161	4.97078
EEF1G: T280 / sp|P26641-2|EF1G_HUMAN	-1.11536	-0.772616	-11.6957	4.40032e-06	0.00209675	4.92616
TAX1BP1: T426 / sp|Q86VP1-2|TAXB1_HUMAN	1.58432	0.714409	11.6176	4.61638e-06	0.00213305	4.8821
ARPC1B: S361 / sp|O15143|ARC1B_HUMAN	1.23621	0.496646	11.5049	4.94934e-06	0.00221963	4.8179
TJP1: S313 / sp|Q07157|ZO1_HUMAN	0.971593	0.568993	11.4084	5.25601e-06	0.00228982	4.76231
SRSF7: S215 / sp|Q16629|SRSF7_HUMAN	1.8977	0.793906	11.3312	5.51669e-06	0.00233663	4.71744
ZC3H18: S685 / sp|Q86VM9|ZCH18_HUMAN	1.05264	-0.0765753	11.2716	5.72807e-06	0.00236058	4.68253
ATRX: S566 / sp|P46100|ATRX_HUMAN	-1.06545	-0.540541	-11.2272	5.89124e-06	0.00236394	4.6564
NCL: T99 / sp|P19338|NUCL_HUMAN	-0.963757	-0.788414	-10.9357	7.10339e-06	0.00277302	4.48156
TAF15: S438 / sp|Q92804|RBP56_HUMAN	-1.39402	-0.782358	-10.8992	7.27445e-06	0.00277302	4.45922
DEK: S210 / sp|P35659|DEK_HUMAN	-0.962613	-0.740766	-10.8491	7.51635e-06	0.00279535	4.42848
CAP1: S34 / sp|Q01518|CAP1_HUMAN	-0.89286	-0.701286	-10.6654	8.48383e-06	0.00302516	4.31433
LARP1B: S90 / sp|Q659C4|LAR1B_HUMAN	-1.71216	-0.540768	-10.657	8.53108e-06	0.00302516	4.30908
MAGI1: S1351 / sp|Q96QZ7|MAGI1_HUMAN	-1.21432	-0.436463	-10.5618	9.09068e-06	0.00308575	4.24894
PAPOLA: S617 / sp|P51003|PAPOA_HUMAN	0.895956	0.711153	10.5197	9.35128e-06	0.00308575	4.22213
RRBP1: T225 / sp|Q9P2E9|RRBP1_HUMAN	-0.957798	-0.641991	-10.4896	9.54276e-06	0.00308575	4.20289
OPTN: S177 / sp|Q96CV9|OPTN_HUMAN	0.922385	0.592379	10.4869	9.56014e-06	0.00308575	4.20117
HMOX1: S229 / sp|P09601|HMOX1_HUMAN	-0.978093	-0.252193	-10.437	9.88779e-06	0.00308575	4.16914
KRT4: S164 / sp|P19013|K2C4_HUMAN_contaminant	1.01728	0.311099	10.4308	9.92951e-06	0.00308575	4.16514
JMY: S130 / sp|Q8N9B5|JMY_HUMAN	-1.21687	-0.65743	-10.403	1.01185e-05	0.00308575	4.1472
NQO1: S263 / sp|P15559|NQO1_HUMAN	1.12435	0.520093	10.3624	1.04016e-05	0.00310987	4.12092
DST: S833 / sp|Q03001|DYST_HUMAN	-0.891489	-0.491565	-10.1992	1.16349e-05	0.00341172	4.01393
HSPB1: S199 / sp|P04792|HSPB1_HUMAN	1.43773	0.907501	10.1319	1.21898e-05	0.00350699	3.96931
SRRM2: S1499 / sp|Q9UQ35|SRRM2_HUMAN	1.2606	0.237262	10.0585	1.283e-05	0.0036228	3.92021
DYNC1LI2: S383 / sp|O43237|DC1L2_HUMAN	-1.17938	-0.725546	-9.99778	1.33885e-05	0.00371177	3.87926
HSPA1A: S254 / sp|P0DMV8|HS71A_HUMAN	-1.29518	-0.656198	-9.94341	1.39115e-05	0.00377983	3.84237
SPECC1L: T158 / sp|Q69YQ0|CYTSA_HUMAN	-1.41862	-0.279932	-9.9214	1.41298e-05	0.00377983	3.82738
VCPIP1: S994 / sp|Q96JH7|VCIP1_HUMAN	-0.957052	-0.605853	-9.86694	1.46866e-05	0.00386105	3.7901
LRRFIP2: T11 / sp|Q9Y608|LRRF2_HUMAN	-0.971522	-0.607576	-9.7732	1.57038e-05	0.00393056	3.72541
N: S206 / sp|P0DTC9|NCAP_SARS2	-1.14726	-0.458318	-9.7523	1.59411e-05	0.00393056	3.71089
TARDBP: S92 / sp|Q13148|TADBP_HUMAN	1.02792	0.400643	9.74825	1.59876e-05	0.00393056	3.70807
RBPMS: S14 / sp|Q93062-3|RBPMS_HUMAN	0.985069	0.610411	9.73675	1.61205e-05	0.00393056	3.70006
TANK: S208 / sp|Q92844|TANK_HUMAN	1.24859	0.955096	9.7079	1.64591e-05	0.00393056	3.67993
SQSTM1: S229 / sp|Q13501|SQSTM_HUMAN	1.11779	0.434216	9.70466	1.64976e-05	0.00393056	3.67766
HUWE1: T1735 / sp|Q7Z6Z7|HUWE1_HUMAN	0.972068	0.850078	9.66047	1.70333e-05	0.00393901	3.64669
SLTM: S815 / sp|Q9NWH9|SLTM_HUMAN	-0.900865	-0.371849	-9.65172	1.71417e-05	0.00393901	3.64054
ZFP36L1: S192 / sp|Q07352|TISB_HUMAN	-1.16995	-0.453144	-9.63841	1.73081e-05	0.00393901	3.63116
RSL1D1: T415 / sp|O76021|RL1D1_HUMAN	-0.824861	-0.67922	-9.5728	1.81551e-05	0.00403683	3.58476
APRT: S30 / sp|P07741|APT_HUMAN	-1.06335	-0.602474	-9.56436	1.82674e-05	0.00403683	3.57876
UBAP1: S281 / sp|Q9NZ09-4|UBAP1_HUMAN	1.04059	0.812868	9.52982	1.87352e-05	0.00408106	3.55417
VAPB: S160 / sp|O95292|VAPB_HUMAN	0.913327	0.657232	9.4227	2.02736e-05	0.00428196	3.47728
MAP3K20: T666 / sp|Q9NYL2|M3K20_HUMAN	-1.31232	-0.301028	-9.42	2.03143e-05	0.00428196	3.47532
VIM: S430 / sp|P08670|VIME_HUMAN	0.803691	0.725985	9.40772	2.05e-05	0.00428196	3.46645
KIAA0753: S287 / sp|Q2KHM9|MOONR_HUMAN	-1.01537	-0.424188	-9.35335	2.13453e-05	0.00439829	3.42698
H1-0: T141 / sp|P07305|H10_HUMAN	-0.986595	-0.664093	-9.19982	2.39518e-05	0.00482388	3.3142
JPT1: S119 / sp|Q9UK76|JUPI1_HUMAN	0.776307	0.524102	9.19477	2.40435e-05	0.00482388	3.31045
MARCKS: S145-S147 / sp|P29966|MARCS_HUMAN	-0.897181	-0.623945	-9.15933	2.46974e-05	0.00489073	3.28412
NCL: T105 / sp|P19338|NUCL_HUMAN	-0.895642	-0.827383	-9.12339	2.53813e-05	0.00491478	3.2573
NPM1: S139 / sp|P06748|NPM_HUMAN	-0.799586	-0.562063	-9.11914	2.54635e-05	0.00491478	3.25412
PDIA6: S200 / sp|Q15084-2|PDIA6_HUMAN	1.50394	0.955182	9.06946	2.64476e-05	0.00493478	3.21684
LMNB1: T19-T20 / sp|P20700|LMNB1_HUMAN	-0.914908	-0.520656	-9.06636	2.65104e-05	0.00493478	3.21451
ISCU: S29 / sp|Q9H1K1|ISCU_HUMAN	-0.819077	-0.510061	-9.065	2.6538e-05	0.00493478	3.21348
NUMA1: S2077 / sp|Q14980|NUMA1_HUMAN	-0.818892	-0.632886	-9.01823	2.75072e-05	0.00501464	3.17818
EIF4B: S418 / sp|P23588|IF4B_HUMAN	-0.732049	-0.137697	-9.01266	2.76253e-05	0.00501464	3.17396
SMARCC2: S304 / sp|Q8TAQ2|SMRC2_HUMAN	1.15766	0.513118	8.94705	2.90596e-05	0.00519965	3.12407
SPAG9: S358 / sp|O60271|JIP4_HUMAN	-0.947635	-0.583477	-8.93525	2.93265e-05	0.00519965	3.11505
GTPBP4: S578 / sp|Q9BZE4|NOG1_HUMAN	-1.01343	-0.572098	-8.91477	2.9796e-05	0.00522217	3.09937
PSMD1: T299 / sp|Q99460|PSMD1_HUMAN	1.00059	0.783897	8.83057	3.18168e-05	0.00551299	3.03453
KANK1: S1342 / sp|Q14678|KANK1_HUMAN	-0.933475	-0.25531	-8.81224	3.22768e-05	0.00552984	3.02033
OSBPL3: S16 / sp|Q9H4L5|OSBL3_HUMAN	-0.855692	-0.614288	-8.77244	3.33017e-05	0.00564205	2.98939
TJP1: S315 / sp|Q07157|ZO1_HUMAN	0.782383	0.410474	8.7408	3.41426e-05	0.0056566	2.96469
OPTN: S513 / sp|Q96CV9|OPTN_HUMAN	1.1235	0.556817	8.73621	3.42665e-05	0.0056566	2.9611
BAD: S118 / sp|Q92934|BAD_HUMAN	1.18273	0.418615	8.72759	3.45005e-05	0.0056566	2.95435
NCL: T92 / sp|P19338|NUCL_HUMAN	-0.81881	-0.815059	-8.6445	3.68519e-05	0.00597785	2.88893
MTCL1: S1814 / sp|Q9Y4B5|MTCL1_HUMAN	0.977	0.468531	8.60437	3.80515e-05	0.00608017	2.85711
NCL: T84 / sp|P19338|NUCL_HUMAN	-0.800091	-0.781701	-8.59688	3.82802e-05	0.00608017	2.85115
LMNA: S18-T19 / sp|P02545|LMNA_HUMAN	-0.891253	-0.565075	-8.54561	3.98877e-05	0.00612463	2.81024
VAPB: S159 / sp|O95292|VAPB_HUMAN	0.827696	0.696243	8.52985	4.0397e-05	0.00612463	2.79761
RSL1D1: T465 / sp|O76021|RL1D1_HUMAN	-0.784724	-0.76572	-8.52354	4.06028e-05	0.00612463	2.79255
GPRIN3: S736 / sp|Q6ZVF9|GRIN3_HUMAN	-1.05103	0.0209794	-8.50875	4.10903e-05	0.00612463	2.78066
MTCL1: S43 / sp|Q9Y4B5|MTCL1_HUMAN	-0.828563	-0.331799	-8.50658	4.11622e-05	0.00612463	2.77892
SNX17: S440 / sp|Q15036|SNX17_HUMAN	0.826775	0.657428	8.49042	4.17032e-05	0.00612463	2.76591
ASPM: T622 / sp|Q8IZT6|ASPM_HUMAN	-0.790298	-0.713946	-8.48624	4.18446e-05	0.00612463	2.76254
FOXK1: S213-Y219 / sp|P85037|FOXK1_HUMAN	-0.971018	-0.57706	-8.47267	4.23067e-05	0.00612463	2.75159
FGD1: T948 / sp|P98174|FGD1_HUMAN	0.690754	0.152889	8.45409	4.29489e-05	0.00612463	2.73657
EIF3A: S1188 / sp|Q14152|EIF3A_HUMAN	-0.781573	-0.308676	-8.45334	4.29753e-05	0.00612463	2.73596
MTHFD1L: S62 / sp|Q6UB35|C1TM_HUMAN	-0.801982	-0.398652	-8.45325	4.29785e-05	0.00612463	2.73589
HMGCS1: T490 / sp|Q01581|HMCS1_HUMAN	-0.925351	-0.342528	-8.40204	4.4807e-05	0.00632609	2.69432
BOD1L1: S1359 / sp|Q8NFC6|BD1L1_HUMAN	0.984121	0.468449	8.38111	4.55797e-05	0.00636591	2.67725
AKAP12: T618 / sp|Q02952|AKA12_HUMAN	-0.729474	-0.386878	-8.3719	4.59241e-05	0.00636591	2.66973
LARP7: S358 / sp|Q4G0J3-3|LARP7_HUMAN	-0.853883	-0.490407	-8.32534	4.77117e-05	0.0064356	2.63157
OPTN: S101 / sp|Q96CV9|OPTN_HUMAN	0.942982	0.291328	8.31979	4.79299e-05	0.0064356	2.62701
NOC2L: S67 / sp|Q9Y3T9|NOC2L_HUMAN	-0.855203	-0.624752	-8.31911	4.79568e-05	0.0064356	2.62644
MARCKS: S147-T150 / sp|P29966|MARCS_HUMAN	-0.765873	-0.45516	-8.30825	4.83873e-05	0.0064356	2.61751
UBA2: S625 / sp|Q9UBT2|SAE2_HUMAN	1.05859	0.672476	8.30449	4.85371e-05	0.0064356	2.61441
H1FX: S31 / sp|Q92522|H1X_HUMAN	-0.727189	-0.372422	-8.27795	4.96116e-05	0.00647121	2.59251
DDX46: S26 / sp|Q7L014|DDX46_HUMAN	0.90492	0.450408	8.2769	4.96545e-05	0.00647121	2.59164
JPT1: S31 / sp|Q9UK76|JUPI1_HUMAN	0.985143	0.587926	8.25499	5.05622e-05	0.00648046	2.57351
FGD6: S70 / sp|Q6ZV73|FGD6_HUMAN	-0.690418	-0.408487	-8.25209	5.06839e-05	0.00648046	2.5711
USP1: S67 / sp|O94782|UBP1_HUMAN	1.28294	0.645546	8.23545	5.13876e-05	0.00648046	2.55729
EGLN1: S125 / sp|Q9GZT9|EGLN1_HUMAN	-0.76417	-0.295639	-8.23456	5.14255e-05	0.00648046	2.55655
TDRD3: S502 / sp|Q9H7E2-3|TDRD3_HUMAN	-0.855166	-0.402765	-8.21738	5.21644e-05	0.00648521	2.54226
TAX1BP1: S593 / sp|Q86VP1-2|TAXB1_HUMAN	0.902443	0.480166	8.21393	5.23138e-05	0.00648521	2.53939
SPECC1L: S156 / sp|Q69YQ0|CYTSA_HUMAN	-0.899643	-0.401743	-8.20115	5.28728e-05	0.00650165	2.52874
CIC: S184 / sp|Q96RK0|CIC_HUMAN	-1.02198	-0.443643	-8.18603	5.35432e-05	0.00653141	2.51611
ZFP36: S115 / sp|P26651|TTP_HUMAN	1.1655	0.953319	8.15217	5.50783e-05	0.00664753	2.48775
BAG3: S389 / sp|O95817|BAG3_HUMAN	1.30557	0.726138	8.14018	5.56336e-05	0.00664753	2.47769
TP53BP1: S1683 / sp|Q12888-2|TP53B_HUMAN	-0.678987	-0.515472	-8.13655	5.5803e-05	0.00664753	2.47464
MARCKS: T143-S145 / sp|P29966|MARCS_HUMAN	-1.12068	-0.7015	-8.10005	5.75392e-05	0.00669068	2.44387
SRRM2: T1978 / sp|Q9UQ35|SRRM2_HUMAN	0.715906	0.511502	8.09947	5.75668e-05	0.00669068	2.44339
NCL: T76 / sp|P19338|NUCL_HUMAN	-0.890634	-0.885112	-8.09455	5.78058e-05	0.00669068	2.43923
DNAJB6: S15 / sp|O75190|DNJB6_HUMAN	-1.09898	-0.579224	-8.09043	5.80063e-05	0.00669068	2.43575
ZFAND5: S72 / sp|O76080|ZFAN5_HUMAN	0.861438	0.477731	8.08323	5.83592e-05	0.00669068	2.42966
KRT18: S86 / sp|P05783|K1C18_HUMAN_contaminant	1.16666	0.814109	8.07009	5.90088e-05	0.00671467	2.41853
ARPP19: T22 / sp|P56211|ARP19_HUMAN	-0.724995	-0.37629	-8.03266	6.09047e-05	0.00687485	2.38674
FOXA2: S442 / sp|Q9Y261-2|FOXA2_HUMAN	0.708647	0.459393	8.02365	6.13716e-05	0.00687485	2.37905
ESCO2: S512 / sp|Q56NI9|ESCO2_HUMAN	1.26451	0.921087	8.01074	6.20471e-05	0.00687485	2.36804
SRRM2: S486 / sp|Q9UQ35|SRRM2_HUMAN	0.679755	0.15271	8.00659	6.22659e-05	0.00687485	2.3645
KRT8: S291 / sp|P05787|K2C8_HUMAN_contaminant	0.952228	0.311766	7.99895	6.26708e-05	0.00687485	2.35798
RPL13: S140 / sp|P26373|RL13_HUMAN	-0.820613	-0.345325	-7.98802	6.3256e-05	0.00688098	2.34862
NCL: T113 / sp|P19338|NUCL_HUMAN	-1.08633	-0.840606	-7.9811	6.36292e-05	0.00688098	2.3427
WDR60: S457 / sp|Q8WVS4|WDR60_HUMAN	-0.873628	-0.450755	-7.92967	6.64834e-05	0.00713897	2.2985
PSMD1: S296 / sp|Q99460|PSMD1_HUMAN	0.952204	0.699678	7.92148	6.69512e-05	0.00713897	2.29143
CIRBP: S148 / sp|Q14011|CIRBP_HUMAN	-0.835154	-0.540008	-7.91325	6.74246e-05	0.00713951	2.28433
EIF5B: S66 / sp|O60841|IF2P_HUMAN	0.666245	0.381207	7.89172	6.86813e-05	0.00722243	2.26571
NPM1: T199 / sp|P06748|NPM_HUMAN	-0.860737	-0.866654	-7.8792	6.94245e-05	0.00723387	2.25485
CHD4: S277 / sp|Q14839-2|CHD4_HUMAN	-0.6619	-0.505792	-7.87395	6.97389e-05	0.00723387	2.25029
ANLN: S792 / sp|Q9NQW6|ANLN_HUMAN	0.951538	0.899907	7.85873	7.06583e-05	0.00724575	2.23707
CDKN1A: S130 / sp|P38936|CDN1A_HUMAN	-1.19832	-0.213626	-7.85354	7.09755e-05	0.00724575	2.23255
MVP: S445 / sp|Q14764|MVP_HUMAN	0.946049	0.885335	7.84859	7.1279e-05	0.00724575	2.22825
STAU1: T372 / sp|O95793|STAU1_HUMAN	-0.900305	-0.569841	-7.8299	7.24387e-05	0.00731487	2.21195
TBK1: S716 / sp|Q9UHD2|TBK1_HUMAN	0.67686	0.439429	7.81233	7.35476e-05	0.00737799	2.19661
PAK4: S167 / sp|O96013|PAK4_HUMAN	-0.826186	-0.292217	-7.79474	7.46778e-05	0.0074424	2.1812
HSP90AA1: S521 / sp|P07900-2|HS90A_HUMAN	-1.09254	0.114871	-7.77786	7.57802e-05	0.00749091	2.16639
VPS13B: S1798 / sp|Q7Z7G8|VP13B_HUMAN	-0.69569	-0.413283	-7.7723	7.61471e-05	0.00749091	2.16151
WWC3: S863 / sp|Q9ULE0|WWC3_HUMAN	-0.743977	-0.564193	-7.7498	7.76533e-05	0.00759011	2.14171
MAP1B: T744 / sp|P46821|MAP1B_HUMAN	-0.765436	-0.461365	-7.73192	7.88734e-05	0.00766026	2.12594
UBTF: S389 / sp|P17480|UBF1_HUMAN	-0.836841	-0.425848	-7.71764	7.9864e-05	0.0076757	2.11331
EIF3A: S882 / sp|Q14152|EIF3A_HUMAN	-0.866715	-0.293326	-7.71513	8.00391e-05	0.0076757	2.11109
OPTN: S281 / sp|Q96CV9|OPTN_HUMAN	1.30699	0.502229	7.67721	8.27437e-05	0.00788548	2.07745
BCLAF1: S148 / sp|Q9NYF8|BCLF1_HUMAN	1.05386	0.357699	7.66926	8.33234e-05	0.0078914	2.07038
DTD1: T187 / sp|Q8TEA8|DTD1_HUMAN	-0.815175	-0.713387	-7.65707	8.42214e-05	0.00792721	2.05952
HSPA8: S254 / sp|P11142|HSP7C_HUMAN	-0.733489	-0.34175	-7.63583	8.58115e-05	0.00793545	2.04057
AHNAK: T4564 / sp|Q09666|AHNK_HUMAN	0.645144	0.553795	7.62608	8.6553e-05	0.00793545	2.03185
KRT8: S253 / sp|P05787|K2C8_HUMAN_contaminant	1.00449	0.709657	7.6177	8.71961e-05	0.00793545	2.02434
SNIP1: S153 / sp|Q8TAD8|SNIP1_HUMAN	-0.991223	-0.183241	-7.61076	8.77328e-05	0.00793545	2.01812
RPL12: S38 / sp|P30050|RL12_HUMAN	-0.938835	-0.333681	-7.61045	8.77564e-05	0.00793545	2.01785
TCOF1: T1306 / sp|Q13428-4|TCOF_HUMAN	-0.738712	-0.581488	-7.59904	8.86466e-05	0.00793545	2.00762
RSL1D1: T423 / sp|O76021|RL1D1_HUMAN	-0.706486	-0.625332	-7.59854	8.86861e-05	0.00793545	2.00716
H1-0: T119 / sp|P07305|H10_HUMAN	-0.822813	-0.595342	-7.59431	8.90191e-05	0.00793545	2.00336
TNKS1BP1: S1652 / sp|Q9C0C2|TB182_HUMAN	-0.709462	-0.376326	-7.59158	8.9234e-05	0.00793545	2.00092
RANBP2: T1992 / sp|P49792|RBP2_HUMAN	-0.65153	-0.411706	-7.58806	8.95132e-05	0.00793545	1.99775
ZYX: S281 / sp|Q15942|ZYX_HUMAN	-0.70913	-0.361095	-7.55419	9.22456e-05	0.00813041	1.96724
TOM1L2: S394 / sp|Q6ZVM7|TM1L2_HUMAN	0.779221	0.584748	7.5389	9.35094e-05	0.00819443	1.95343
ARHGAP1: S51 / sp|Q07960|RHG01_HUMAN	0.679972	0.844516	7.45341	0.000100944	0.00873456	1.8757
FUBP3: S296 / sp|Q96I24|FUBP3_HUMAN	-0.867995	-0.401269	-7.45175	0.000101095	0.00873456	1.87418
ANLN: S795 / sp|Q9NQW6|ANLN_HUMAN	0.69359	0.959356	7.44213	0.000101973	0.00873456	1.86538
NPM1: S254 / sp|P06748|NPM_HUMAN	-0.699251	-0.651473	-7.44209	0.000101977	0.00873456	1.86534
MAP3K20: S690-S691 / sp|Q9NYL2|M3K20_HUMAN	-0.721802	-0.289842	-7.4316	0.000102945	0.00873456	1.85573
GGCT: T187 / sp|O75223|GGCT_HUMAN	-0.744576	0.0822946	-7.42982	0.00010311	0.00873456	1.8541
ADRM1: S405 / sp|Q16186|ADRM1_HUMAN	0.924345	0.786733	7.40605	0.000105345	0.00887176	1.83228
LIG3: T191 / sp|P49916|DNLI3_HUMAN	-0.732406	-0.59544	-7.39785	0.000106129	0.00887176	1.82474
PEAK1: S648 / sp|Q9H792|PEAK1_HUMAN	-0.695259	-0.24031	-7.39425	0.000106475	0.00887176	1.82143
THRAP3: T210 / sp|Q9Y2W1|TR150_HUMAN	1.13066	0.76559	7.38319	0.000107546	0.00889246	1.81124
BCLAF1: S102 / sp|Q9NYF8|BCLF1_HUMAN	0.850812	0.240698	7.37967	0.00010789	0.00889246	1.80799
KIF18B: S404 / sp|Q86Y91|KI18B_HUMAN	0.697754	0.405394	7.33785	0.000112065	0.00918622	1.76932
CNNM1: S741 / sp|Q9NRU3|CNNM1_HUMAN	-0.770554	-0.471677	-7.327	0.000113178	0.00918622	1.75925
R3HDM1: T146 / sp|Q15032-3|R3HD1_HUMAN	-0.717241	-0.284593	-7.31559	0.000114361	0.00918622	1.74865
RPL12: S126 / sp|P30050|RL12_HUMAN	0.668297	0.572892	7.31014	0.000114932	0.00918622	1.74357
H1-5: S189 / sp|P16401|H15_HUMAN	-0.834083	-0.639597	-7.30967	0.000114981	0.00918622	1.74314
SCD: T351 / sp|O00767|ACOD_HUMAN	-1.36922	-0.611963	-7.30883	0.000115069	0.00918622	1.74236
GTF2E2: S28 / sp|P29084|T2EB_HUMAN	-0.778896	-0.144891	-7.29562	0.000116466	0.00918805	1.73006
GPRIN1: S229 / sp|Q7Z2K8|GRIN1_HUMAN	-0.661265	-0.265804	-7.29273	0.000116774	0.00918805	1.72736
EIF4G1: S1201 / sp|Q04637-9|IF4G1_HUMAN	-0.813164	-0.241755	-7.29156	0.000116899	0.00918805	1.72627
N: S201-S202 / sp|P0DTC9|NCAP_SARS2	-1.09938	-0.539424	-7.28354	0.00011776	0.00920824	1.71879
EML4: S138 / sp|Q9HC35|EMAL4_HUMAN	-0.768737	-0.580584	-7.25688	0.000120673	0.00938788	1.69386
ESCO2: S75 / sp|Q56NI9|ESCO2_HUMAN	0.813894	0.308501	7.23857	0.000122721	0.00948578	1.67669
ISCA2: S42 / sp|Q86U28|ISCA2_HUMAN	-0.629485	-0.163167	-7.23454	0.000123176	0.00948578	1.67291
SLC6A6: S21 / sp|P31641|SC6A6_HUMAN	-0.870051	-0.798205	-7.21681	0.000125204	0.00959354	1.65624
LMNA: S636 / sp|P02545|LMNA_HUMAN	1.38364	0.784312	7.19454	0.000127805	0.00966787	1.63525
MAGI1: S1420 / sp|Q96QZ7|MAGI1_HUMAN	-0.826749	-0.350503	-7.19376	0.000127896	0.00966787	1.63452
MAGED2: S247 / sp|Q9UNF1|MAGD2_HUMAN	-0.608241	-0.375997	-7.19224	0.000128076	0.00966787	1.63308
CDC42EP4: S91 / sp|Q9H3Q1|BORG4_HUMAN	-0.741461	-0.127555	-7.17364	0.000130299	0.0097872	1.6155
RPS27A: T87 / sp|P62979|RS27A_HUMAN	-0.741294	-0.558479	-7.16831	0.000130945	0.00978746	1.61045
DKC1: S21 / sp|O60832|DKC1_HUMAN	-0.891321	-0.650657	-7.15851	0.00013214	0.00982862	1.60117
MAP7D1: S517 / sp|Q3KQU3|MA7D1_HUMAN	-0.78971	-0.475608	-7.14367	0.000133973	0.0098938	1.58709
SRRT: S26 / sp|Q9BXP5|SRRT_HUMAN	-0.829162	-0.0314617	-7.13838	0.000134634	0.0098938	1.58206
TBC1D4: T568 / sp|O60343-2|TBCD4_HUMAN	0.805829	0.479311	7.13575	0.000134963	0.0098938	1.57956
CENPC: T130 / sp|Q03188|CENPC_HUMAN	-1.00407	-0.528375	-7.12681	0.000136091	0.00992876	1.57105
TP53BP1: S980 / sp|Q12888-2|TP53B_HUMAN	-0.902882	-0.755105	-7.12106	0.000136821	0.0099345	1.56558
NOL10: S673 / sp|Q9BSC4|NOL10_HUMAN	-0.594965	-0.633307	-7.10944	0.00013831	0.00999506	1.55451
DEK: S51 / sp|P35659|DEK_HUMAN	-0.628155	-0.401083	-7.09752	0.000139857	0.0100167	1.54313
CARMIL1: T1228 / sp|Q5VZK9|CARL1_HUMAN	-0.624575	-0.483637	-7.09364	0.000140365	0.0100167	1.53942
GTSE1: S168 / sp|Q9NYZ3|GTSE1_HUMAN	0.814641	0.371037	7.09081	0.000140738	0.0100167	1.53671
IGF2BP3: S184 / sp|O00425|IF2B3_HUMAN	-0.610996	-0.23675	-7.08661	0.000141291	0.0100167	1.5327
SSRP1: S659 / sp|Q08945|SSRP1_HUMAN	-0.749283	-0.456558	-7.08127	0.000141999	0.0100167	1.52758
RRBP1: S604 / sp|Q9P2E9|RRBP1_HUMAN	-0.698971	-0.347401	-7.07711	0.000142552	0.0100167	1.5236
DENND4C: S1851 / sp|Q5VZ89-7|DEN4C_HUMAN	0.84709	0.542899	7.05595	0.000145407	0.010086	1.5033
SQSTM1: S272 / sp|Q13501|SQSTM_HUMAN	-0.956899	-0.32047	-7.05557	0.000145459	0.010086	1.50294
KRT7: S463 / sp|P08729|K2C7_HUMAN_contaminant	-0.648266	-0.451156	-7.0551	0.000145523	0.010086	1.50249
MARCKS: T143 / sp|P29966|MARCS_HUMAN	-0.838702	-0.505011	-7.0361	0.000148142	0.0102212	1.48423
VPS13B: S1033 / sp|Q7Z7G8|VP13B_HUMAN	-0.934836	-0.478995	-7.0141	0.000151242	0.010388	1.46302
SRRM2: S297 / sp|Q9UQ35|SRRM2_HUMAN	1.39871	0.504882	6.98584	0.000155331	0.010621	1.43568
RSL1D1: T423-S427 / sp|O76021|RL1D1_HUMAN	-0.738184	-0.583364	-6.97728	0.000156593	0.0106367	1.42739
GLYR1: S151-S152 / sp|Q49A26|GLYR1_HUMAN	0.61465	0.36376	6.97484	0.000156955	0.0106367	1.42502
PPP1R14A: S18 / sp|Q96A00|PP14A_HUMAN	-0.878885	-0.476964	-6.95335	0.000160183	0.0108074	1.40415
ZNF800: S595 / sp|Q2TB10|ZN800_HUMAN	-0.818766	-0.483058	-6.93405	0.000163147	0.0109589	1.38535
IGF2BP3: S179-S180 / sp|O00425|IF2B3_HUMAN	-0.781812	-0.314769	-6.92112	0.000165166	0.0110458	1.37274
ZDHHC14: S455 / sp|Q8IZN3|ZDH14_HUMAN	-1.17846	-0.372836	-6.91159	0.000166673	0.011098	1.36341
CAST: S339 / sp|P20810-6|ICAL_HUMAN	0.812267	0.201929	6.90104	0.000168357	0.0111614	1.3531
CEP170B: S518 / sp|Q9Y4F5|C170B_HUMAN	-0.68619	-0.444888	-6.89091	0.000169993	0.0111906	1.34317
SUPT16H: S508 / sp|Q9Y5B9|SP16H_HUMAN	-0.617733	-0.568765	-6.88924	0.000170266	0.0111906	1.34153
PPP1R9A: S17 / sp|Q9ULJ8-3|NEB1_HUMAN	-0.902508	-0.608982	-6.88317	0.000171255	0.0112073	1.33558
CCDC9B: S58 / sp|Q6ZUT6|CCD9B_HUMAN	-0.945555	-0.407502	-6.86607	0.000174081	0.0113435	1.31878
EPB41L1: S564 / sp|Q9H4G0|E41L1_HUMAN	-0.559604	-0.461058	-6.85556	0.000175842	0.0113774	1.30844
RAB11FIP1: S345 / sp|Q6WKZ4|RFIP1_HUMAN	0.942883	0.343076	6.85408	0.000176092	0.0113774	1.30698
SF3A3: S295 / sp|Q12874|SF3A3_HUMAN	1.76	0.595224	6.8459	0.000177481	0.0114187	1.29892
AP3B1: T661 / sp|O00203|AP3B1_HUMAN	-0.66925	-0.416938	-6.83697	0.000179009	0.0114686	1.29011
SOGA1: S35 / sp|O94964-2|SOGA1_HUMAN	-0.9743	-0.451504	-6.81306	0.000183175	0.0115651	1.26647
CDV3: S30 / sp|Q9UKY7|CDV3_HUMAN	-0.672509	-0.38326	-6.81291	0.000183201	0.0115651	1.26633
NOP14: T402 / sp|P78316|NOP14_HUMAN	-0.830685	-0.587833	-6.80888	0.000183914	0.0115651	1.26234
EML3: S156 / sp|Q32P44|EMAL3_HUMAN	0.784602	0.438019	6.80838	0.000184002	0.0115651	1.26184
KIF2C: S633 / sp|Q99661|KIF2C_HUMAN	0.96866	0.572494	6.80667	0.000184307	0.0115651	1.26015
CEP170B: S512 / sp|Q9Y4F5|C170B_HUMAN	-0.830096	-0.685128	-6.79409	0.000186557	0.0116583	1.24767
GPRIN3: T739 / sp|Q6ZVF9|GRIN3_HUMAN	-0.643041	0.0172148	-6.78134	0.00018887	0.0117546	1.23501
MYCBP2: T2897 / sp|O75592|MYCB2_HUMAN	0.666747	0.204276	6.75914	0.000192973	0.0119612	1.21291
SHROOM3: T1012 / sp|Q8TF72|SHRM3_HUMAN	-0.557074	-0.15366	-6.75281	0.000194159	0.011986	1.20661
RABEPK: T318 / sp|Q7Z6M1|RABEK_HUMAN	0.885632	0.472644	6.71607	0.000201219	0.0123502	1.16986
CCDC124: T116 / sp|Q96CT7|CC124_HUMAN	-0.645188	-0.324964	-6.71371	0.000201681	0.0123502	1.1675
DMTN: S85-S87 / sp|Q08495|DEMA_HUMAN	-0.542973	-0.221447	-6.70961	0.000202488	0.0123502	1.16339
ZZZ3: S82 / sp|Q8IYH5|ZZZ3_HUMAN	-0.998285	-0.649198	-6.70228	0.00020394	0.0123696	1.15604
RAVER1: T692 / sp|Q8IY67-2|RAVR1_HUMAN	-0.629088	-0.640717	-6.69983	0.000204429	0.0123696	1.15357
PPM1G: T122 / sp|O15355|PPM1G_HUMAN	0.547983	0.450327	6.68607	0.000207193	0.0124873	1.13975
CCDC9: S60 / sp|Q9Y3X0|CCDC9_HUMAN	-0.815686	-0.400462	-6.67073	0.000210324	0.0126261	1.1243
RSL1D1: T454 / sp|O76021|RL1D1_HUMAN	-0.880968	-0.861721	-6.66049	0.000212445	0.0126535	1.11397
NOLC1: S653 / sp|Q14978-2|NOLC1_HUMAN	-0.597964	-0.394238	-6.65671	0.000213233	0.0126535	1.11016
PALLD: S1116-S1118 / sp|Q8WX93|PALLD_HUMAN	0.624308	0.377732	6.65436	0.000213725	0.0126535	1.10779
LRRFIP1: S564 / sp|Q32MZ4|LRRF1_HUMAN	-0.808959	-0.45902	-6.65257	0.0002141	0.0126535	1.10598
N: S183 / sp|P0DTC9|NCAP_SARS2	-1.07635	-0.347175	-6.64664	0.00021535	0.0126782	1.09998
MID1: T505 / sp|O15344|TRI18_HUMAN	-1.61555	-0.404678	-6.63637	0.000217532	0.012727	1.0896
DDX46: S928 / sp|Q7L014|DDX46_HUMAN	-0.66621	-0.491785	-6.63489	0.000217849	0.012727	1.0881
TJP1: T354 / sp|Q07157|ZO1_HUMAN	-0.733706	-0.513996	-6.62682	0.000219584	0.0127795	1.07992
CALD1: T726-T730 / sp|Q05682|CALD1_HUMAN	-0.57467	-0.254774	-6.61842	0.000221407	0.0128366	1.0714
SRRM2: S1101 / sp|Q9UQ35|SRRM2_HUMAN	0.543923	0.263874	6.60453	0.000224457	0.0129641	1.0573
RSF1: S471 / sp|Q96T23|RSF1_HUMAN	-0.613485	-0.338084	-6.59222	0.000227201	0.0130731	1.04478
KRT8: S258 / sp|P05787|K2C8_HUMAN_contaminant	0.830088	0.360496	6.57951	0.000230072	0.0131549	1.03183
N: S180 / sp|P0DTC9|NCAP_SARS2	-0.616668	-0.461425	-6.57627	0.000230811	0.0131549	1.02853
RPS6: S246-S247 / sp|P62753|RS6_HUMAN	-0.723028	0.152877	-6.57451	0.000231212	0.0131549	1.02674
HMGCS1: S495 / sp|Q01581|HMCS1_HUMAN	-0.945663	-0.417387	-6.55985	0.000234594	0.0132547	1.01176
TFRC: S19 / sp|P02786|TFR1_HUMAN	0.620344	0.483331	6.55938	0.000234704	0.0132547	1.01128
INTS7: S341 / sp|Q9NVH2|INT7_HUMAN	-0.693259	-0.440771	-6.5493	0.000237062	0.0132993	1.00097
DNTTIP2: T61 / sp|Q5QJE6|TDIF2_HUMAN	-0.816437	-0.544346	-6.54855	0.000237237	0.0132993	1.0002
VIM: S72 / sp|P08670|VIME_HUMAN	0.856689	0.757345	6.54297	0.000238554	0.0133241	0.994494
ZNF800: S334 / sp|Q2TB10|ZN800_HUMAN	-0.929542	-0.653405	-6.53086	0.000241443	0.0133979	0.982077
NCL: T106 / sp|P19338|NUCL_HUMAN	-0.677972	-0.696301	-6.52656	0.000242477	0.0133979	0.977668
SNX3: S153 / sp|O60493|SNX3_HUMAN	-0.985883	-0.728656	-6.52403	0.000243088	0.0133979	0.97507
NUP50: T246 / sp|Q9UKX7|NUP50_HUMAN	-0.712337	-0.610411	-6.52074	0.000243887	0.0133979	0.971683
ACIN1: S595 / sp|Q9UKV3|ACINU_HUMAN	1.0335	0.342179	6.51916	0.000244269	0.0133979	0.970067
MAP1B: S2256 / sp|P46821|MAP1B_HUMAN	-0.660279	-0.324122	-6.51346	0.00024566	0.0134259	0.964209
SNX2: T229 / sp|O60749|SNX2_HUMAN	0.789753	1.03497	6.50338	0.000248142	0.0135131	0.953834
BAZ2A: S1783 / sp|Q9UIF9|BAZ2A_HUMAN	-0.632082	-0.333271	-6.48536	0.000252644	0.0136074	0.93527
SPAG9: S329-T330 / sp|O60271|JIP4_HUMAN	-0.566404	-0.377753	-6.48496	0.000252746	0.0136074	0.934855
ZC3HC1: T28 / sp|Q86WB0|NIPA_HUMAN	-0.772915	-0.712098	-6.48326	0.000253178	0.0136074	0.933093
BLM: T766 / sp|P54132|BLM_HUMAN	0.873228	0.425945	6.48021	0.00025395	0.0136074	0.929948
PPIA: S77 / sp|P62937|PPIA_HUMAN	0.691208	0.290896	6.47769	0.000254591	0.0136074	0.927345
BAD: S134 / sp|Q92934|BAD_HUMAN	0.551116	0.292369	6.47519	0.000255228	0.0136074	0.924767
NCAPD3: S1382 / sp|P42695|CNDD3_HUMAN	-0.841439	-0.434116	-6.46536	0.000257752	0.0136495	0.914603
ZC2HC1A: S179 / sp|Q96GY0|ZC21A_HUMAN	-0.690712	-0.516135	-6.46514	0.000257808	0.0136495	0.914381
RBBP5: S497 / sp|Q15291|RBBP5_HUMAN	-0.565515	-0.53068	-6.4311	0.000266769	0.014075	0.879088
PLEKHG3: S617 / sp|A1L390|PKHG3_HUMAN	0.558239	0.242259	6.4275	0.000267736	0.0140774	0.875349
ARHGAP1: S50 / sp|Q07960|RHG01_HUMAN	0.64843	0.584769	6.41806	0.000270291	0.0141629	0.865533
XRCC1: S241 / sp|P18887|XRCC1_HUMAN	-0.57525	-0.522962	-6.40626	0.000273526	0.0142833	0.853238
JPT1: S150 / sp|Q9UK76|JUPI1_HUMAN	0.801289	0.336415	6.40284	0.00027447	0.0142837	0.849677
INCENP: S275 / sp|Q9NQS7|INCE_HUMAN	0.967684	0.3779	6.38735	0.000278796	0.0144595	0.833512
TAX1BP1: S212 / sp|Q86VP1-2|TAXB1_HUMAN	0.573927	0.295196	6.37465	0.000282401	0.0145165	0.820231
ARFGEF2: T243 / sp|Q9Y6D5|BIG2_HUMAN	-0.553096	-0.22229	-6.37094	0.000283462	0.0145165	0.816353
PBRM1: S648 / sp|Q86U86|PB1_HUMAN	-0.635714	-0.362095	-6.37046	0.000283601	0.0145165	0.815846
PALLD: S1121 / sp|Q8WX93|PALLD_HUMAN	0.564877	0.247031	6.3674	0.000284479	0.0145165	0.812648
AP3B1: T810 / sp|O00203|AP3B1_HUMAN	-0.655612	-0.316732	-6.36679	0.000284655	0.0145165	0.812009
AHNAK: S4908 / sp|Q09666|AHNK_HUMAN	0.563645	0.496457	6.35303	0.000288653	0.0146591	0.797586
SPTBN1: T2337 / sp|Q01082|SPTB2_HUMAN	-0.663456	-0.404449	-6.35057	0.000289376	0.0146591	0.795001
SEC61B: T41 / sp|P60468|SC61B_HUMAN	-1.21215	-0.523321	-6.34652	0.000290568	0.0146708	0.790749
PDS5A: T1208 / sp|Q29RF7|PDS5A_HUMAN	-0.568222	-0.40189	-6.33339	0.00029447	0.0148187	0.776949
VIPAS39: S171 / sp|Q9H9C1|SPE39_HUMAN	-0.612638	-0.305937	-6.32258	0.000297726	0.0149333	0.765572
NUFIP2: S172 / sp|Q7Z417|NUFP2_HUMAN	-0.708555	0.217114	-6.31802	0.000299111	0.0149536	0.760772
TP53BP1: S814 / sp|Q12888-2|TP53B_HUMAN	-0.543699	-0.295137	-6.31194	0.000300972	0.0149975	0.754353
TTK: S821 / sp|P33981|TTK_HUMAN	0.721987	0.333295	6.29617	0.000305852	0.0151879	0.737707
DCP1A: T401 / sp|Q9NPI6|DCP1A_HUMAN	-0.566048	-0.641102	-6.29319	0.000306785	0.0151879	0.734555
RICTOR: T1103 / sp|Q6R327-3|RICTR_HUMAN	0.558088	0.225835	6.28604	0.000309034	0.0152497	0.726994
SNRPA: T118 / sp|P09012|SNRPA_HUMAN	-0.906429	-0.773881	-6.2781	0.000311552	0.0153243	0.718596
SMTN: S277 / sp|P53814-6|SMTN_HUMAN	-0.608934	-0.462227	-6.27149	0.000313669	0.0153788	0.711586
TRIM28: S45 / sp|Q13263|TIF1B_HUMAN	0.952231	0.595385	6.26627	0.000315349	0.0154117	0.706055
STK24: T190 / sp|Q9Y6E0|STK24_HUMAN	0.63527	0.212766	6.26087	0.000317099	0.0154319	0.700324
LARP4B: T702 / sp|Q92615|LAR4B_HUMAN	-0.582368	-0.381759	-6.25876	0.000317787	0.0154319	0.69808
MAP1B: S2254 / sp|P46821|MAP1B_HUMAN	-0.737366	-0.308525	-6.25189	0.000320035	0.0154917	0.690782
CCDC9: T95 / sp|Q9Y3X0|CCDC9_HUMAN	-0.545813	-0.295011	-6.24168	0.000323407	0.0155701	0.679926
CIC: T583 / sp|Q96RK0|CIC_HUMAN	-0.650473	-0.450367	-6.24081	0.000323696	0.0155701	0.679001
UFD1: S281 / sp|Q92890-1|UFD1_HUMAN	-0.625932	-0.452514	-6.2305	0.000327145	0.0156865	0.668022
NKAP: S33 / sp|Q8N5F7|NKAP_HUMAN	-0.587599	-0.273163	-6.22127	0.000330268	0.0157024	0.658182
SRRM1: S369 / sp|Q8IYB3|SRRM1_HUMAN	0.554858	0.191822	6.21601	0.000332064	0.0157024	0.652562
AP3D1: S685 / sp|O14617-5|AP3D1_HUMAN	-0.581536	-0.321152	-6.21495	0.000332427	0.0157024	0.65143
CDCA3: T10 / sp|Q99618|CDCA3_HUMAN	0.772561	0.414849	6.20814	0.000334768	0.0157024	0.64416
NCOR1: S158-S161 / sp|O75376|NCOR1_HUMAN	-0.535574	-0.243384	-6.20706	0.000335143	0.0157024	0.643002
PRKD2: T227 / sp|Q9BZL6-3|KPCD2_HUMAN	0.834728	0.398484	6.20611	0.000335471	0.0157024	0.641986
AHNAK: S1170 / sp|Q09666|AHNK_HUMAN	0.558583	0.365811	6.20545	0.000335698	0.0157024	0.641286
MLF2: S216 / sp|Q15773|MLF2_HUMAN	0.595059	0.402095	6.20155	0.000337052	0.0157024	0.637117
WASHC2A: S521 / sp|Q641Q2|WAC2A_HUMAN	-0.714457	-0.551349	-6.19754	0.000338452	0.0157024	0.632819
LBR: S99 / sp|Q14739|LBR_HUMAN	-0.714724	-0.130886	-6.19624	0.000338906	0.0157024	0.631432
SRRM2: S761-S763 / sp|Q9UQ35|SRRM2_HUMAN	0.6913	0.204068	6.19489	0.000339377	0.0157024	0.629993
PSMA4: S13 / sp|P25789|PSA4_HUMAN	-0.617013	-0.495982	-6.19102	0.000340736	0.0157024	0.62585
ASPM: S367 / sp|Q8IZT6|ASPM_HUMAN	-0.616481	-0.323964	-6.18609	0.000342477	0.0157024	0.620568
M: T175 / sp|P0DTC5|VME1_SARS2	0.868991	0.158117	6.18498	0.000342872	0.0157024	0.619376
AHNAK: T4100 / sp|Q09666|AHNK_HUMAN	0.547276	0.825317	6.18484	0.000342923	0.0157024	0.61922
HSPA8: S541 / sp|P11142|HSP7C_HUMAN	0.559216	0.31885	6.17888	0.000345044	0.0157522	0.612829
BCAR3: T130 / sp|O75815|BCAR3_HUMAN	-0.818395	-0.46229	-6.1736	0.000346932	0.0157911	0.607172
SRRM2: S510 / sp|Q9UQ35|SRRM2_HUMAN	0.622595	0.184618	6.1702	0.000348156	0.0157997	0.603521
ARFGEF2: S1015 / sp|Q9Y6D5|BIG2_HUMAN	0.624857	0.347236	6.16216	0.000351072	0.0158847	0.594876
CENPF: S3098 / sp|P49454|CENPF_HUMAN	-0.587158	-0.318346	-6.15886	0.000352276	0.015892	0.591328
RPL13: S139 / sp|P26373|RL13_HUMAN	-0.818187	-0.35411	-6.14857	0.000356058	0.0159359	0.580256
AHNAK: S5867 / sp|Q09666|AHNK_HUMAN	0.630137	-0.312267	6.14727	0.00035654	0.0159359	0.578855
SCLY: S27 / sp|Q96I15|SCLY_HUMAN	-0.606442	-0.368575	-6.14624	0.000356918	0.0159359	0.577755
NEBL: T13 / sp|O76041|NEBL_HUMAN	0.842985	0.395133	6.14486	0.00035743	0.0159359	0.576268
MTCL1: S196 / sp|Q9Y4B5|MTCL1_HUMAN	0.931877	0.444652	6.13458	0.000361271	0.0160243	0.565185
RAD51AP1: S294 / sp|Q96B01|R51A1_HUMAN	0.754092	0.534385	6.13394	0.000361513	0.0160243	0.564489
ARID4B: S838 / sp|Q4LE39|ARI4B_HUMAN	-0.522402	-0.399404	-6.12442	0.000365111	0.0161368	0.554221
AP3D1: S688 / sp|O14617-5|AP3D1_HUMAN	-0.617363	-0.310087	-6.09968	0.000374653	0.0165107	0.527458
AHNAK: T3716 / sp|Q09666|AHNK_HUMAN	0.511957	0.580288	6.09007	0.000378438	0.0166295	0.51703
CTPS1: S587 / sp|P17812|PYRG1_HUMAN	0.610361	0.317282	6.08385	0.000380907	0.0166899	0.510282
TRIOBP: S1983 / sp|Q9H2D6|TARA_HUMAN	-0.651475	-0.438893	-6.07187	0.000385714	0.0168035	0.49727
BAG3: S279 / sp|O95817|BAG3_HUMAN	-0.616892	-0.158864	-6.07027	0.000386363	0.0168035	0.495525
TJP2: S201-S205 / sp|Q9UDY2-7|ZO2_HUMAN	-1.08832	-0.34548	-6.06917	0.000386807	0.0168035	0.494332
ARHGAP1: S49 / sp|Q07960|RHG01_HUMAN	0.718603	0.494146	6.05958	0.000390718	0.0169118	0.483891
AKAP11: T981 / sp|Q9UKA4|AKA11_HUMAN	-0.666582	-0.311654	-6.05328	0.000393307	0.0169118	0.477037
PCSK9: S688 / sp|Q8NBP7|PCSK9_HUMAN	-1.42593	-0.13914	-6.048	0.000395496	0.0169118	0.471276
MAGI1: S1387 / sp|Q96QZ7|MAGI1_HUMAN	-0.66663	-0.226289	-6.0472	0.000395829	0.0169118	0.470401
DCTN6: T186 / sp|O00399|DCTN6_HUMAN	-0.55418	-0.252296	-6.04533	0.000396607	0.0169118	0.468364
ABCC3: S1192 / sp|O15438-4|MRP3_HUMAN	0.513316	0.540918	6.04435	0.000397016	0.0169118	0.467294
USP1: S313 / sp|O94782|UBP1_HUMAN	0.67059	0.355835	6.04424	0.000397062	0.0169118	0.467172
N: S184 / sp|P0DTC9|NCAP_SARS2	-1.15936	-0.341562	-6.03846	0.000399483	0.0169674	0.460864
SH3BP4: S241 / sp|Q9P0V3|SH3B4_HUMAN	0.589568	0.289337	6.03208	0.000402173	0.0170343	0.453894
ACIN1: S714 / sp|Q9UKV3|ACINU_HUMAN	-0.902668	-0.780101	-6.02409	0.000405571	0.0171306	0.445161
R3HDM1: S261 / sp|Q15032-3|R3HD1_HUMAN	-1.26907	-0.467072	-6.01955	0.000407515	0.0171652	0.440195
RPL12: T128 / sp|P30050|RL12_HUMAN	0.569069	0.490309	6.01172	0.000410892	0.0172597	0.431624
SNX17: S437 / sp|Q15036|SNX17_HUMAN	0.843529	0.591915	6.00848	0.000412302	0.0172714	0.428068
PPP1R14A: S16 / sp|Q96A00|PP14A_HUMAN	-0.862254	-0.567828	-6.00145	0.000415372	0.0173057	0.420364
MYBBP1A: S1308 / sp|Q9BQG0-2|MBB1A_HUMAN	-0.502432	-0.461253	-6.00141	0.000415392	0.0173057	0.420313
ANLN: T401 / sp|Q9NQW6|ANLN_HUMAN	0.692043	0.326717	5.98994	0.000420456	0.0174312	0.407728
BRCA2: S846 / sp|P51587|BRCA2_HUMAN	-0.760728	-0.522489	-5.98942	0.00042069	0.0174312	0.407149
TNIP1: T619 / sp|Q15025|TNIP1_HUMAN	-0.634723	-0.675505	-5.96587	0.000431314	0.017823	0.381241
SEPTIN9: S111 / sp|Q9UHD8|SEPT9_HUMAN	-0.564921	-0.36396	-5.96133	0.000433399	0.0178607	0.37623
ATG2B: S490 / sp|Q96BY7|ATG2B_HUMAN	0.592719	0.496014	5.9557	0.000435995	0.0179055	0.370025
PCM1: S44 / sp|Q15154-5|PCM1_HUMAN	-1.13907	-0.764375	-5.94967	0.000438797	0.0179055	0.363367
EXOC7: T260 / sp|Q9UPT5|EXOC7_HUMAN	-0.620265	-0.358264	-5.94692	0.00044008	0.0179055	0.360334
NCL: T584 / sp|P19338|NUCL_HUMAN	0.708194	0.312246	5.94248	0.000442165	0.0179055	0.355423
RB1: T373 / sp|P06400|RB_HUMAN	0.731848	0.385615	5.94021	0.000443234	0.0179055	0.352913
PGK1: S203 / sp|P00558|PGK1_HUMAN	-0.483334	-0.247931	-5.93902	0.000443796	0.0179055	0.351595
LBR: S73 / sp|Q14739|LBR_HUMAN	0.660308	0.218657	5.93901	0.000443799	0.0179055	0.35159
TP53BP2: S127 / sp|Q13625-3|ASPP2_HUMAN	0.685545	0.228843	5.93884	0.000443879	0.0179055	0.351402
ITSN2: S210 / sp|Q9NZM3|ITSN2_HUMAN	0.485182	0.175089	5.92642	0.000449789	0.0180412	0.337653
RBL2: T1097 / sp|Q08999|RBL2_HUMAN	-0.810751	-0.565657	-5.92507	0.000450438	0.0180412	0.336156
MAP3K20: S727 / sp|Q9NYL2|M3K20_HUMAN	-0.728495	-0.222376	-5.92433	0.000450792	0.0180412	0.335338
RANBP2: S2457-T2458 / sp|P49792|RBP2_HUMAN	-0.688781	-0.405019	-5.91996	0.000452897	0.0180779	0.330496
UTP14A: S445 / sp|Q9BVJ6|UT14A_HUMAN	-0.513201	-0.292334	-5.91406	0.000455755	0.0181445	0.323957
ARID4B: S105 / sp|Q4LE39|ARI4B_HUMAN	-0.545551	-0.354959	-5.8956	0.000464831	0.0184424	0.303456
GATAD2A: S100 / sp|Q86YP4-3|P66A_HUMAN	0.556408	0.163817	5.89155	0.000466848	0.0184424	0.298954
PRRC2A: S1147 / sp|P48634|PRC2A_HUMAN	0.542752	0.13859	5.89152	0.000466865	0.0184424	0.298917
OPTN: T202 / sp|Q96CV9|OPTN_HUMAN	-0.792116	-0.319261	-5.88349	0.000470895	0.0184904	0.28998
LIMD1: S296 / sp|Q9UGP4|LIMD1_HUMAN	0.630391	0.356053	5.88284	0.000471225	0.0184904	0.289252
AHNAK: T4430 / sp|Q09666|AHNK_HUMAN	0.493664	0.520937	5.88186	0.000471718	0.0184904	0.288164
TPR: T1649 / sp|P12270|TPR_HUMAN	-0.605914	-0.322643	-5.87841	0.000473464	0.0185112	0.284322
ATG2A: S403 / sp|Q2TAZ0-3|ATG2A_HUMAN	0.624367	0.174936	5.87193	0.000476764	0.0185926	0.277098
PPP6R3: T830 / sp|Q5H9R7-5|PP6R3_HUMAN	0.692985	0.264136	5.86547	0.000480078	0.0186741	0.269893
SRRM2: S756 / sp|Q9UQ35|SRRM2_HUMAN	0.618062	0.336289	5.85302	0.000486543	0.0188774	0.255981
TNIP2: S7 / sp|Q8NFZ5|TNIP2_HUMAN	0.658613	0.802472	5.8344	0.000496387	0.0191235	0.235144
BCAR3: Y212 / sp|O75815|BCAR3_HUMAN	0.661091	0.346901	5.83312	0.000497068	0.0191235	0.233716
VGLL4: S107-S109 / sp|Q14135-4|VGLL4_HUMAN	-0.611795	-0.204239	-5.83232	0.000497499	0.0191235	0.232816
LMO7: T714 / sp|Q8WWI1-3|LMO7_HUMAN	-0.518019	-0.443238	-5.8296	0.000498957	0.0191235	0.22977
SPP1: S303 / sp|P10451|OSTP_HUMAN	-1.49355	0.0206132	-5.82794	0.000499852	0.0191235	0.227906
RB1: T841 / sp|P06400|RB_HUMAN	0.56449	0.347275	5.82691	0.000500411	0.0191235	0.226743
SSRP1: S621 / sp|Q08945|SSRP1_HUMAN	-0.873751	-0.628145	-5.81141	0.000508847	0.0193643	0.209346
RASSF2: S159 / sp|P50749|RASF2_HUMAN	-0.576982	-0.258889	-5.81067	0.000509253	0.0193643	0.208518
MID1: S511 / sp|O15344|TRI18_HUMAN	-1.11308	-0.41584	-5.79243	0.000519397	0.0196855	0.18799
CAP2: S257 / sp|P40123|CAP2_HUMAN	-0.778242	-0.687178	-5.79086	0.000520282	0.0196855	0.186218
ZNF703: S252 / sp|Q9H7S9|ZN703_HUMAN	-0.596191	-0.482836	-5.78341	0.000524495	0.0197918	0.177824
CABLES1: T294 / sp|Q8TDN4|CABL1_HUMAN	-0.649901	0.0288029	-5.78131	0.000525688	0.0197918	0.175459
AHNAK2: S593 / sp|Q8IVF2|AHNK2_HUMAN	-0.587588	-0.261667	-5.77595	0.000528753	0.0198582	0.169407
EEF1B2: S141 / sp|P24534|EF1B_HUMAN	0.592985	0.793021	5.77219	0.000530914	0.0198904	0.165161
ZNF703: S225 / sp|Q9H7S9|ZN703_HUMAN	-0.820447	-0.411173	-5.76934	0.000532556	0.019903	0.161945
CDCA5: S75 / sp|Q96FF9|CDCA5_HUMAN	1.16052	0.339635	5.7645	0.000535362	0.0199381	0.156476
CAMSAP3: S1031 / sp|Q9P1Y5|CAMP3_HUMAN	-0.566959	-0.359331	-5.76321	0.000536111	0.0199381	0.155019
LBR: S71-S73 / sp|Q14739|LBR_HUMAN	-0.630628	-0.249389	-5.74977	0.000544006	0.0201825	0.139799
USF2: T230 / sp|Q15853|USF2_HUMAN	-0.646637	-0.587541	-5.74558	0.000546491	0.0202255	0.135054
KIF20B: S1773 / sp|Q96Q89-2|KI20B_HUMAN	0.532731	0.329211	5.74039	0.000549584	0.0202802	0.129176
NOP56: S554 / sp|O00567|NOP56_HUMAN	-0.994446	-0.566535	-5.73315	0.000553939	0.0202802	0.120957
CEP170: T1078 / sp|Q5SW79|CE170_HUMAN	-0.599053	-0.580283	-5.73302	0.000554015	0.0202802	0.120814
DHX16: S117 / sp|O60231|DHX16_HUMAN	-0.609125	-0.522769	-5.7326	0.000554268	0.0202802	0.120339
MTCL1: S1791 / sp|Q9Y4B5|MTCL1_HUMAN	-0.585986	-0.155931	-5.73021	0.000555714	0.0202802	0.117626
RANBP2: S796 / sp|P49792|RBP2_HUMAN	-0.56109	-0.371869	-5.72982	0.00055595	0.0202802	0.117182
OSBPL11: T27 / sp|Q9BXB4|OSB11_HUMAN	-0.516195	-0.235474	-5.72329	0.000559926	0.0203765	0.10976
SPEN: S2126 / sp|Q96T58|MINT_HUMAN	-0.575646	-0.247554	-5.71315	0.000566156	0.0205542	0.0982356
SFSWAP: S876 / sp|Q12872-2|SFSWA_HUMAN	0.509603	0.223044	5.70049	0.000574052	0.0207913	0.0838094
HS1BP3: S225 / sp|Q53T59|H1BP3_HUMAN	-0.527463	-0.315573	-5.69587	0.000576957	0.0208099	0.0785509
DIS3L2: T15 / sp|Q8IYB7|DI3L2_HUMAN	-0.588078	-0.473504	-5.69397	0.000578157	0.0208099	0.0763857
SHANK2: S803 / sp|Q9UPX8-3|SHAN2_HUMAN	0.712226	0.322113	5.69318	0.000578659	0.0208099	0.0754818
MARCKS: S135 / sp|P29966|MARCS_HUMAN	-0.523258	-0.363432	-5.68471	0.000584053	0.0209499	0.0658152
VPS13B: T1255 / sp|Q7Z7G8|VP13B_HUMAN	-0.702127	-0.380209	-5.68011	0.000587008	0.0209499	0.0605565
STX8: S159 / sp|Q9UNK0|STX8_HUMAN	0.526931	0.170266	5.67938	0.000587475	0.0209499	0.0597277
MAP1B: S2271 / sp|P46821|MAP1B_HUMAN	-0.635283	-0.388925	-5.67717	0.000588904	0.0209499	0.0571963
SRRM2: S629 / sp|Q9UQ35|SRRM2_HUMAN	0.778715	0.424692	5.67637	0.000589421	0.0209499	0.0562826
MAPK14: T180-Y182 / sp|Q16539-2|MK14_HUMAN	0.66669	0.392776	5.67159	0.000592519	0.0209893	0.0508202
TNKS1BP1: S936 / sp|Q9C0C2|TB182_HUMAN	0.490993	0.355641	5.67042	0.000593285	0.0209893	0.0494747
SOGA1: S1637 / sp|O94964-2|SOGA1_HUMAN	-0.78492	-0.143606	-5.66778	0.000595005	0.0210015	0.046457
VTI1B: S149 / sp|Q9UEU0|VTI1B_HUMAN	1.09211	0.487733	5.66447	0.000597174	0.021016	0.0426663
WDR62: S49 / sp|O43379-4|WDR62_HUMAN	0.643006	0.273796	5.66295	0.000598173	0.021016	0.0409244
SMG1: S3588 / sp|Q96Q15|SMG1_HUMAN	-0.661641	-0.288036	-5.6582	0.0006013	0.0210773	0.0354914
HSP90B1: S306 / sp|P14625|ENPL_HUMAN	0.933918	0.577191	5.65433	0.000603867	0.0211187	0.0310504
KIF1C: S494 / sp|O43896|KIF1C_HUMAN	-0.639618	-0.166347	-5.6444	0.000610505	0.021302	0.0196578
CIT: S1474 / sp|O14578-4|CTRO_HUMAN	0.534244	0.363361	5.63727	0.000615316	0.0214209	0.0114753
CAMSAP2: T1004 / sp|Q08AD1|CAMP2_HUMAN	-0.554304	-0.454265	-5.6306	0.000619856	0.0214392	0.00381267
PLEKHG2: T460 / sp|Q9H7P9|PKHG2_HUMAN	-0.589069	-0.483172	-5.63015	0.000620165	0.0214392	0.00329401
FKBP15: S344 / sp|Q5T1M5|FKB15_HUMAN	0.731195	0.591122	5.62957	0.000620564	0.0214392	0.00262377
NFX1: T128 / sp|Q12986|NFX1_HUMAN	0.562907	0.280372	5.627	0.000622324	0.0214392	-0.000328887
RANBP2: T1412 / sp|P49792|RBP2_HUMAN	-0.580804	-0.450342	-5.62249	0.000625429	0.0214392	-0.00551605
ACIN1: S593-S595 / sp|Q9UKV3|ACINU_HUMAN	0.688898	0.374315	5.62068	0.000626682	0.0214392	-0.00760266
OBI1: S574 / sp|Q5W0B1|OBI1_HUMAN	0.54553	0.579776	5.61915	0.000627745	0.0214392	-0.00937057
PQBP1: S106 / sp|O60828|PQBP1_HUMAN	-0.527901	-0.309667	-5.61844	0.000628232	0.0214392	-0.0101783
TOR1AIP1: S316 / sp|Q5JTV8-3|TOIP1_HUMAN	-0.530486	-0.335535	-5.61806	0.000628498	0.0214392	-0.0106202
RAB1A: T195 / sp|P62820|RAB1A_HUMAN	-0.651325	-0.54221	-5.61235	0.000632478	0.0214544	-0.0171999
HNRNPH3: S298 / sp|P31942|HNRH3_HUMAN	0.594569	0.118381	5.60722	0.000636072	0.0214544	-0.0231084
EIF3B: S738 / sp|P55884-2|EIF3B_HUMAN	-0.600819	-0.417197	-5.60544	0.000637331	0.0214544	-0.0251689
GSDME: S252 / sp|O60443|GSDME_HUMAN	0.701277	0.332241	5.60489	0.000637715	0.0214544	-0.0257978
AHNAK2: S457 / sp|Q8IVF2|AHNK2_HUMAN	0.639667	0.627732	5.60079	0.000640616	0.0214544	-0.0305294
DTX3L: S539 / sp|Q8TDB6|DTX3L_HUMAN	-0.494972	-0.344423	-5.59921	0.000641741	0.0214544	-0.0323589
NOLC1: S514 / sp|Q14978-2|NOLC1_HUMAN	-0.601159	-0.497183	-5.59838	0.000642332	0.0214544	-0.0333195
HNRNPK: S284 / sp|P61978-2|HNRPK_HUMAN	-0.517237	-0.314378	-5.59711	0.000643232	0.0214544	-0.0347787
TGM2: S215 / sp|P21980|TGM2_HUMAN	-0.481654	-0.305019	-5.59577	0.00064419	0.0214544	-0.036331
BDP1: S883 / sp|A6H8Y1|BDP1_HUMAN	-0.496841	-0.373016	-5.59553	0.00064436	0.0214544	-0.0366049
MAP1S: T638 / sp|Q66K74|MAP1S_HUMAN	0.711146	0.266787	5.59536	0.00064448	0.0214544	-0.0367996
SAMHD1: T592 / sp|Q9Y3Z3|SAMH1_HUMAN	-0.770263	-0.537926	-5.59342	0.000645866	0.0214544	-0.0390398
RNF213: S1258 / sp|Q63HN8|RN213_HUMAN	0.448451	0.275401	5.59151	0.000647235	0.0214544	-0.0412479
TBC1D5: S522 / sp|Q92609-2|TBCD5_HUMAN	0.524814	0.513856	5.58922	0.000648884	0.0214624	-0.0439009
TDRD3: S505 / sp|Q9H7E2-3|TDRD3_HUMAN	-0.786211	-0.351819	-5.58477	0.00065209	0.0215218	-0.0490409
TLN1: S2338 / sp|Q9Y490|TLN1_HUMAN	0.701536	0.503307	5.58243	0.000653782	0.0215255	-0.0517432
ARHGAP39: S173 / sp|Q9C0H5-2|RHG39_HUMAN	0.647912	0.414874	5.57847	0.000656666	0.0215255	-0.0563316
TBC1D4: S719 / sp|O60343-2|TBCD4_HUMAN	-0.486042	-0.217351	-5.5767	0.000657954	0.0215255	-0.058375
MAGI1: T1365 / sp|Q96QZ7|MAGI1_HUMAN	-0.649091	-0.382818	-5.57592	0.000658528	0.0215255	-0.0592856
BCL2L12: T117 / sp|Q9HB09|B2L12_HUMAN	0.804077	0.407931	5.57492	0.00065926	0.0215255	-0.0604435
SOGA1: S1482 / sp|O94964-2|SOGA1_HUMAN	-0.622477	-0.252252	-5.57185	0.000661511	0.0215528	-0.063999
LBR: S71 / sp|Q14739|LBR_HUMAN	0.549525	0.172971	5.56146	0.000669194	0.0217567	-0.0760417
WNK1: S2823 / sp|Q9H4A3-7|WNK1_HUMAN	0.611571	0.3178	5.5591	0.000670951	0.0217674	-0.0787772
UBAP2L: S493 / sp|Q14157-5|UBP2L_HUMAN	0.620275	0.276532	5.55656	0.000672853	0.0217827	-0.0817284
ICE1: S83 / sp|Q9Y2F5|ICE1_HUMAN	-0.649529	-0.451323	-5.55458	0.000674334	0.0217844	-0.0840216
HIP1: S516 / sp|O00291|HIP1_HUMAN	0.542024	0.218151	5.55137	0.000676747	0.0218161	-0.0877478
MPRIP: S269 / sp|Q6WCQ1|MPRIP_HUMAN	0.519621	0.488434	5.54395	0.000682367	0.0219509	-0.0963737
IP6K1: S199 / sp|Q92551|IP6K1_HUMAN	0.536715	0.603494	5.53488	0.000689297	0.0221272	-0.106915
SRSF1: S231 / sp|Q07955|SRSF1_HUMAN	-0.67273	-0.218718	-5.52641	0.000695849	0.0222086	-0.116785
ASPM: S435 / sp|Q8IZT6|ASPM_HUMAN	-0.654817	-0.459511	-5.52635	0.000695896	0.0222086	-0.116855
PNN: T657 / sp|Q9H307|PININ_HUMAN	-0.494474	-0.196668	-5.52462	0.000697237	0.0222086	-0.118864
RAPH1: S1012 / sp|Q70E73|RAPH1_HUMAN	-0.558033	-0.350417	-5.52264	0.00069878	0.0222086	-0.12117
RAI1: S1338 / sp|Q7Z5J4|RAI1_HUMAN	-0.64765	-0.680348	-5.52183	0.000699416	0.0222086	-0.122119
NFIC: T270 / sp|P08651|NFIC_HUMAN	-0.463936	-0.186113	-5.52035	0.000700572	0.0222086	-0.123842
ARID3A: T98 / sp|Q99856|ARI3A_HUMAN	-1.00098	-0.611699	-5.51788	0.000702514	0.0222099	-0.12673
GTF3C1: S754 / sp|Q12789|TF3C1_HUMAN	-0.768569	0.203528	-5.51659	0.000703526	0.0222099	-0.128232
DROSHA: S280 / sp|Q9NRR4|RNC_HUMAN	-0.588673	-0.223227	-5.50279	0.000714469	0.0224311	-0.144336
ARHGDIA: S47 / sp|P52565|GDIR1_HUMAN	0.550335	-0.547674	5.50277	0.000714485	0.0224311	-0.144359
RALGPS2: S23 / sp|Q86X27|RGPS2_HUMAN	-0.53732	0.0197105	-5.50157	0.000715451	0.0224311	-0.145769
IP6K1: S197 / sp|Q92551|IP6K1_HUMAN	0.588569	0.680173	5.50036	0.000716419	0.0224311	-0.147181
KIF14: S1231 / sp|Q15058|KIF14_HUMAN	0.449415	0.202914	5.49151	0.000723564	0.0226084	-0.157536
LMNB2: S37-T39 / sp|Q03252|LMNB2_HUMAN	-0.562528	-0.367747	-5.48813	0.000726305	0.0226476	-0.161481
CPSF4: S202 / sp|O95639|CPSF4_HUMAN	0.45369	0.532127	5.4859	0.000728128	0.0226582	-0.164099
CAST: S51 / sp|P20810-6|ICAL_HUMAN	-0.512186	-0.191521	-5.4784	0.000734286	0.0227328	-0.172887
TRIO: S2429 / sp|O75962|TRIO_HUMAN	-0.650893	-0.432778	-5.47754	0.000734994	0.0227328	-0.173894
MCM6: S762 / sp|Q14566|MCM6_HUMAN	0.501711	0.297085	5.47753	0.000734999	0.0227328	-0.1739
SQSTM1: S284 / sp|Q13501|SQSTM_HUMAN	-0.65121	-0.250906	-5.47516	0.000736959	0.0227473	-0.17668
SQSTM1: S152 / sp|Q13501|SQSTM_HUMAN	0.649168	0.18289	5.4646	0.000745763	0.0229725	-0.189074
SRRM2: T367 / sp|Q9UQ35|SRRM2_HUMAN	0.606844	0.264361	5.4519	0.0007565	0.0232563	-0.203995
PLEC: T4030 / sp|Q15149|PLEC_HUMAN	-0.670739	-0.414182	-5.44867	0.000759261	0.0232942	-0.207798
CHMP5: S30 / sp|Q9NZZ3|CHMP5_HUMAN	-0.697328	-0.425207	-5.4408	0.000766031	0.0234547	-0.217065
SLK: S781 / sp|Q9H2G2|SLK_HUMAN	0.560576	0.174183	5.43671	0.000769567	0.0234907	-0.221874
UBTF: T388 / sp|P17480|UBF1_HUMAN	-0.552071	-0.278847	-5.4352	0.000770885	0.0234907	-0.22366
CEBPD: S191 / sp|P49716|CEBPD_HUMAN	-0.682831	-0.563661	-5.43411	0.000771829	0.0234907	-0.224937
EGFR: S1166 / sp|P00533|EGFR_HUMAN	-0.756524	-0.37559	-5.43123	0.000774345	0.0235203	-0.228335
RAPH1: T1005 / sp|Q70E73|RAPH1_HUMAN	-0.486583	-0.292122	-5.42845	0.000776778	0.0235473	-0.23161
NCL: S67 / sp|P19338|NUCL_HUMAN	-0.441697	-0.307577	-5.42549	0.000779382	0.0235619	-0.235105
MAP7: T253 / sp|Q14244-7|MAP7_HUMAN	-0.67511	-0.540606	-5.42281	0.000781744	0.0235619	-0.238264
BLM: T125 / sp|P54132|BLM_HUMAN	0.616981	0.0923758	5.42265	0.000781893	0.0235619	-0.238463
PRAG1: S696 / sp|Q86YV5|PRAG1_HUMAN	-0.576831	0.030216	-5.42078	0.000783548	0.0235652	-0.24067
LMNB2: S419 / sp|Q03252|LMNB2_HUMAN	0.472396	0.285233	5.41671	0.000787163	0.0235822	-0.245476
YTHDC1: S294 / sp|Q96MU7|YTDC1_HUMAN	0.858729	0.325547	5.41666	0.000787206	0.0235822	-0.245533
SAMD1: T157 / sp|Q6SPF0|SAMD1_HUMAN	0.656478	0.311128	5.41437	0.000789251	0.0235971	-0.248242
SNW1: S518 / sp|Q13573|SNW1_HUMAN	-0.673703	-0.547028	-5.40761	0.000795312	0.0237318	-0.256231
ESF1: S153 / sp|Q9H501|ESF1_HUMAN	-0.527501	-0.304649	-5.39988	0.000802308	0.0238365	-0.265376
TJP2: S271-S275 / sp|Q9UDY2-7|ZO2_HUMAN	-0.686437	-0.168224	-5.39918	0.000802945	0.0238365	-0.266204
SCAPER: S533 / sp|Q9BY12|SCAPE_HUMAN	-0.728478	-0.497797	-5.39855	0.000803513	0.0238365	-0.266943
ZFP36L1: S92 / sp|Q07352|TISB_HUMAN	0.470171	0.253406	5.39679	0.000805126	0.023838	-0.269037
GOLGA4: S100 / sp|Q13439-5|GOGA4_HUMAN	-0.764187	-0.496738	-5.38126	0.000819436	0.0240487	-0.287436
SRRM2: S353 / sp|Q9UQ35|SRRM2_HUMAN	0.60246	0.234608	5.38106	0.000819622	0.0240487	-0.287672
TNIP1: S531 / sp|Q15025|TNIP1_HUMAN	-0.732452	-0.2072	-5.38014	0.000820482	0.0240487	-0.288767
PLIN3: S130 / sp|O60664|PLIN3_HUMAN	0.603971	0.744434	5.37873	0.000821802	0.0240487	-0.290446
RB1CC1: S1486 / sp|Q8TDY2|RBCC1_HUMAN	0.553084	0.262315	5.37643	0.00082395	0.0240487	-0.293173
H1-3: T147 / sp|P16402|H13_HUMAN	-0.573881	-0.565383	-5.37633	0.000824043	0.0240487	-0.293291
KDM3A: S463 / sp|Q9Y4C1|KDM3A_HUMAN	-0.803397	-0.434884	-5.37547	0.000824848	0.0240487	-0.294311
PPFIBP1: T603 / sp|Q86W92|LIPB1_HUMAN	-0.675749	-0.316077	-5.37546	0.000824859	0.0240487	-0.294325
AHNAK2: T228 / sp|Q8IVF2|AHNK2_HUMAN	-0.479317	-0.181845	-5.37179	0.000828303	0.024103	-0.298676
OSBPL3: S251 / sp|Q9H4L5|OSBL3_HUMAN	0.480529	0.274047	5.36878	0.000831145	0.0241396	-0.302254
MCM6: S271 / sp|Q14566|MCM6_HUMAN	0.457659	0.312013	5.36181	0.000837767	0.0241853	-0.310543
HUWE1: S2365 / sp|Q7Z6Z7|HUWE1_HUMAN	-0.615998	-0.386274	-5.36147	0.000838094	0.0241853	-0.310951
FOXK1: S223 / sp|P85037|FOXK1_HUMAN	-0.460933	-0.238258	-5.36119	0.00083836	0.0241853	-0.311282
NIFK: T223 / sp|Q9BYG3|MK67I_HUMAN	-0.46806	-0.366913	-5.36045	0.000839062	0.0241853	-0.312157
CLTA: S206 / sp|P09496-2|CLCA_HUMAN	0.574391	0.507211	5.35446	0.00084481	0.0242391	-0.319288
APP: S441 / sp|P05067|A4_HUMAN	-0.677195	-0.080531	-5.35296	0.000846254	0.0242391	-0.321072
DCLRE1C: T71-S72 / sp|Q96SD1|DCR1C_HUMAN	0.861232	0.309242	5.3529	0.000846312	0.0242391	-0.321143
BAG3: T406 / sp|O95817|BAG3_HUMAN	-0.434234	-0.405719	-5.3519	0.000847286	0.0242391	-0.322345
KIF20B: T560 / sp|Q96Q89-2|KI20B_HUMAN	0.514223	0.158094	5.34539	0.000853598	0.0242836	-0.330098
CAST: S67 / sp|P20810-6|ICAL_HUMAN	-0.50742	-0.374731	-5.34491	0.000854064	0.0242836	-0.330668
GAB2: T385 / sp|Q9UQC2|GAB2_HUMAN	0.655585	0.422221	5.34327	0.000855662	0.0242836	-0.33262
KMT2A: S279 / sp|Q03164-3|KMT2A_HUMAN	-0.76894	-0.373961	-5.34235	0.000856561	0.0242836	-0.333718
IFI16: T123 / sp|Q16666|IF16_HUMAN	-0.792816	-0.440175	-5.3421	0.000856804	0.0242836	-0.334015
RSL1D1: S427 / sp|O76021|RL1D1_HUMAN	-0.492769	-0.466353	-5.33984	0.000859015	0.024301	-0.336707
TNKS1BP1: S1715 / sp|Q9C0C2|TB182_HUMAN	-0.487207	-0.352123	-5.33447	0.0008643	0.0243625	-0.343114
PRKD2: T211 / sp|Q9BZL6-3|KPCD2_HUMAN	0.56141	0.483893	5.33439	0.000864384	0.0243625	-0.343215
CEP135: T488 / sp|Q66GS9|CP135_HUMAN	-0.933956	-0.620658	-5.32927	0.000869458	0.0244603	-0.34933
BRMS1L: S197 / sp|Q5PSV4|BRM1L_HUMAN	-0.523988	-0.244725	-5.3213	0.000877414	0.0246027	-0.358848
HID1: S653 / sp|Q8IV36|HID1_HUMAN	-0.474971	-0.143154	-5.32097	0.000877747	0.0246027	-0.359243
NFKBIB: S319 / sp|Q15653-2|IKBB_HUMAN	0.725493	0.421709	5.31789	0.000880847	0.0246443	-0.362927
NBR1: S656 / sp|Q14596|NBR1_HUMAN	-0.841205	-0.369796	-5.31137	0.000887446	0.024765	-0.370725
ZNF800: S647 / sp|Q2TB10|ZN800_HUMAN	-0.554331	-0.440802	-5.31042	0.00088841	0.024765	-0.371859
BAZ1B: S349 / sp|Q9UIG0|BAZ1B_HUMAN	-0.605609	-0.469277	-5.29235	0.000907017	0.0251779	-0.393519
N: S201 / sp|P0DTC9|NCAP_SARS2	-1.03309	-0.35712	-5.29085	0.000908584	0.0251779	-0.395323
ENAH: S516 / sp|Q8N8S7|ENAH_HUMAN	-0.573462	-0.41772	-5.28789	0.000911673	0.0251779	-0.39887
SETX: T2283 / sp|Q7Z333-4|SETX_HUMAN	-0.683012	-0.218696	-5.28701	0.000912595	0.0251779	-0.399926
ALDH3A1: Y443 / sp|P30838|AL3A1_HUMAN	-0.493242	-0.430454	-5.28683	0.00091279	0.0251779	-0.400149
SENP1: S170 / sp|Q9P0U3|SENP1_HUMAN	-0.484646	-0.287249	-5.28364	0.000916135	0.0251779	-0.403972
CENPF: T1541 / sp|P49454|CENPF_HUMAN	-0.496417	-0.275632	-5.28144	0.000918459	0.0251779	-0.406619
VPS13C: S1067 / sp|Q709C8|VP13C_HUMAN	-0.701452	-0.546109	-5.27832	0.000921759	0.0251779	-0.410367
MAP1B: S1772 / sp|P46821|MAP1B_HUMAN	0.685232	0.655442	5.27697	0.000923191	0.0251779	-0.41199
FAM83H: S828 / sp|Q6ZRV2|FA83H_HUMAN	0.557396	0.0229347	5.27556	0.000924693	0.0251779	-0.413689
BAP18: S96 / sp|Q8IXM2-3|BAP18_HUMAN	-0.467397	-0.345308	-5.27552	0.000924731	0.0251779	-0.413733
TJP2: S275 / sp|Q9UDY2-7|ZO2_HUMAN	-0.485814	-0.137872	-5.27507	0.000925207	0.0251779	-0.41427
NFATC3: S416 / sp|Q12968|NFAC3_HUMAN	0.548567	0.614773	5.27247	0.000927985	0.0251779	-0.417404
HMGN4: S80 / sp|O00479|HMGN4_HUMAN	1.85576	0.891964	5.27166	0.000928852	0.0251779	-0.418379
NF1: S2597 / sp|P21359|NF1_HUMAN	0.53348	0.285183	5.26969	0.000930955	0.0251779	-0.420743
PTPN3: S372 / sp|P26045|PTN3_HUMAN	0.887844	0.495766	5.26831	0.00093244	0.0251779	-0.422409
IRGQ: S44 / sp|Q8WZA9|IRGQ_HUMAN	0.537096	0.211532	5.26779	0.000932999	0.0251779	-0.423036
CARHSP1: T45 / sp|Q9Y2V2|CHSP1_HUMAN	0.490622	0.330412	5.26556	0.00093539	0.0251779	-0.42571
BAG3: S136 / sp|O95817|BAG3_HUMAN	-0.543333	-0.346199	-5.26543	0.000935532	0.0251779	-0.425869
ALDH3A1: S446 / sp|P30838|AL3A1_HUMAN	-0.536476	-0.567353	-5.26477	0.000936245	0.0251779	-0.426665
PRPF38B: S475 / sp|Q5VTL8|PR38B_HUMAN	0.63458	0.106148	5.25767	0.000943941	0.0252976	-0.435222
RAI1: S1190 / sp|Q7Z5J4|RAI1_HUMAN	-0.481462	-0.253003	-5.2576	0.000944014	0.0252976	-0.435303
PICALM: S303 / sp|Q13492|PICAL_HUMAN	0.663877	0.400278	5.25032	0.000951971	0.0253295	-0.444075
SPART: S470 / sp|Q8N0X7|SPART_HUMAN	-0.60825	-0.332004	-5.25028	0.000952022	0.0253295	-0.444132
LMO7: S561 / sp|Q8WWI1-3|LMO7_HUMAN	0.485213	0.271209	5.24928	0.000953118	0.0253295	-0.445334
FAM117B: S194 / sp|Q6P1L5|F117B_HUMAN	-0.62216	-0.329937	-5.24818	0.000954325	0.0253295	-0.446657
SPTAN1: T1188 / sp|Q13813-2|SPTN1_HUMAN	-0.676393	-0.411332	-5.2472	0.000955409	0.0253295	-0.447844
ESCO2: S312 / sp|Q56NI9|ESCO2_HUMAN	0.715345	0.67214	5.24604	0.000956691	0.0253295	-0.449245
SRRM2: S497 / sp|Q9UQ35|SRRM2_HUMAN	0.781783	0.350953	5.24298	0.000960071	0.0253295	-0.452932
EIF2AK2: S33 / sp|P19525|E2AK2_HUMAN	-1.04594	0.232858	-5.24281	0.000960266	0.0253295	-0.453144
IQGAP1: T1434 / sp|P46940|IQGA1_HUMAN	-0.507459	-0.18499	-5.24251	0.000960593	0.0253295	-0.4535
KRT20: S14 / sp|P35900|K1C20_HUMAN_contaminant	0.573575	0.46439	5.24141	0.000961817	0.0253295	-0.454831
UBAP2: T657 / sp|Q5T6F2|UBAP2_HUMAN	0.489656	0.189034	5.23913	0.000964358	0.0253526	-0.457589
PTPN2: S304 / sp|P17706|PTN2_HUMAN	-0.505828	-0.436573	-5.23749	0.000966187	0.025357	-0.45957
ANKRD26: S11 / sp|Q9UPS8|ANR26_HUMAN	-0.540085	-0.174101	-5.22694	0.000978035	0.0256238	-0.472311
CIT: S480 / sp|O14578-4|CTRO_HUMAN	0.520299	0.528814	5.22383	0.000981568	0.0256723	-0.47608
SPATS2: S382 / sp|Q86XZ4|SPAS2_HUMAN	0.494483	0.158077	5.22077	0.000985049	0.0256844	-0.479781
PLEC: S1732 / sp|Q15149|PLEC_HUMAN	0.491686	0.103325	5.22046	0.000985401	0.0256844	-0.480155
EIF2A: S506 / sp|Q9BY44|EIF2A_HUMAN	-0.433502	-0.161839	-5.21635	0.000990102	0.0256853	-0.485131
H1-2: T146 / sp|P16403|H12_HUMAN	-0.640787	-0.638592	-5.21414	0.000992641	0.0256853	-0.487808
LRRFIP2: S320 / sp|Q9Y608|LRRF2_HUMAN	0.4345	0.230269	5.21369	0.00099316	0.0256853	-0.488354
CARHSP1: S41 / sp|Q9Y2V2|CHSP1_HUMAN	0.438005	0.261173	5.21348	0.000993408	0.0256853	-0.488615
BRD7: S289 / sp|Q9NPI1-2|BRD7_HUMAN	-0.431733	-0.352096	-5.21309	0.000993858	0.0256853	-0.489088
TAOK1: T576 / sp|Q7L7X3|TAOK1_HUMAN	-0.762574	-0.678434	-5.2089	0.00099869	0.0257665	-0.494159
ACSS2: S30 / sp|Q9NR19-2|ACSA_HUMAN	-0.426316	-0.184696	-5.20423	0.00100412	0.0258012	-0.499824
ARFIP1: S132 / sp|P53367|ARFP1_HUMAN	0.48624	0.497807	5.20244	0.0010062	0.0258012	-0.501997
AHNAK: T4766 / sp|Q09666|AHNK_HUMAN	0.613799	0.972595	5.20185	0.00100689	0.0258012	-0.502709
HMGB1: S100 / sp|P09429|HMGB1_HUMAN	0.759665	0.305398	5.20139	0.00100743	0.0258012	-0.503273
R3HDM1: S282 / sp|Q15032-3|R3HD1_HUMAN	-0.595194	-0.0820184	-5.20048	0.00100849	0.0258012	-0.504373
SQSTM1: T269 / sp|Q13501|SQSTM_HUMAN	-0.631245	-0.497494	-5.19902	0.00101021	0.0258017	-0.506148
BORCS7: S45 / sp|Q96B45|BORC7_HUMAN	0.622671	0.458039	5.19508	0.00101484	0.0258718	-0.510929
MPZL1: S219 / sp|O95297|MPZL1_HUMAN	-0.484938	-0.107283	-5.1938	0.00101634	0.0258718	-0.51248
NCL: T97 / sp|P19338|NUCL_HUMAN	-0.448828	-0.35128	-5.19008	0.00102075	0.0259407	-0.517005
AKAP12: S514 / sp|Q02952|AKA12_HUMAN	-0.436999	-0.304924	-5.18293	0.00102927	0.0261136	-0.525691
MIA2: S747 / sp|Q96PC5|MIA2_HUMAN	0.504817	0.82208	5.17802	0.00103517	0.0261977	-0.531673
FGFR1OP: T169 / sp|O95684|FR1OP_HUMAN	-0.558864	-0.354112	-5.17732	0.00103602	0.0261977	-0.532528
RMDN3: S46 / sp|Q96TC7|RMD3_HUMAN	0.697473	0.209609	5.17334	0.00104082	0.0262478	-0.537362
ITPRID2: S803 / sp|P28290|ITPI2_HUMAN	-0.527407	-0.418737	-5.17283	0.00104144	0.0262478	-0.537988
PLEKHG3: S1037 / sp|A1L390|PKHG3_HUMAN	0.544946	0.00551373	5.16593	0.00104985	0.0263641	-0.546398
ANLN: S182 / sp|Q9NQW6|ANLN_HUMAN	0.501707	0.33829	5.16525	0.00105068	0.0263641	-0.547221
ATRX: S598 / sp|P46100|ATRX_HUMAN	-0.521815	-0.315635	-5.16413	0.00105205	0.0263641	-0.54859
STAT2: T385 / sp|P52630|STAT2_HUMAN	-0.505462	-0.328593	-5.16338	0.00105297	0.0263641	-0.549502
CARMIL1: S968 / sp|Q5VZK9|CARL1_HUMAN	0.427531	0.146266	5.16157	0.0010552	0.0263765	-0.551709
MAGI1: S1379 / sp|Q96QZ7|MAGI1_HUMAN	-0.58662	-0.227088	-5.15837	0.00105914	0.0263933	-0.555614
BAG3: S274-S275 / sp|O95817|BAG3_HUMAN	-0.531237	-0.361071	-5.1579	0.00105973	0.0263933	-0.556189
DSP: S178 / sp|P15924|DESP_HUMAN_contaminant	0.604434	0.3154	5.15682	0.00106106	0.0263933	-0.557508
TBC1D5: S765 / sp|Q92609-2|TBCD5_HUMAN	0.559245	0.59836	5.15169	0.00106744	0.0265086	-0.56377
MAP1B: S2255 / sp|P46821|MAP1B_HUMAN	-0.618324	-0.271152	-5.14731	0.00107291	0.0266011	-0.569117
TJP2: S201 / sp|Q9UDY2-7|ZO2_HUMAN	0.543468	0.309039	5.1436	0.00107756	0.0266328	-0.573643
SRRM2: S2438 / sp|Q9UQ35|SRRM2_HUMAN	0.442214	0.209467	5.14346	0.00107775	0.0266328	-0.573823
SURF6: S74 / sp|O75683|SURF6_HUMAN	-0.59699	-0.613987	-5.14213	0.00107942	0.0266328	-0.57545
HSPB1: S176 / sp|P04792|HSPB1_HUMAN	0.561245	0.670005	5.13345	0.00109043	0.0268068	-0.586057
ARHGEF18: S1202 / sp|Q6ZSZ5|ARHGI_HUMAN	0.51416	0.577925	5.13258	0.00109154	0.0268068	-0.587126
RAI1: T1548 / sp|Q7Z5J4|RAI1_HUMAN	-0.599747	-0.47905	-5.13242	0.00109175	0.0268068	-0.587326
AKAP12: T767 / sp|Q02952|AKA12_HUMAN	-0.437543	-0.110245	-5.1291	0.001096	0.0268223	-0.591384
EIF2AK2: S242 / sp|P19525|E2AK2_HUMAN	-0.569933	-0.188973	-5.12804	0.00109735	0.0268223	-0.592679
OSBP: S240 / sp|P22059|OSBP1_HUMAN	0.482176	0.571476	5.1278	0.00109766	0.0268223	-0.592972
MARCKS: S77 / sp|P29966|MARCS_HUMAN	0.43939	0.219206	5.12316	0.00110364	0.0269007	-0.598657
NBR1: S673 / sp|Q14596|NBR1_HUMAN	-0.912644	-0.371078	-5.12258	0.0011044	0.0269007	-0.599372
MARCKSL1: S36 / sp|P49006|MRP_HUMAN	0.635201	0.374654	5.12102	0.00110642	0.026907	-0.601286
MAST4: S1947 / sp|O15021|MAST4_HUMAN	0.512702	0.192402	5.11556	0.00111352	0.0270366	-0.60798
SIPA1L3: T1139 / sp|O60292|SI1L3_HUMAN	0.616269	0.263609	5.11256	0.00111745	0.0270509	-0.611663
RECQL4: S27 / sp|O94761|RECQ4_HUMAN	0.501861	0.601517	5.1115	0.00111883	0.0270509	-0.612954
ILRUN: S215 / sp|Q9H6K1|ILRUN_HUMAN	-0.615894	-0.274349	-5.11034	0.00112036	0.0270509	-0.614386
ZCCHC7: T479 / sp|Q8N3Z6|ZCHC7_HUMAN	-0.688417	-0.279619	-5.10857	0.00112269	0.0270509	-0.616558
SRRM2: S1600 / sp|Q9UQ35|SRRM2_HUMAN	0.565578	0.178201	5.10835	0.00112298	0.0270509	-0.616827
MAGI1: S1435 / sp|Q96QZ7|MAGI1_HUMAN	-0.606066	-0.242829	-5.10296	0.00113011	0.0271796	-0.623442
CD46: T393 / sp|P15529-2|MCP_HUMAN	-0.521633	-0.134132	-5.10063	0.0011332	0.027211	-0.626301
EHD2: S484 / sp|Q9NZN4|EHD2_HUMAN	0.542184	0.236208	5.09763	0.0011372	0.0272163	-0.629991
MACROH2A1: T129 / sp|O75367|H2AY_HUMAN	-0.535395	-0.370176	-5.09715	0.00113785	0.0272163	-0.630586
EIF4H: S14 / sp|Q15056|IF4H_HUMAN	0.790159	0.310281	5.09646	0.00113877	0.0272163	-0.631432
PKMYT1: S479 / sp|Q99640|PMYT1_HUMAN	0.766685	0.463425	5.09196	0.0011448	0.0273177	-0.636961
SKA3: S155 / sp|Q8IX90|SKA3_HUMAN	0.712252	0.575277	5.09012	0.00114729	0.0273288	-0.639232
PLEC: S4622 / sp|Q15149|PLEC_HUMAN	0.45331	0.0870051	5.0886	0.00114934	0.0273288	-0.641101
TNKS1BP1: S1666 / sp|Q9C0C2|TB182_HUMAN	-0.419246	0.0287278	-5.08675	0.00115184	0.0273288	-0.64337
MATR3: S705 / sp|P43243|MATR3_HUMAN	-0.488219	-0.00879887	-5.08631	0.00115244	0.0273288	-0.643915
SH3RF1: S724 / sp|Q7Z6J0|SH3R1_HUMAN	0.59183	0.704356	5.08484	0.00115444	0.0273303	-0.64573
TRIP12: S169 / sp|Q14669-3|TRIPC_HUMAN	-0.728163	-0.523022	-5.08362	0.00115609	0.0273303	-0.647222
ACSL4: T679 / sp|O60488|ACSL4_HUMAN	-0.531345	-0.341328	-5.07555	0.00116713	0.0275227	-0.657163
CCDC9: T83 / sp|Q9Y3X0|CCDC9_HUMAN	-0.529719	-0.308565	-5.07504	0.00116784	0.0275227	-0.6578
ANLN: S661 / sp|Q9NQW6|ANLN_HUMAN	0.57025	0.672891	5.07177	0.00117234	0.0275862	-0.661827
ACIN1: S328 / sp|Q9UKV3|ACINU_HUMAN	0.874359	0.568204	5.06895	0.00117625	0.0276354	-0.665306
PCM1: S93 / sp|Q15154-5|PCM1_HUMAN	0.4744	0.542757	5.06493	0.00118184	0.0277241	-0.670268
SRSF7: S227 / sp|Q16629|SRSF7_HUMAN	0.832122	0.34267	5.06162	0.00118645	0.0277799	-0.674347
AHNAK: S5261 / sp|Q09666|AHNK_HUMAN	0.579707	0.546253	5.06062	0.00118786	0.0277799	-0.675588
SHANK2: S475 / sp|Q9UPX8-3|SHAN2_HUMAN	0.430878	0.190023	5.05172	0.00120041	0.0280154	-0.686584
PKN1: S568 / sp|Q16512-2|PKN1_HUMAN	-0.582207	-0.320512	-5.05088	0.0012016	0.0280154	-0.687622
PHF14: S308 / sp|O94880|PHF14_HUMAN	-0.702781	-0.341834	-5.049	0.00120428	0.0280348	-0.689947
WWC1: T912 / sp|Q8IX03-2|KIBRA_HUMAN	0.431276	0.126318	5.04332	0.00121239	0.0281808	-0.696975
RBM22: T153 / sp|Q9NW64|RBM22_HUMAN	-0.590076	-0.528879	-5.04033	0.00121669	0.0282242	-0.700677
PTPN1: S386 / sp|P18031|PTN1_HUMAN	-0.668217	-0.487141	-5.03944	0.00121796	0.0282242	-0.701772
CIT: S1385 / sp|O14578-4|CTRO_HUMAN	0.565525	0.097854	5.03729	0.00122107	0.0282532	-0.704436
NCOR2: S67 / sp|Q9Y618|NCOR2_HUMAN	0.511481	0.393315	5.03597	0.00122297	0.0282543	-0.706065
VIM: S55 / sp|P08670|VIME_HUMAN	-0.40075	-0.342095	-5.0277	0.00123502	0.0284895	-0.716321
LIG3: T209 / sp|P49916|DNLI3_HUMAN	-0.463725	-0.23866	-5.0175	0.00125004	0.0287621	-0.728972
CRKL: S184 / sp|P46109|CRKL_HUMAN	-0.494799	-0.441268	-5.016	0.00125227	0.0287621	-0.730836
ACIN1: S591-S593 / sp|Q9UKV3|ACINU_HUMAN	0.622011	0.323203	5.01506	0.00125367	0.0287621	-0.732004
PHF14: T287 / sp|O94880|PHF14_HUMAN	0.426436	0.328499	5.01458	0.00125438	0.0287621	-0.732602
ACIN1: S667 / sp|Q9UKV3|ACINU_HUMAN	-0.74725	-0.214035	-5.00971	0.00126164	0.0288852	-0.738641
ARHGEF18: T919 / sp|Q6ZSZ5|ARHGI_HUMAN	-0.454572	-0.185333	-5.00619	0.00126693	0.02892	-0.743018
MICAL3: S649 / sp|Q7RTP6|MICA3_HUMAN	-0.535673	-0.428905	-5.00617	0.00126696	0.02892	-0.743041
WNK1: S382 / sp|Q9H4A3-7|WNK1_HUMAN	0.566921	0.176613	5.00337	0.00127118	0.028973	-0.746522
USP36: S513 / sp|Q9P275|UBP36_HUMAN	-0.538648	-0.411259	-4.99961	0.00127688	0.0290596	-0.751207
TP53BP1: S867 / sp|Q12888-2|TP53B_HUMAN	-0.552936	-0.419606	-4.99524	0.00128353	0.0291673	-0.756639
BCAS3: S570 / sp|Q9H6U6-8|BCAS3_HUMAN	-0.479624	-0.295263	-4.99044	0.00129088	0.0292908	-0.76262
ZNF622: S141 / sp|Q969S3|ZN622_HUMAN	-0.527664	-0.353525	-4.98723	0.00129582	0.0293327	-0.766617
KRT8: S478 / sp|P05787|K2C8_HUMAN_contaminant	0.519643	-0.070473	4.98601	0.00129771	0.0293327	-0.768141
MOSPD2: S283 / sp|Q8NHP6|MSPD2_HUMAN	0.499931	0.308712	4.98549	0.0012985	0.0293327	-0.768779
EIF6: S243 / sp|P56537|IF6_HUMAN	0.610521	0.278733	4.97846	0.00130944	0.029536	-0.777555
CNOT3: S299 / sp|O75175|CNOT3_HUMAN	-0.528087	-0.366637	-4.97468	0.00131534	0.0296253	-0.782263
POLDIP3: S366 / sp|Q9BY77|PDIP3_HUMAN	-0.544882	-0.248555	-4.97139	0.00132051	0.0296979	-0.786369
SFN: S63 / sp|P31947|1433S_HUMAN	0.469077	0.228054	4.96477	0.00133099	0.0298325	-0.794638
CARD10: S606 / sp|Q9BWT7|CAR10_HUMAN	-0.463053	-0.566408	-4.96427	0.00133179	0.0298325	-0.795268
THOC2: T1289 / sp|Q8NI27|THOC2_HUMAN	-0.515444	-0.243232	-4.96351	0.00133299	0.0298325	-0.796214
OPTN: S342 / sp|Q96CV9|OPTN_HUMAN	0.582779	0.415961	4.96098	0.00133702	0.0298325	-0.799371
SURF6: T232 / sp|O75683|SURF6_HUMAN	-0.483752	-0.342103	-4.96089	0.00133717	0.0298325	-0.799487
GRAMD1A: S550 / sp|Q96CP6|ASTRA_HUMAN	-0.651871	-0.421526	-4.95968	0.00133911	0.0298325	-0.801005
CDCA3: S29 / sp|Q99618|CDCA3_HUMAN	0.508548	0.329048	4.95675	0.0013438	0.0298325	-0.804664
PFKM: S846 / sp|P08237-3|PFKAM_HUMAN	0.41636	0.289734	4.95656	0.00134411	0.0298325	-0.804904
FOXK2: S170 / sp|Q01167|FOXK2_HUMAN	-0.461078	-0.231133	-4.95656	0.00134411	0.0298325	-0.804906
RAB34: S241 / sp|Q9BZG1|RAB34_HUMAN	0.465606	0.208245	4.94864	0.00135689	0.0300321	-0.814813
KLC2: S610 / sp|Q9H0B6|KLC2_HUMAN	0.630374	0.32423	4.94855	0.00135704	0.0300321	-0.814927
CHAMP1: S87 / sp|Q96JM3|CHAP1_HUMAN	-0.629108	-0.611373	-4.94455	0.00136355	0.0300517	-0.819935
VPS13B: S1002 / sp|Q7Z7G8|VP13B_HUMAN	-0.610179	-0.474807	-4.94453	0.00136357	0.0300517	-0.819955
LASP1: S194 / sp|Q14847|LASP1_HUMAN	0.791933	0.55408	4.94437	0.00136384	0.0300517	-0.820157
AHNAK2: T498 / sp|Q8IVF2|AHNK2_HUMAN	-1.22369	-0.268949	-4.93755	0.00137501	0.0302238	-0.828702
TJP1: S166-S168 / sp|Q07157|ZO1_HUMAN	0.624156	0.222015	4.93719	0.00137561	0.0302238	-0.829157
DENND5B: Y214 / sp|Q6ZUT9-2|DEN5B_HUMAN	0.486911	0.685506	4.93585	0.00137783	0.0302289	-0.830841
DMTN: S87 / sp|Q08495|DEMA_HUMAN	0.618284	0.249208	4.93407	0.00138076	0.0302498	-0.833069
UFD1: S283 / sp|Q92890-1|UFD1_HUMAN	-0.435496	-0.432533	-4.93101	0.00138583	0.0303172	-0.836901
PPL: T16 / sp|O60437|PEPL_HUMAN	-0.533293	-0.205078	-4.92789	0.00139102	0.0303873	-0.840818
OFD1: S663 / sp|O75665|OFD1_HUMAN	-0.463229	-0.350996	-4.92498	0.00139589	0.0304125	-0.844471
POM121: T485 / sp|Q96HA1|P121A_HUMAN	-0.749022	-0.476486	-4.92482	0.00139617	0.0304125	-0.844681
PPP1R14A: S26 / sp|Q96A00|PP14A_HUMAN	-0.558422	-0.277879	-4.91602	0.00141098	0.0306914	-0.855731
MIA3: S358 / sp|Q5JRA6|TGO1_HUMAN	-0.533941	-0.202881	-4.91275	0.00141653	0.0307681	-0.859837
POF1B: S56 / sp|Q8WVV4-1|POF1B_HUMAN	0.422105	0.144393	4.90785	0.00142489	0.0309058	-0.866002
ARHGAP21: S612 / sp|Q5T5U3|RHG21_HUMAN	-0.995098	-0.224452	-4.90476	0.00143019	0.0309767	-0.869888
COG5: S49 / sp|Q9UP83-2|COG5_HUMAN	0.683624	0.394006	4.90077	0.00143707	0.0310814	-0.874909
SMG6: S240 / sp|Q86US8|EST1A_HUMAN	-0.59324	-0.171199	-4.8977	0.0014424	0.0310861	-0.878786
CIC: S191 / sp|Q96RK0|CIC_HUMAN	-0.582694	-0.139552	-4.89708	0.00144347	0.0310861	-0.87956
CC2D2A: S133 / sp|Q9P2K1|C2D2A_HUMAN	-0.53504	-0.375714	-4.8968	0.00144395	0.0310861	-0.87991
SRRM2: S1822-S1824 / sp|Q9UQ35|SRRM2_HUMAN	0.483558	0.24691	4.89595	0.00144544	0.0310861	-0.880988
SLC16A7: S448 / sp|O60669|MOT2_HUMAN	-0.489497	-0.25872	-4.89437	0.00144819	0.0311013	-0.882976
NCOR1: S1196 / sp|O75376|NCOR1_HUMAN	-0.549349	-0.34156	-4.88483	0.00146492	0.0314164	-0.895003
HSPA14: S76 / sp|Q0VDF9|HSP7E_HUMAN	0.625058	0.510116	4.88184	0.00147021	0.0314856	-0.898776
METAP2: S74 / sp|P50579|MAP2_HUMAN	-0.512526	-0.35915	-4.87499	0.00148241	0.0317023	-0.907426
SMARCC2: S302 / sp|Q8TAQ2|SMRC2_HUMAN	0.533036	0.352036	4.87121	0.00148919	0.0318028	-0.912208
VPS13C: S3484 / sp|Q709C8|VP13C_HUMAN	0.545816	0.203512	4.86342	0.00150325	0.0320582	-0.922047
GATAD2A: S137 / sp|Q86YP4-3|P66A_HUMAN	0.638588	0.397338	4.86083	0.00150797	0.0321049	-0.925328
FOXO3: S413 / sp|O43524|FOXO3_HUMAN	0.460013	0.489643	4.85991	0.00150966	0.0321049	-0.926496
RSL1D1: S396 / sp|O76021|RL1D1_HUMAN	-0.572025	-0.638692	-4.85636	0.00151614	0.0321979	-0.930982
TNS3: S1149 / sp|Q68CZ2|TENS3_HUMAN	0.476913	0.417719	4.85485	0.00151892	0.0322121	-0.932901
PRKD1: S249 / sp|Q15139|KPCD1_HUMAN	0.61001	0.350536	4.85216	0.00152386	0.0322535	-0.936299
FAM83D: T459-S462 / sp|Q9H4H8|FA83D_HUMAN	-0.547272	-0.280399	-4.85148	0.00152513	0.0322535	-0.937171
COIL: T303 / sp|P38432|COIL_HUMAN	-0.432113	-0.620439	-4.84985	0.00152813	0.0322535	-0.93923
TLE4: S348 / sp|Q04727-3|TLE4_HUMAN	-0.448141	-0.518222	-4.8492	0.00152933	0.0322535	-0.940056
NFKB1: S894 / sp|P19838-2|NFKB1_HUMAN	-0.613149	-0.424937	-4.84708	0.00153326	0.0322916	-0.94274
APLP2: Y233 / sp|Q06481|APLP2_HUMAN	-0.601369	0.131802	-4.84396	0.00153906	0.0323367	-0.94669
NKAP: S36 / sp|Q8N5F7|NKAP_HUMAN	-0.455548	-0.29529	-4.84365	0.00153964	0.0323367	-0.947088
PNN: S690-S692 / sp|Q9H307|PININ_HUMAN	-0.427414	-0.00651893	-4.84227	0.00154222	0.0323463	-0.948841
PCNT: S3284 / sp|O95613|PCNT_HUMAN	-0.841464	-0.375067	-4.84057	0.00154541	0.0323686	-0.951001
GOLGA2: S37 / sp|Q08379|GOGA2_HUMAN	-0.447227	-0.333012	-4.83856	0.00154917	0.0324029	-0.953547
MID2: T568 / sp|Q9UJV3|TRIM1_HUMAN	-0.925899	-0.390071	-4.83733	0.00155148	0.0324069	-0.955111
ACIN1: S661 / sp|Q9UKV3|ACINU_HUMAN	0.421094	0.137465	4.83115	0.00156314	0.032555	-0.96295
POLD3: T277 / sp|Q15054|DPOD3_HUMAN	-0.653473	-0.668401	-4.83074	0.00156392	0.032555	-0.963473
SARG: S519 / sp|Q9BW04|SARG_HUMAN	-0.551019	-0.319554	-4.83018	0.00156498	0.032555	-0.964179
TMSB4X: T34 / sp|P62328|TYB4_HUMAN	-0.609713	-0.489902	-4.82597	0.00157299	0.0326771	-0.969528
CARMIL1: S316 / sp|Q5VZK9|CARL1_HUMAN	0.428126	0.323651	4.82194	0.00158071	0.0327928	-0.974654
AHNAK: S3412 / sp|Q09666|AHNK_HUMAN	0.487995	0.733661	4.82062	0.00158324	0.0328006	-0.976324
MICALL2: S272 / sp|Q8IY33|MILK2_HUMAN	-0.468843	-0.358553	-4.81895	0.00158645	0.0328226	-0.978449
NUP205: S1165 / sp|Q92621|NU205_HUMAN	0.420943	0.363442	4.81426	0.00159552	0.0329513	-0.984414
MAP7: S224 / sp|Q14244-7|MAP7_HUMAN	0.519546	0.251654	4.8135	0.001597	0.0329513	-0.985385
CUEDC2: S110 / sp|Q9H467|CUED2_HUMAN	0.453126	0.623828	4.81198	0.00159995	0.0329676	-0.987317
MRTFA: S778 / sp|Q969V6|MRTFA_HUMAN	-0.567152	-0.230664	-4.80838	0.00160697	0.0330595	-0.991904
PUM2: S587 / sp|Q8TB72|PUM2_HUMAN	0.683291	0.181124	4.80747	0.00160875	0.0330595	-0.99306
CENPF: S3023 / sp|P49454|CENPF_HUMAN	-0.597728	-0.588501	-4.79923	0.00162496	0.0333477	-1.00356
DOCK5: S1742 / sp|Q9H7D0|DOCK5_HUMAN	0.474373	0.059372	4.79442	0.00163451	0.0334987	-1.0097
SPP1: S26 / sp|P10451|OSTP_HUMAN	-0.850052	-0.513979	-4.79192	0.0016395	0.0335381	-1.01289
TNFAIP3: S592 / sp|P21580|TNAP3_HUMAN	-0.715424	-1.24914	-4.79125	0.00164084	0.0335381	-1.01374
ZNF622: S143 / sp|Q969S3|ZN622_HUMAN	-0.447598	-0.28743	-4.78919	0.00164497	0.0335776	-1.01637
RANBP2: S2276 / sp|P49792|RBP2_HUMAN	-0.420102	-0.148068	-4.78693	0.0016495	0.033625	-1.01925
MAGI1: T1389 / sp|Q96QZ7|MAGI1_HUMAN	-0.647648	-0.22651	-4.78365	0.00165611	0.0337148	-1.02344
NDRG1: S389 / sp|Q92597|NDRG1_HUMAN	0.479915	0.506619	4.77495	0.00167379	0.0340293	-1.03456
STK11IP: S387 / sp|Q8N1F8|S11IP_HUMAN	-0.440411	-0.168759	-4.77135	0.00168117	0.0341337	-1.03917
LRRFIP1: T123 / sp|Q32MZ4|LRRF1_HUMAN	0.567986	0.379811	4.76907	0.00168585	0.0341494	-1.04208
CABLES1: S313 / sp|Q8TDN4|CABL1_HUMAN	-0.63704	-0.272662	-4.76861	0.0016868	0.0341494	-1.04267
SRRM2: S220 / sp|Q9UQ35|SRRM2_HUMAN	-0.481572	-0.0620494	-4.76731	0.00168947	0.0341494	-1.04433
PTPN1: S50 / sp|P18031|PTN1_HUMAN	-0.758794	-1.00257	-4.76662	0.0016909	0.0341494	-1.04521
MYBBP1A: S1241 / sp|Q9BQG0-2|MBB1A_HUMAN	-0.476997	-0.644927	-4.7637	0.00169694	0.0342262	-1.04895
ARHGEF28: S556 / sp|Q8N1W1-6|ARG28_HUMAN	0.405336	-0.0493095	4.76107	0.00170242	0.0342776	-1.05232
SRRM2: S764 / sp|Q9UQ35|SRRM2_HUMAN	0.410323	3.70193e-05	4.75955	0.00170559	0.0342776	-1.05427
CLSPN: S1314 / sp|Q9HAW4|CLSPN_HUMAN	0.939188	0.987816	4.75924	0.00170624	0.0342776	-1.05467
ARHGAP35: S1150 / sp|Q9NRY4|RHG35_HUMAN	0.426502	0.395266	4.75792	0.00170899	0.0342877	-1.05636
JCAD: S1319 / sp|Q9P266|JCAD_HUMAN	-0.804655	-0.117278	-4.75416	0.00171687	0.0343586	-1.06117
TCOF1: T914 / sp|Q13428-4|TCOF_HUMAN	-0.424483	-0.364375	-4.75408	0.00171703	0.0343586	-1.06127
TOP2A: S1606 / sp|P11388-4|TOP2A_HUMAN	0.892626	0.568063	4.75276	0.00171982	0.0343693	-1.06297
H1-4: S187 / sp|P10412|H14_HUMAN	-0.938819	-0.477267	-4.75033	0.00172493	0.0344264	-1.06608
ATAD2: T1152 / sp|Q6PL18|ATAD2_HUMAN	0.403185	0.232237	4.74814	0.00172956	0.0344737	-1.06889
SMARCC1: T398 / sp|Q92922|SMRC1_HUMAN	-0.390674	-0.347988	-4.74611	0.00173388	0.0345146	-1.0715
USP33: S461 / sp|Q8TEY7|UBP33_HUMAN	-0.674139	-0.146815	-4.74445	0.0017374	0.0345397	-1.07362
SRRM2: S2428 / sp|Q9UQ35|SRRM2_HUMAN	0.424436	0.161658	4.73711	0.00175311	0.0347954	-1.08305
SRCAP: T2695 / sp|Q6ZRS2|SRCAP_HUMAN	0.857571	0.548567	4.73631	0.00175483	0.0347954	-1.08407
RSL1D1: T476 / sp|O76021|RL1D1_HUMAN	-1.72218	-1.24048	-4.73413	0.00175953	0.0348433	-1.08687
AHNAK: S1298 / sp|Q09666|AHNK_HUMAN	0.594322	0.357873	4.7296	0.00176933	0.0349022	-1.09269
ARL6IP4: S241 / sp|Q66PJ3|AR6P4_HUMAN	0.483045	0.347006	4.72923	0.00177013	0.0349022	-1.09316
PLEKHG3: S1081 / sp|A1L390|PKHG3_HUMAN	0.449972	0.331299	4.7286	0.00177151	0.0349022	-1.09398
CIC: T1318 / sp|Q96RK0|CIC_HUMAN	-0.463362	-0.255371	-4.72853	0.00177166	0.0349022	-1.09407
NAV3: S1045 / sp|Q8IVL0|NAV3_HUMAN	0.645528	0.210219	4.72108	0.00178796	0.0351778	-1.10366
RANBP2: S2510 / sp|P49792|RBP2_HUMAN	-0.40417	-0.280113	-4.71914	0.00179221	0.035216	-1.10615
H2AFY2: S129 / sp|Q9P0M6|H2AW_HUMAN	-0.521696	-0.304439	-4.71774	0.00179531	0.0352314	-1.10795
MYBBP1A: T1244 / sp|Q9BQG0-2|MBB1A_HUMAN	-0.727028	-1.04137	-4.71586	0.00179947	0.0352664	-1.11038
NCOR1: S1195 / sp|O75376|NCOR1_HUMAN	-0.462052	-0.161551	-4.71459	0.00180227	0.0352664	-1.11201
ALDH1A1: S247 / sp|P00352|AL1A1_HUMAN	0.410843	0.0943768	4.71347	0.00180476	0.0352664	-1.11345
PHACTR4: S474 / sp|Q8IZ21-2|PHAR4_HUMAN	0.480881	0.49914	4.71275	0.00180634	0.0352664	-1.11437
LMNA: S426 / sp|P02545|LMNA_HUMAN	0.478919	0.40314	4.71026	0.00181189	0.0353294	-1.11758
TJP1: Y931 / sp|Q07157|ZO1_HUMAN	0.487309	0.142391	4.7065	0.00182029	0.0354287	-1.12242
AHNAK: S1042 / sp|Q09666|AHNK_HUMAN	0.413271	0.312561	4.70582	0.00182182	0.0354287	-1.1233
PHC3: S275 / sp|Q8NDX5-7|PHC3_HUMAN	-0.431428	-0.226873	-4.70487	0.00182394	0.0354287	-1.12453
SPP1: S234 / sp|P10451|OSTP_HUMAN	-0.810667	-0.416924	-4.70137	0.00183184	0.0355003	-1.12905
CRYBG3: S802 / sp|Q68DQ2|CRBG3_HUMAN	0.496548	0.270018	4.70117	0.00183229	0.0355003	-1.12931
OPTN: S174 / sp|Q96CV9|OPTN_HUMAN	0.428908	0.345736	4.69649	0.00184289	0.0356235	-1.13535
N: S202 / sp|P0DTC9|NCAP_SARS2	-1.15783	-0.273917	-4.6963	0.00184332	0.0356235	-1.13559
MGA: S534 / sp|Q8IWI9|MGAP_HUMAN	-0.442415	-0.220911	-4.68969	0.00185839	0.0358693	-1.14412
MKI67: S538-T543 / sp|P46013|KI67_HUMAN	0.968182	0.34974	4.68804	0.00186217	0.0358857	-1.14625
GIT2: S614 / sp|Q14161|GIT2_HUMAN	0.656686	0.209289	4.68727	0.00186395	0.0358857	-1.14725
PDLIM1: S90 / sp|O00151|PDLI1_HUMAN	-0.435888	-0.266741	-4.68202	0.00187606	0.0360733	-1.15403
EIF4ENIF1: T257 / sp|Q9NRA8-3|4ET_HUMAN	0.503499	0.2525	4.67611	0.00188979	0.0362917	-1.16167
PLEKHA5: S975 / sp|Q9HAU0-6|PKHA5_HUMAN	0.54619	0.198061	4.67439	0.00189381	0.0363209	-1.16389
PRIM1: S374 / sp|P49642|PRI1_HUMAN	0.637324	0.390381	4.67343	0.00189608	0.0363209	-1.16515
BIRC6: S590 / sp|Q9NR09|BIRC6_HUMAN	0.424109	0.550644	4.66887	0.00190679	0.0364803	-1.17105
FGD6: S721 / sp|Q6ZV73|FGD6_HUMAN	-0.459148	-0.223007	-4.66586	0.0019139	0.0365704	-1.17494
PBK: S19 / sp|Q96KB5-2|TOPK_HUMAN	0.501497	0.31773	4.66439	0.00191739	0.0365912	-1.17685
BACH1: S196 / sp|O14867|BACH1_HUMAN	-0.406699	-0.129132	-4.66259	0.00192166	0.0366083	-1.17918
PARN: S628 / sp|O95453|PARN_HUMAN	0.710501	0.304776	4.66199	0.00192309	0.0366083	-1.17996
FLNB: S1471 / sp|O75369-8|FLNB_HUMAN	-0.54466	-0.234794	-4.6607	0.00192617	0.0366212	-1.18163
TOP2A: S1328 / sp|P11388-4|TOP2A_HUMAN	0.81237	0.448879	4.65948	0.00192906	0.0366305	-1.1832
MAP1B: S1520 / sp|P46821|MAP1B_HUMAN	0.669886	0.799439	4.65826	0.00193199	0.0366405	-1.18479
LARP1B: S343 / sp|Q659C4|LAR1B_HUMAN	-0.757742	-0.34434	-4.65691	0.00193522	0.0366561	-1.18654
SET: S15 / sp|Q01105-2|SET_HUMAN	-0.44058	-0.271437	-4.65526	0.00193918	0.0366856	-1.18868
YES1: S11 / sp|P07947|YES_HUMAN	-0.491789	-0.298307	-4.64902	0.00195421	0.0369242	-1.19677
SQSTM1: S266 / sp|Q13501|SQSTM_HUMAN	-0.63781	-0.46871	-4.64753	0.00195784	0.036947	-1.19871
FGD6: S554 / sp|Q6ZV73|FGD6_HUMAN	-0.864408	-0.206353	-4.64626	0.00196091	0.0369591	-1.20035
MPZL1: S210 / sp|O95297|MPZL1_HUMAN	-0.446923	0.00678833	-4.64464	0.00196486	0.0369879	-1.20246
SRRM2: S1403-S1404 / sp|Q9UQ35|SRRM2_HUMAN	0.729226	0.466327	4.6432	0.00196836	0.0370081	-1.20433
TAX1BP1: T343 / sp|Q86VP1-2|TAXB1_HUMAN	0.473294	0.15738	4.6418	0.00197179	0.0370269	-1.20615
INAVA: S605 / sp|Q3KP66|INAVA_HUMAN	-0.500317	-0.113695	-4.64034	0.00197537	0.0370379	-1.20805
CDCA3: S87 / sp|Q99618|CDCA3_HUMAN	0.61441	0.356486	4.63958	0.00197723	0.0370379	-1.20904
RICTOR: S1370 / sp|Q6R327-3|RICTR_HUMAN	0.422939	0.237999	4.63773	0.00198177	0.0370773	-1.21144
GLYR1: S167 / sp|Q49A26|GLYR1_HUMAN	-0.582427	-0.314966	-4.63376	0.00199157	0.0372107	-1.2166
SLC4A4: S233 / sp|Q9Y6R1-5|S4A4_HUMAN	-0.656886	-0.153456	-4.63106	0.00199824	0.0372107	-1.22011
SYNRG: S1084 / sp|Q9UMZ2|SYNRG_HUMAN	0.44872	0.250798	4.63104	0.00199829	0.0372107	-1.22013
ATAD5: S1266 / sp|Q96QE3|ATAD5_HUMAN	1.31502	0.802995	4.6309	0.00199866	0.0372107	-1.22032
RB1: S37 / sp|P06400|RB_HUMAN	0.544602	0.405799	4.62031	0.00202513	0.0376495	-1.2341
GTSE1: S536 / sp|Q9NYZ3|GTSE1_HUMAN	0.616372	0.178141	4.6195	0.00202716	0.0376495	-1.23516
MGA: S1328 / sp|Q8IWI9|MGAP_HUMAN	-0.618767	-0.383535	-4.61833	0.00203012	0.037651	-1.23668
PDLIM5: T110 / sp|Q96HC4|PDLI5_HUMAN	-0.395013	-0.131823	-4.61674	0.00203413	0.037651	-1.23875
PAK2: S152 / sp|Q13177|PAK2_HUMAN	0.4277	-0.0559311	4.61594	0.00203615	0.037651	-1.23979
NCL: T121 / sp|P19338|NUCL_HUMAN	-0.633191	-0.770603	-4.61556	0.00203713	0.037651	-1.24029
EIF4G1: S1152-S1154 / sp|Q04637-9|IF4G1_HUMAN	-0.853052	-0.0973028	-4.6086	0.00205484	0.0377866	-1.24935
AKR7A2: S255 / sp|O43488|ARK72_HUMAN	0.508073	0.272414	4.60764	0.0020573	0.0377866	-1.25061
HMGN3: S78 / sp|Q15651|HMGN3_HUMAN	0.531614	0.225603	4.60762	0.00205736	0.0377866	-1.25064
SRSF1: S238 / sp|Q07955|SRSF1_HUMAN	0.546401	0.206246	4.60743	0.00205785	0.0377866	-1.25089
NUP153: S560 / sp|P49790-3|NU153_HUMAN	-0.528767	-0.275855	-4.6074	0.00205793	0.0377866	-1.25093
KIF13B: S645 / sp|Q9NQT8|KI13B_HUMAN	-0.416981	-0.173246	-4.6063	0.00206075	0.0377866	-1.25236
LIN54: S310 / sp|Q6MZP7|LIN54_HUMAN	-0.512137	-0.365769	-4.60588	0.00206181	0.0377866	-1.2529
FLNA: Y1525 / sp|P21333|FLNA_HUMAN	-0.498246	-0.608361	-4.60212	0.0020715	0.0378695	-1.25781
MAST4: S1432 / sp|O15021|MAST4_HUMAN	0.40641	0.234061	4.60198	0.00207187	0.0378695	-1.258
SP1: S617 / sp|P08047|SP1_HUMAN	-0.421785	-0.250246	-4.60124	0.00207378	0.0378695	-1.25896
SRRM2: S1621 / sp|Q9UQ35|SRRM2_HUMAN	0.443422	0.0373971	4.60003	0.00207691	0.0378813	-1.26054
TK1: S231 / sp|P04183|KITH_HUMAN	0.836562	0.653003	4.59813	0.00208183	0.0378862	-1.26302
BCLAF1: S264-S268 / sp|Q9NYF8|BCLF1_HUMAN	0.82755	0.268028	4.59728	0.00208403	0.0378862	-1.26413
NELFB: S605 / sp|Q8WX92-2|NELFB_HUMAN	0.411226	0.223232	4.59692	0.00208497	0.0378862	-1.2646
TCOF1: S906 / sp|Q13428-4|TCOF_HUMAN	-0.386998	-0.2373	-4.59609	0.00208712	0.0378862	-1.26568
TRAFD1: S278 / sp|O14545|TRAD1_HUMAN	0.498674	0.734276	4.59354	0.00209377	0.0379617	-1.26901
KRT18: S242 / sp|P05783|K1C18_HUMAN_contaminant	0.694299	0.196645	4.5909	0.00210069	0.0380419	-1.27246
ATAD2B: S1347 / sp|Q9ULI0|ATD2B_HUMAN	0.492485	0.30514	4.58778	0.00210888	0.0381449	-1.27654
RAI14: S423 / sp|Q9P0K7|RAI14_HUMAN	-0.627934	-0.380945	-4.58677	0.00211153	0.0381477	-1.27786
MPZL1: Y263 / sp|O95297|MPZL1_HUMAN	-0.390471	-0.0600365	-4.58409	0.00211861	0.0382303	-1.28136
CIT: S1624 / sp|O14578-4|CTRO_HUMAN	0.701745	0.285555	4.57597	0.00214021	0.0385744	-1.29198
USP36: T581 / sp|Q9P275|UBP36_HUMAN	-0.442181	-0.122354	-4.57224	0.00215024	0.0387094	-1.29688
EXOC8: T142 / sp|Q8IYI6|EXOC8_HUMAN	-0.424177	-0.292937	-4.56846	0.00216042	0.0388467	-1.30183
HNRNPL: S29 / sp|P14866|HNRPL_HUMAN	-0.468299	-0.312875	-4.56449	0.00217118	0.0389558	-1.30703
LIMK2: T682 / sp|P53671-3|LIMK2_HUMAN	-1.46691	-1.08727	-4.56434	0.00217159	0.0389558	-1.30723
SLC38A1: S52 / sp|Q9H2H9|S38A1_HUMAN	-0.428044	-0.261275	-4.56175	0.00217864	0.0390102	-1.31062
ANKRD27: S418 / sp|Q96NW4|ANR27_HUMAN	0.477672	0.438411	4.5603	0.00218261	0.0390102	-1.31253
VCP: S746 / sp|P55072|TERA_HUMAN	0.408456	0.101689	4.56	0.00218341	0.0390102	-1.31291
RBM27: S128 / sp|Q9P2N5|RBM27_HUMAN	-0.433547	-0.133639	-4.55947	0.00218486	0.0390102	-1.31361
NUP153: S718 / sp|P49790-3|NU153_HUMAN	-0.416914	-0.206335	-4.55735	0.00219067	0.0390317	-1.31639
SF3B1: T426 / sp|O75533|SF3B1_HUMAN	0.491402	0.00994298	4.55531	0.00219628	0.0390317	-1.31907
CLASP2: S741-S743 / sp|O75122-3|CLAP2_HUMAN	-0.547933	-0.343045	-4.55479	0.00219772	0.0390317	-1.31976
HNRNPM: S432 / sp|P52272|HNRPM_HUMAN	0.594054	0.205285	4.55445	0.00219865	0.0390317	-1.3202
RAB11FIP5: S382 / sp|Q9BXF6|RFIP5_HUMAN	0.469386	0.633006	4.55374	0.00220061	0.0390317	-1.32113
KRT18: S305 / sp|P05783|K1C18_HUMAN_contaminant	0.500098	0.08822	4.55345	0.00220142	0.0390317	-1.32152
BAD: T80 / sp|Q92934|BAD_HUMAN	0.385021	0.223276	4.54841	0.00221535	0.0391856	-1.32812
MAGI1: S1361 / sp|Q96QZ7|MAGI1_HUMAN	-0.620471	-0.281292	-4.5467	0.00222012	0.0391856	-1.33037
NOC2L: S49-S56 / sp|Q9Y3T9|NOC2L_HUMAN	-0.517637	-0.363265	-4.54659	0.00222042	0.0391856	-1.33051
NAV3: S1037 / sp|Q8IVL0|NAV3_HUMAN	0.427695	0.22701	4.54557	0.00222325	0.0391856	-1.33185
CDCA3: S68 / sp|Q99618|CDCA3_HUMAN	0.765798	0.438085	4.5448	0.00222542	0.0391856	-1.33287
NUCKS1: T177 / sp|Q9H1E3|NUCKS_HUMAN	-0.401237	-0.160378	-4.54476	0.00222552	0.0391856	-1.33292
SCD: S203 / sp|O00767|ACOD_HUMAN	-0.823929	-0.0691743	-4.54237	0.00223222	0.0392582	-1.33606
PPIA: S40 / sp|P62937|PPIA_HUMAN	0.439241	0.193443	4.53584	0.00225059	0.0394985	-1.34465
FIP1L1: S259 / sp|Q6UN15|FIP1_HUMAN	-0.392848	-0.287291	-4.53567	0.00225106	0.0394985	-1.34487
AP1M1: T235 / sp|Q9BXS5-2|AP1M1_HUMAN	-0.970368	-0.645773	-4.52724	0.00227504	0.0398733	-1.35596
ANO8: S1042 / sp|Q9HCE9|ANO8_HUMAN	-1.24645	-0.704938	-4.52382	0.00228485	0.0399372	-1.36047
RERE: S56 / sp|Q9P2R6|RERE_HUMAN	0.575027	0.076404	4.52331	0.00228632	0.0399372	-1.36114
SRRM2: S1103 / sp|Q9UQ35|SRRM2_HUMAN	0.493557	0.255689	4.52323	0.00228654	0.0399372	-1.36124
FNIP1: S760 / sp|Q8TF40|FNIP1_HUMAN	-0.473494	0.33065	-4.52187	0.00229045	0.0399597	-1.36303
BCL2L13: S291 / sp|Q9BXK5|B2L13_HUMAN	0.57738	0.216744	4.52094	0.00229312	0.0399606	-1.36425
PHF14: S302 / sp|O94880|PHF14_HUMAN	-0.405053	-0.122642	-4.51675	0.00230527	0.0401214	-1.36979
LMO7: S592 / sp|Q8WWI1-3|LMO7_HUMAN	0.583294	0.400288	4.51509	0.00231009	0.0401214	-1.37197
SRRM2: S780 / sp|Q9UQ35|SRRM2_HUMAN	0.403477	0.411329	4.51415	0.00231282	0.0401214	-1.37321
C12orf4: S243 / sp|Q9NQ89|CL004_HUMAN	0.608308	0.676216	4.51413	0.00231287	0.0401214	-1.37324
DDHD1: S11 / sp|Q8NEL9|DDHD1_HUMAN	0.641311	0.306851	4.50922	0.0023272	0.0403088	-1.3797
PHF10: T484 / sp|Q8WUB8|PHF10_HUMAN	-0.394625	-0.255637	-4.50862	0.00232897	0.0403088	-1.3805
CTTNBP2NL: S592 / sp|Q9P2B4|CT2NL_HUMAN	-0.433938	-0.146077	-4.50631	0.00233576	0.0403807	-1.38355
LAMTOR1: S27 / sp|Q6IAA8|LTOR1_HUMAN	-0.466006	-0.0647403	-4.50113	0.00235108	0.0405994	-1.39039
REXO4: S131 / sp|Q9GZR2|REXO4_HUMAN	-0.65329	-0.460642	-4.49912	0.00235703	0.0406561	-1.39304
PCLAF: S8 / sp|Q15004|PAF15_HUMAN	0.611243	0.321146	4.49625	0.00236558	0.0406751	-1.39683
TSC2: S1254 / sp|P49815|TSC2_HUMAN	0.483729	0.227604	4.4956	0.00236753	0.0406751	-1.39769
CEP170: S971 / sp|Q5SW79|CE170_HUMAN	-0.426876	-0.363847	-4.49423	0.00237163	0.0406751	-1.3995
CMAS: S31 / sp|Q8NFW8|NEUA_HUMAN	-0.603373	-0.435624	-4.49385	0.00237275	0.0406751	-1.4
THOC2: S1486 / sp|Q8NI27|THOC2_HUMAN	-0.83791	-0.400984	-4.49345	0.00237397	0.0406751	-1.40054
PAK2: T143 / sp|Q13177|PAK2_HUMAN	0.376164	0.0840598	4.49339	0.00237414	0.0406751	-1.40061
MAGI3: S1266 / sp|Q5TCQ9-1|MAGI3_HUMAN	-0.627565	-0.185414	-4.48946	0.00238596	0.0407676	-1.40581
TCOF1: S1509 / sp|Q13428-4|TCOF_HUMAN	-0.557766	-0.0115565	-4.48862	0.00238848	0.0407676	-1.40692
FAM83G: S781 / sp|A6ND36|FA83G_HUMAN	-0.414179	-0.319833	-4.4886	0.00238855	0.0407676	-1.40695
INCENP: T478 / sp|Q9NQS7|INCE_HUMAN	0.544688	0.218241	4.48804	0.00239023	0.0407676	-1.40769
DMAP1: S41 / sp|Q9NPF5|DMAP1_HUMAN	-0.447029	-0.349203	-4.48587	0.00239678	0.0408167	-1.41055
STAT5B: S128 / sp|P51692|STA5B_HUMAN	0.565597	0.119844	4.48532	0.00239846	0.0408167	-1.41129
SMG6: S438 / sp|Q86US8|EST1A_HUMAN	-0.398845	-0.345394	-4.48409	0.00240219	0.0408175	-1.41291
LDB1: S410 / sp|Q86U70|LDB1_HUMAN	0.532859	0.168585	4.48354	0.00240386	0.0408175	-1.41364
CD2AP: S458 / sp|Q9Y5K6|CD2AP_HUMAN	0.378195	0.0412482	4.47524	0.00242922	0.0411855	-1.42463
TRIM22: S87 / sp|Q8IYM9|TRI22_HUMAN	0.585498	-0.018773	4.47406	0.00243283	0.0411855	-1.42618
MAP2: S1555 / sp|P11137|MTAP2_HUMAN	-0.681355	-0.424471	-4.47308	0.00243586	0.0411855	-1.42749
FAM83H: S647 / sp|Q6ZRV2|FA83H_HUMAN	0.405253	0.0679007	4.47292	0.00243634	0.0411855	-1.42769
PLEKHA5: S602 / sp|Q9HAU0-6|PKHA5_HUMAN	0.389582	0.253667	4.4684	0.00245034	0.0412776	-1.43369
SRRM1: S530 / sp|Q8IYB3|SRRM1_HUMAN	0.486419	0.370526	4.46712	0.0024543	0.0412776	-1.43538
MKI67: S859 / sp|P46013|KI67_HUMAN	0.719336	0.292991	4.46678	0.00245535	0.0412776	-1.43583
PLEKHA7: S556 / sp|Q6IQ23-2|PKHA7_HUMAN	0.530776	0.318165	4.46668	0.00245567	0.0412776	-1.43597
PDS5B: T1381 / sp|Q9NTI5|PDS5B_HUMAN	-0.43335	-0.165669	-4.46661	0.00245589	0.0412776	-1.43606
SMC5: S553 / sp|Q8IY18|SMC5_HUMAN	0.682701	0.398465	4.4653	0.00245997	0.0412776	-1.4378
SENP3: S232 / sp|Q9H4L4|SENP3_HUMAN	0.436926	0.189867	4.46434	0.00246296	0.0412776	-1.43907
DIAPH1: S22 / sp|O60610|DIAP1_HUMAN	-0.460348	0.132187	-4.46409	0.00246373	0.0412776	-1.4394
MAP1B: T1282 / sp|P46821|MAP1B_HUMAN	-0.381143	-0.216613	-4.46319	0.00246656	0.0412776	-1.4406
TERF2: S40 / sp|Q15554|TERF2_HUMAN	-0.860478	-0.503012	-4.46245	0.00246886	0.0412776	-1.44158
CLSPN: T562 / sp|Q9HAW4|CLSPN_HUMAN	1.06003	1.09325	4.46062	0.00247459	0.041328	-1.444
TJP2: S327 / sp|Q9UDY2-7|ZO2_HUMAN	0.731118	0.416443	4.45954	0.00247798	0.0413394	-1.44544
FXR1: S448-S450 / sp|P51114|FXR1_HUMAN	-0.56617	-0.486184	-4.45764	0.00248394	0.0413936	-1.44795
IRAK2: S144 / sp|O43187|IRAK2_HUMAN	-0.766771	-1.04552	-4.45103	0.00250486	0.0416966	-1.45673
SPEN: S1918 / sp|Q96T58|MINT_HUMAN	-0.47527	-0.231198	-4.45003	0.00250805	0.0417042	-1.45807
MKI67: S308 / sp|P46013|KI67_HUMAN	1.14639	0.930376	4.44726	0.00251685	0.0417632	-1.46174
UBE2O: S401 / sp|Q9C0C9|UBE2O_HUMAN	-0.446782	-0.443304	-4.44635	0.00251979	0.0417632	-1.46296
DOCK10: S12 / sp|Q96BY6|DOC10_HUMAN	-0.473144	-0.128681	-4.44624	0.00252013	0.0417632	-1.4631
AKAP12: S112 / sp|Q02952|AKA12_HUMAN	0.391884	0.23789	4.44548	0.00252256	0.0417632	-1.46411
ITPR3: S934 / sp|Q14573|ITPR3_HUMAN	0.368467	0.362693	4.44055	0.0025384	0.0418923	-1.47066
NDE1: S282 / sp|Q9NXR1-1|NDE1_HUMAN	-0.373216	-0.249584	-4.44036	0.00253902	0.0418923	-1.47092
LPIN1: S465 / sp|Q14693-7|LPIN1_HUMAN	-0.455321	-0.273761	-4.44035	0.00253905	0.0418923	-1.47093
CLSPN: S823 / sp|Q9HAW4|CLSPN_HUMAN	0.566913	0.651189	4.43912	0.00254303	0.0418923	-1.47257
PTTG1: S165 / sp|O95997|PTTG1_HUMAN	0.499319	0.383807	4.43879	0.00254409	0.0418923	-1.47301
SNX9: S176 / sp|Q9Y5X1|SNX9_HUMAN	0.418586	0.172155	4.43611	0.00255275	0.0419534	-1.47657
NBN: S604 / sp|O60934|NBN_HUMAN	0.407999	0.208441	4.43538	0.00255513	0.0419534	-1.47754
STX8: S96 / sp|Q9UNK0|STX8_HUMAN	0.418446	0.218277	4.4351	0.00255605	0.0419534	-1.47792
ANO8: S1044 / sp|Q9HCE9|ANO8_HUMAN	-1.49002	-0.8546	-4.43032	0.0025716	0.0421632	-1.48427
CAMKK1: S496 / sp|Q8N5S9-2|KKCC1_HUMAN	0.821572	0.612829	4.42758	0.00258058	0.0422649	-1.48792
CAMSAP2: S1011 / sp|Q08AD1|CAMP2_HUMAN	0.637506	-0.0117874	4.42463	0.00259029	0.0423786	-1.49185
KRT18: S15 / sp|P05783|K1C18_HUMAN_contaminant	0.802264	0.598017	4.42277	0.00259643	0.0424333	-1.49433
OSBPL8: Y52 / sp|Q9BZF1|OSBL8_HUMAN	-0.491175	-0.371612	-4.42076	0.00260307	0.0424753	-1.497
SPECC1L: S389 / sp|Q69YQ0|CYTSA_HUMAN	0.529644	0.247658	4.41884	0.00260946	0.0424753	-1.49957
BCLAF1: S319 / sp|Q9NYF8|BCLF1_HUMAN	0.444995	0.15035	4.41862	0.0026102	0.0424753	-1.49987
ITPRID2: S668 / sp|P28290|ITPI2_HUMAN	-0.560531	-0.113102	-4.41756	0.00261371	0.0424753	-1.50127
CTDSPL2: S104 / sp|Q05D32|CTSL2_HUMAN	0.530753	0.34346	4.41708	0.00261532	0.0424753	-1.50192
ZCCHC17: S114 / sp|Q9NP64|NO40_HUMAN	-0.406572	0.111669	-4.4164	0.00261757	0.0424753	-1.50282
NUP50: T243 / sp|Q9UKX7|NUP50_HUMAN	-0.789362	-0.688543	-4.41578	0.00261964	0.0424753	-1.50364
GLYR1: S151 / sp|Q49A26|GLYR1_HUMAN	-0.565906	-0.450344	-4.41529	0.00262128	0.0424753	-1.5043
FAM117B: T204 / sp|Q6P1L5|F117B_HUMAN	0.404	0.120467	4.41338	0.00262767	0.0425336	-1.50685
CALCOCO1: S563 / sp|Q9P1Z2|CACO1_HUMAN	-0.703702	-0.312816	-4.41215	0.00263179	0.0425551	-1.50849
IRS1: S503 / sp|P35568|IRS1_HUMAN	0.514316	0.272625	4.40762	0.00264703	0.0427563	-1.51454
AHNAK2: S842 / sp|Q8IVF2|AHNK2_HUMAN	-0.67973	-0.0987749	-4.40417	0.00265868	0.0428697	-1.51913
SRRM2: T1698 / sp|Q9UQ35|SRRM2_HUMAN	-0.435138	-0.788833	-4.40388	0.00265968	0.0428697	-1.51953
RBL2: S1080 / sp|Q08999|RBL2_HUMAN	-0.679072	-0.400848	-4.40224	0.00266523	0.0428766	-1.52171
GTF2I: T558 / sp|P78347|GTF2I_HUMAN	-0.472672	-0.39992	-4.4021	0.00266573	0.0428766	-1.52191
PHF10: T352 / sp|Q8WUB8|PHF10_HUMAN	-0.566126	-0.377641	-4.39909	0.00267597	0.042974	-1.52592
SUPT16H: S1038 / sp|Q9Y5B9|SP16H_HUMAN	-0.41246	-0.318018	-4.39867	0.00267742	0.042974	-1.52649
MAP7: S205 / sp|Q14244-7|MAP7_HUMAN	0.832448	0.467631	4.39462	0.00269128	0.043151	-1.53189
DNTTIP2: T341 / sp|Q5QJE6|TDIF2_HUMAN	-0.449653	-0.471986	-4.39083	0.00270435	0.043315	-1.53696
OFD1: S686 / sp|O75665|OFD1_HUMAN	-0.577561	-0.21724	-4.38965	0.00270843	0.0433349	-1.53854
AFAP1L2: S372 / sp|Q8N4X5-4|AF1L2_HUMAN	0.401387	0.483701	4.38774	0.00271504	0.0433951	-1.5411
GEMIN6: S95 / sp|Q8WXD5|GEMI6_HUMAN	0.521764	0.610095	4.3802	0.00274133	0.0437534	-1.55118
SH3PXD2A: S724 / sp|Q5TCZ1|SPD2A_HUMAN	0.483674	-0.0253584	4.37898	0.00274563	0.0437534	-1.55282
PPP6R3: S831 / sp|Q5H9R7-5|PP6R3_HUMAN	0.841906	0.209379	4.37885	0.00274607	0.0437534	-1.55299
BLM: T171 / sp|P54132|BLM_HUMAN	0.622373	0.149274	4.37476	0.0027605	0.0439049	-1.55848
KLHDC4: S62 / sp|Q8TBB5|KLDC4_HUMAN	0.494299	0.238973	4.3742	0.00276246	0.0439049	-1.55922
MCM7: S678 / sp|P33993|MCM7_HUMAN	0.386913	0.545186	4.37371	0.00276421	0.0439049	-1.55989
CIC: S1173 / sp|Q96RK0|CIC_HUMAN	-0.585266	-0.265298	-4.36458	0.00279672	0.0443046	-1.57213
EPB41L1: T78-T79 / sp|Q9H4G0|E41L1_HUMAN	-0.594051	-0.223763	-4.36442	0.00279727	0.0443046	-1.57233
WDHD1: S407 / sp|O75717|WDHD1_HUMAN	0.447382	0.31461	4.36412	0.00279836	0.0443046	-1.57274
ARFGAP2: S433 / sp|Q8N6H7|ARFG2_HUMAN	-0.812399	-0.191704	-4.36338	0.002801	0.0443046	-1.57373
rep: S2644 / sp|P0DTD1|R1AB_SARS2	0.774098	-0.101037	4.35792	0.00282068	0.0445105	-1.58105
TCOF1: S328 / sp|Q13428-4|TCOF_HUMAN	-0.497386	-0.142667	-4.3567	0.00282511	0.0445105	-1.5827
SLC39A8: S288 / sp|Q9C0K1|S39A8_HUMAN	-0.451321	-0.50833	-4.35659	0.00282551	0.0445105	-1.58285
MIF4GD: S262 / sp|A9UHW6-3|MI4GD_HUMAN	0.415805	0.321834	4.35594	0.00282786	0.0445105	-1.58372
CDK12: S644 / sp|Q9NYV4|CDK12_HUMAN	0.421635	0.182933	4.35573	0.00282862	0.0445105	-1.584
RRAD: S306 / sp|P55042|RAD_HUMAN	-0.626293	-0.289984	-4.35293	0.00283878	0.0446229	-1.58775
CASC4: S350 / sp|Q6P4E1|CASC4_HUMAN	-0.435979	-0.205189	-4.35216	0.00284161	0.0446229	-1.58879
CBX5: S92 / sp|P45973|CBX5_HUMAN	-0.511855	-0.703097	-4.35122	0.00284503	0.0446307	-1.59005
SMARCC2: S321 / sp|Q8TAQ2|SMRC2_HUMAN	-0.477015	-0.690919	-4.35041	0.00284799	0.0446312	-1.59114
BCL3: S367 / sp|P20749|BCL3_HUMAN	0.66978	0.336087	4.34706	0.00286026	0.0447774	-1.59564
PFKP: S783 / sp|Q01813|PFKAP_HUMAN	0.449881	0.338214	4.34533	0.00286661	0.0447957	-1.59796
ARHGAP35: S985 / sp|Q9NRY4|RHG35_HUMAN	0.423487	0.218731	4.34515	0.0028673	0.0447957	-1.59821
CEP170: S630 / sp|Q5SW79|CE170_HUMAN	-0.699142	-0.261869	-4.34409	0.00287119	0.0448105	-1.59963
DCAF1: T706 / sp|Q9Y4B6|DCAF1_HUMAN	-0.549746	-0.626144	-4.34003	0.00288622	0.044999	-1.6051
GIGYF2: S26 / sp|Q6Y7W6|GGYF2_HUMAN	0.405731	0.192195	4.33871	0.00289109	0.045029	-1.60686
CCDC9B: S193 / sp|Q6ZUT6|CCD9B_HUMAN	-0.422077	-0.22988	-4.33544	0.00290327	0.0451725	-1.61126
OTUD4: S893 / sp|Q01804|OTUD4_HUMAN	0.409509	0.431552	4.33414	0.00290813	0.045202	-1.61302
EML4: S176 / sp|Q9HC35|EMAL4_HUMAN	-0.402504	-0.319863	-4.33281	0.00291313	0.0452337	-1.61481
GNL3: S529 / sp|Q9BVP2|GNL3_HUMAN	-0.536517	-0.379608	-4.33083	0.00292055	0.0453028	-1.61748
GTSE1: S575 / sp|Q9NYZ3|GTSE1_HUMAN	0.49673	0.333875	4.32941	0.00292588	0.0453305	-1.61939
ITPR3: S1832 / sp|Q14573|ITPR3_HUMAN	0.589291	0.522076	4.32852	0.00292924	0.0453305	-1.62059
EIF3A: S1336 / sp|Q14152|EIF3A_HUMAN	-0.431123	-0.199499	-4.32723	0.00293409	0.0453305	-1.62232
BBX: T506 / sp|Q8WY36|BBX_HUMAN	-0.673686	-0.510618	-4.32719	0.00293424	0.0453305	-1.62237
MAPKAP1: S512 / sp|Q9BPZ7|SIN1_HUMAN	-0.518305	-0.299547	-4.32532	0.00294133	0.0453942	-1.6249
SRRM2: S1824 / sp|Q9UQ35|SRRM2_HUMAN	0.383981	0.221102	4.31961	0.00296301	0.0456825	-1.63258
EPS8: Y45 / sp|Q12929|EPS8_HUMAN	-0.436989	-0.153138	-4.31863	0.00296677	0.0456943	-1.63391
NFATC2IP: S201 / sp|Q8NCF5|NF2IP_HUMAN	0.363103	0.171163	4.31707	0.00297272	0.0456979	-1.63601
AKT1S1: T266 / sp|Q96B36-3|AKTS1_HUMAN	0.454414	-0.218789	4.317	0.002973	0.0456979	-1.63611
MYCBP2: S2783 / sp|O75592|MYCB2_HUMAN	-0.838073	-0.58824	-4.31424	0.00298362	0.0458149	-1.63984
LDB1: S302 / sp|Q86U70|LDB1_HUMAN	0.390865	0.237569	4.31079	0.00299691	0.0458488	-1.64449
ATRX: S1125 / sp|P46100|ATRX_HUMAN	-0.545303	-0.293335	-4.30938	0.00300234	0.0458488	-1.64638
PCIF1: S305 / sp|Q9H4Z3|CAPAM_HUMAN	-0.406359	-0.364929	-4.30905	0.00300362	0.0458488	-1.64683
SARS1: S262 / sp|P49591|SYSC_HUMAN	0.442092	0.22425	4.30903	0.00300369	0.0458488	-1.64686
CEP55: S436 / sp|Q53EZ4|CEP55_HUMAN	0.391755	0.409945	4.3088	0.00300461	0.0458488	-1.64718
RBM27: T888 / sp|Q9P2N5|RBM27_HUMAN	-0.418174	-0.761611	-4.30876	0.00300477	0.0458488	-1.64723
AHNAK2: T219 / sp|Q8IVF2|AHNK2_HUMAN	-0.78594	-0.345817	-4.30821	0.00300687	0.0458488	-1.64796
PRKD2: S374 / sp|Q9BZL6-3|KPCD2_HUMAN	0.770367	0.900753	4.30731	0.00301036	0.0458561	-1.64918
N: S23 / sp|P0DTC9|NCAP_SARS2	0.411299	-0.234123	4.29952	0.00304078	0.0462727	-1.6597
CHMP2A: S203 / sp|O43633|CHM2A_HUMAN	0.502573	0.40638	4.29725	0.00304973	0.0462727	-1.66277
LMNB1: S404-S405 / sp|P20700|LMNB1_HUMAN	0.42908	0.1414	4.29719	0.00304994	0.0462727	-1.66285
RBL2: T401 / sp|Q08999|RBL2_HUMAN	-0.630124	-0.430022	-4.29612	0.00305415	0.0462727	-1.66429
SSRP1: S667 / sp|Q08945|SSRP1_HUMAN	0.456704	-0.309913	4.29588	0.00305513	0.0462727	-1.66463
RUFY1: S165 / sp|Q96T51|RUFY1_HUMAN	0.57582	0.317219	4.29568	0.00305592	0.0462727	-1.6649
MCM3AP: S508 / sp|O60318|GANP_HUMAN	-0.393913	-0.248259	-4.29367	0.00306386	0.046347	-1.66761
ERCC5: S1076 / sp|P28715|ERCC5_HUMAN	-0.547511	-0.26924	-4.29218	0.00306975	0.0463639	-1.66962
MKI67: S3128 / sp|P46013|KI67_HUMAN	1.23495	0.712815	4.29185	0.00307106	0.0463639	-1.67007
MYOF: S731 / sp|Q9NZM1|MYOF_HUMAN	0.414268	0.273394	4.28906	0.00308216	0.0464855	-1.67385
AHNAK: S212 / sp|Q09666|AHNK_HUMAN	0.397514	0.21754	4.28648	0.00309245	0.0465946	-1.67733
ARHGEF18: S1289 / sp|Q6ZSZ5|ARHGI_HUMAN	-0.369906	-0.068469	-4.2848	0.00309919	0.04665	-1.67961
BRAF: S419 / sp|P15056|BRAF_HUMAN	-0.397202	-0.18595	-4.28141	0.00311278	0.0468083	-1.68419
WASH6P: S327 / sp|Q9NQA3|WASH6_HUMAN	-0.670642	-0.318534	-4.27505	0.00313853	0.0471322	-1.69281
USP32: S452 / sp|Q8NFA0|UBP32_HUMAN	0.757565	0.312785	4.27378	0.0031437	0.0471322	-1.69453
KDM5A: T1415 / sp|P29375|KDM5A_HUMAN	-0.597781	-0.553086	-4.27374	0.00314384	0.0471322	-1.69458
CCDC186: S740 / sp|Q7Z3E2|CC186_HUMAN	-0.391094	-0.195057	-4.27193	0.00315122	0.0471322	-1.69704
MYOF: S1233 / sp|Q9NZM1|MYOF_HUMAN	0.474804	0.198967	4.27125	0.00315402	0.0471322	-1.69796
NUCKS1: T179-S181 / sp|Q9H1E3|NUCKS_HUMAN	-0.417416	-0.363759	-4.27108	0.0031547	0.0471322	-1.69819
FLNA: S1084 / sp|P21333|FLNA_HUMAN	-0.399272	-0.391566	-4.27077	0.00315596	0.0471322	-1.69861
CIC: T1408 / sp|Q96RK0|CIC_HUMAN	-0.453856	-0.349941	-4.26756	0.0031691	0.0472822	-1.70295
SH3BP4: S246 / sp|Q9P0V3|SH3B4_HUMAN	0.437755	0.0820783	4.26449	0.00318174	0.0474245	-1.70712
RAI1: T1136 / sp|Q7Z5J4|RAI1_HUMAN	-0.469228	-0.35956	-4.26288	0.00318837	0.0474358	-1.7093
PALLD: S1118 / sp|Q8WX93|PALLD_HUMAN	1.00455	0.390454	4.26274	0.00318897	0.0474358	-1.7095
ZC3HC1: S354 / sp|Q86WB0|NIPA_HUMAN	0.398556	0.598695	4.26205	0.00319184	0.0474358	-1.71044
NCK1: S66 / sp|P16333|NCK1_HUMAN	-0.488194	-0.0624832	-4.25996	0.0032005	0.04747	-1.71327
EIF5B: S137 / sp|O60841|IF2P_HUMAN	0.349686	0.0410999	4.25903	0.00320436	0.04747	-1.71453
CAST: S54 / sp|P20810-6|ICAL_HUMAN	-0.3664	-0.253749	-4.25814	0.00320805	0.04747	-1.71574
WDHD1: S383 / sp|O75717|WDHD1_HUMAN	0.520201	0.0222292	4.25765	0.00321007	0.04747	-1.7164
BTAF1: S224 / sp|O14981|BTAF1_HUMAN	-0.474334	0.19424	-4.25718	0.00321205	0.04747	-1.71704
PTPN12: S468 / sp|Q05209|PTN12_HUMAN	-0.401384	-0.266077	-4.257	0.00321282	0.04747	-1.71729
RAPH1: T963 / sp|Q70E73|RAPH1_HUMAN	-0.502335	-0.325077	-4.25588	0.00321748	0.0474928	-1.71881
ZFP91: S296 / sp|Q96JP5|ZFP91_HUMAN	-0.472881	-0.250178	-4.25437	0.00322378	0.0475399	-1.72086
MYO1C: S845 / sp|O00159-3|MYO1C_HUMAN	-0.414422	-0.168622	-4.25238	0.00323211	0.0476167	-1.72356
NCOR2: S54 / sp|Q9Y618|NCOR2_HUMAN	0.418738	0.15022	4.25157	0.00323552	0.0476208	-1.72466
C1orf198: S175 / sp|Q9H425|CA198_HUMAN	-0.482697	-0.344781	-4.24513	0.0032627	0.0479745	-1.73341
INF2: S1227 / sp|Q27J81|INF2_HUMAN	-0.393547	-0.0312038	-4.24267	0.00327315	0.0479825	-1.73676
IRAK2: S619 / sp|O43187|IRAK2_HUMAN	-0.652041	-0.687283	-4.24134	0.00327878	0.0479825	-1.73856
ABLIM1: Y675 / sp|O14639|ABLM1_HUMAN	0.561854	0.330171	4.24123	0.00327927	0.0479825	-1.73871
LARP1B: T454 / sp|Q659C4|LAR1B_HUMAN	-0.793383	-0.48685	-4.24103	0.00328013	0.0479825	-1.73899
CDCA3: S209 / sp|Q99618|CDCA3_HUMAN	0.640592	0.461524	4.2407	0.0032815	0.0479825	-1.73943
DTD1: S179 / sp|Q8TEA8|DTD1_HUMAN	-0.830658	-0.129204	-4.24004	0.00328432	0.0479825	-1.74032
MPRIP: T378 / sp|Q6WCQ1|MPRIP_HUMAN	0.666062	0.532555	4.23982	0.00328527	0.0479825	-1.74062
SUPT16H: S982 / sp|Q9Y5B9|SP16H_HUMAN	0.642519	-0.0890928	4.2383	0.00329178	0.0480316	-1.7427
KRT7: S14 / sp|P08729|K2C7_HUMAN_contaminant	0.690274	-0.0767725	4.23604	0.00330146	0.0481269	-1.74577
RNASEH2A: S298 / sp|O75792|RNH2A_HUMAN	0.50093	0.240195	4.23412	0.0033097	0.0482009	-1.74838
LARP1: S517 / sp|Q6PKG0|LARP1_HUMAN	0.388693	0.169108	4.2306	0.00332492	0.0483763	-1.75318
FAM83H: S936 / sp|Q6ZRV2|FA83H_HUMAN	0.469424	0.152246	4.22949	0.00332972	0.0484	-1.75469
PHF14: S84 / sp|O94880|PHF14_HUMAN	0.349487	0.246189	4.22789	0.00333665	0.0484545	-1.75686
BCL2L12: S273 / sp|Q9HB09|B2L12_HUMAN	0.479487	0.217448	4.22514	0.00334861	0.048492	-1.76061
GRB10: S104 / sp|Q13322|GRB10_HUMAN	-0.390976	-0.175725	-4.22472	0.00335044	0.048492	-1.76118
RSF1: S778 / sp|Q96T23|RSF1_HUMAN	-0.531592	-0.473595	-4.22449	0.00335145	0.048492	-1.76149
MYCBP2: S2812 / sp|O75592|MYCB2_HUMAN	-0.40314	-0.282963	-4.22438	0.00335195	0.048492	-1.76165
ASXL2: S156 / sp|Q76L83|ASXL2_HUMAN	-0.546024	-0.336047	-4.22144	0.0033648	0.0485341	-1.76565
KIF23: T450 / sp|Q02241|KIF23_HUMAN	-0.48027	-0.308127	-4.22143	0.00336485	0.0485341	-1.76567
ARHGEF18: S1291 / sp|Q6ZSZ5|ARHGI_HUMAN	-0.348292	-0.00113601	-4.22136	0.00336517	0.0485341	-1.76577
NFATC2IP: S198 / sp|Q8NCF5|NF2IP_HUMAN	0.364938	0.178174	4.2208	0.00336759	0.0485341	-1.76652
DUSP16: S401 / sp|Q9BY84|DUS16_HUMAN	0.466588	0.439393	4.21944	0.00337356	0.0485742	-1.76837
SKP1: T131 / sp|P63208|SKP1_HUMAN	-0.583394	0.288957	-4.21659	0.00338614	0.0487094	-1.77227
RBL2: Y670 / sp|Q08999|RBL2_HUMAN	-0.530992	-0.332325	-4.21511	0.00339267	0.0487573	-1.77428
ANKRD17: S1709 / sp|O75179|ANR17_HUMAN	-0.41376	-0.31302	-4.21229	0.00340518	0.0488909	-1.77813
CTNND1: T932 / sp|O60716-3|CTND1_HUMAN	-0.534856	-0.208198	-4.21122	0.0034099	0.0489127	-1.77958
HPS5: S602 / sp|Q9UPZ3|HPS5_HUMAN	0.392697	0.428554	4.20797	0.00342441	0.0490747	-1.78402
CAMSAP2: T1480 / sp|Q08AD1|CAMP2_HUMAN	-0.402866	-0.31341	-4.20396	0.00344236	0.0492636	-1.78949
EPB41: S95 / sp|P11171|41_HUMAN	-0.520716	0.0736503	-4.20358	0.00344406	0.0492636	-1.79001
IRS2: S606 / sp|Q9Y4H2|IRS2_HUMAN	-0.566321	-0.406288	-4.20015	0.00345952	0.0494383	-1.79469
CMIP: S377 / sp|Q8IY22|CMIP_HUMAN	0.40374	0.279515	4.19847	0.00346712	0.0494719	-1.79699
SUPT16H: S1039 / sp|Q9Y5B9|SP16H_HUMAN	-0.429999	-0.30496	-4.19769	0.00347068	0.0494719	-1.79806
EPN1: T546 / sp|Q9Y6I3-1|EPN1_HUMAN	0.395328	0.111734	4.19748	0.0034716	0.0494719	-1.79834
UNG: S14 / sp|P13051|UNG_HUMAN	-1.06073	-1.06598	-4.19496	0.00348305	0.0495591	-1.80178
RASSF8: S385 / sp|Q8NHQ8|RASF8_HUMAN	0.406162	-0.0852882	4.19471	0.00348422	0.0495591	-1.80213
OTUD7B: S501 / sp|Q6GQQ9|OTU7B_HUMAN	-0.566446	-0.44378	-4.18891	0.00351071	0.0498894	-1.81006
RGPD5: S781 / sp|Q99666|RGPD5_HUMAN	-0.530915	-0.178504	-4.18782	0.00351573	0.0499142	-1.81155
NUP188: S1523 / sp|Q5SRE5|NU188_HUMAN	0.378568	0.282546	4.18639	0.00352231	0.0499179	-1.81351
HUWE1: T3246 / sp|Q7Z6Z7|HUWE1_HUMAN	-0.437655	-0.289707	-4.18634	0.00352254	0.0499179	-1.81358
AKAP13: S1362 / sp|Q12802-2|AKP13_HUMAN	0.860331	0.520409	4.18509	0.00352832	0.0499504	-1.81529
CDK16: S184 / sp|Q00536-2|CDK16_HUMAN	0.573733	0.352939	4.18442	0.00353138	0.0499504	-1.8162
MAP7D1: S834 / sp|Q3KQU3|MA7D1_HUMAN	0.472164	0.265061	4.17995	0.00355212	0.0501793	-1.82232
FXR1: S450 / sp|P51114|FXR1_HUMAN	-0.488926	-0.448754	-4.17939	0.00355473	0.0501793	-1.82309
MON2: S205 / sp|Q7Z3U7|MON2_HUMAN	-0.440916	-0.325605	-4.1788	0.00355744	0.0501793	-1.82389
ZDHHC5: T436 / sp|Q9C0B5|ZDHC5_HUMAN	0.338446	0.410518	4.17767	0.00356274	0.0502077	-1.82545
DSP: S2815 / sp|P15924|DESP_HUMAN_contaminant	0.359648	0.255458	4.17691	0.00356629	0.0502112	-1.82649
MARCKS: T120 / sp|P29966|MARCS_HUMAN	-0.401648	-0.182211	-4.17592	0.00357091	0.05023	-1.82784
NOLC1: T238 / sp|Q14978-2|NOLC1_HUMAN	-0.49635	-0.94108	-4.17494	0.00357548	0.0502479	-1.82918
KRT18: Y24 / sp|P05783|K1C18_HUMAN_contaminant	0.62527	0.369871	4.17288	0.00358513	0.0503025	-1.832
OSBPL3: S262 / sp|Q9H4L5|OSBL3_HUMAN	-0.38289	-0.226464	-4.1727	0.00358597	0.0503025	-1.83224
CENPF: S821 / sp|P49454|CENPF_HUMAN	-0.505489	-0.317454	-4.1716	0.00359117	0.0503291	-1.83376
ASPM: S577 / sp|Q8IZT6|ASPM_HUMAN	-0.608807	-0.566406	-4.17068	0.00359547	0.0503432	-1.83501
SH3PXD2A: T731 / sp|Q5TCZ1|SPD2A_HUMAN	0.521005	-0.174216	4.16787	0.00360877	0.050483	-1.83887
AHNAK: T5824 / sp|Q09666|AHNK_HUMAN	0.729287	0.0237607	4.16538	0.00362053	0.0506011	-1.84228
SOGA1: S1436 / sp|O94964-2|SOGA1_HUMAN	-0.459862	-0.222599	-4.16445	0.00362495	0.0506165	-1.84355
BAHCC1: S1141 / sp|Q9P281|BAHC1_HUMAN	-0.658895	-0.387561	-4.16265	0.00363354	0.050657	-1.84603
SCYL2: S677 / sp|Q6P3W7|SCYL2_HUMAN	0.377141	-0.191804	4.16245	0.00363449	0.050657	-1.8463
MARCKS: S147 / sp|P29966|MARCS_HUMAN	-0.348088	-0.122049	-4.16033	0.00364459	0.050664	-1.8492
CLTC: S1532 / sp|Q00610|CLH1_HUMAN	0.429323	0.0925959	4.16018	0.00364535	0.050664	-1.84942
TNFAIP3: S565 / sp|P21580|TNAP3_HUMAN	-0.557218	-0.415653	-4.16005	0.00364595	0.050664	-1.84959
BDP1: S938 / sp|A6H8Y1|BDP1_HUMAN	-0.562231	-0.347546	-4.15956	0.00364829	0.050664	-1.85026
MISP: S214 / sp|Q8IVT2|MISP_HUMAN	-0.677107	-0.597453	-4.15831	0.00365429	0.0507011	-1.85198
HUWE1: S1736 / sp|Q7Z6Z7|HUWE1_HUMAN	0.729971	0.602369	4.15302	0.00367971	0.050925	-1.85923
OSBPL11: S189 / sp|Q9BXB4|OSB11_HUMAN	0.396655	0.249046	4.15243	0.00368257	0.050925	-1.86005
RASSF8: S105 / sp|Q8NHQ8|RASF8_HUMAN	0.465877	0.0496869	4.15217	0.00368385	0.050925	-1.86041
DPF2: S192 / sp|Q92785|REQU_HUMAN	-0.526118	-0.626871	-4.15129	0.00368809	0.050925	-1.86161
PRPF38B: S473-S475 / sp|Q5VTL8|PR38B_HUMAN	-0.470198	-0.198288	-4.15054	0.00369175	0.050925	-1.86265
SPECC1L: S171 / sp|Q69YQ0|CYTSA_HUMAN	0.410364	0.0565448	4.14993	0.00369471	0.050925	-1.86349
MAPRE2: S228 / sp|Q15555|MARE2_HUMAN	-0.400699	-0.322542	-4.14993	0.00369472	0.050925	-1.86349
MARCKS: S167 / sp|P29966|MARCS_HUMAN	-0.434182	-0.566315	-4.14943	0.00369714	0.050925	-1.86418
SUZ12: S546 / sp|Q15022|SUZ12_HUMAN	0.367771	0.210798	4.1479	0.00370457	0.0509432	-1.86628
PLEKHG3: S1040 / sp|A1L390|PKHG3_HUMAN	0.375992	0.086194	4.14565	0.00371552	0.0509432	-1.86936
NCL: T69 / sp|P19338|NUCL_HUMAN	-0.671949	-0.289132	-4.14555	0.00371602	0.0509432	-1.8695
SPEN: S1504 / sp|Q96T58|MINT_HUMAN	-0.368771	0.182201	-4.14509	0.00371826	0.0509432	-1.87013
PHF8: T886 / sp|Q9UPP1|PHF8_HUMAN	-0.483672	-0.369085	-4.14505	0.00371847	0.0509432	-1.87019
DYNC1LI2: S391 / sp|O43237|DC1L2_HUMAN	-0.406923	-0.308798	-4.14504	0.00371851	0.0509432	-1.8702
OCIAD1: S108 / sp|Q9NX40|OCAD1_HUMAN	-0.429705	-0.447488	-4.14016	0.00374245	0.0512252	-1.87691
GPRIN2: S429 / sp|O60269|GRIN2_HUMAN	0.473095	0.175193	4.13884	0.00374893	0.0512678	-1.87872
FAM83H: T1027 / sp|Q6ZRV2|FA83H_HUMAN	0.695561	0.0587962	4.13683	0.00375884	0.0513574	-1.88148
METTL16: S329 / sp|Q86W50|MET16_HUMAN	-0.410244	-0.135369	-4.13378	0.00377396	0.0513901	-1.88568
PHLDB2: S988 / sp|Q86SQ0|PHLB2_HUMAN	0.482686	0.169324	4.13371	0.00377432	0.0513901	-1.88578
ITPRID2: S92 / sp|P28290|ITPI2_HUMAN	-0.526566	0.0235525	-4.13211	0.00378229	0.0513901	-1.88799
MZT2B: T141 / sp|Q6NZ67|MZT2B_HUMAN	-0.41749	-0.0908633	-4.13208	0.00378241	0.0513901	-1.88802
TMSB10: T34 / sp|P63313|TYB10_HUMAN	-0.539482	-0.259131	-4.13172	0.0037842	0.0513901	-1.88851
TJP2: S297 / sp|Q9UDY2-7|ZO2_HUMAN	-0.372921	-0.141025	-4.13129	0.00378637	0.0513901	-1.88911
MPG: S78 / sp|P29372|3MG_HUMAN	-0.409875	-0.322337	-4.13123	0.00378664	0.0513901	-1.88919
TSNAX: T165 / sp|Q99598|TSNAX_HUMAN	-0.434036	-0.11142	-4.13092	0.0037882	0.0513901	-1.88962
NCAPD2: S1333 / sp|Q15021|CND1_HUMAN	0.389382	0.285819	4.12946	0.00379549	0.0514116	-1.89163
AHNAK: S5864 / sp|Q09666|AHNK_HUMAN	0.592491	-0.702751	4.12925	0.00379652	0.0514116	-1.89191
UCKL1: S56 / sp|Q9NWZ5|UCKL1_HUMAN	-0.352001	-0.183105	-4.12819	0.00380185	0.051438	-1.89338
PLEC: S1047 / sp|Q15149|PLEC_HUMAN	0.527824	0.424196	4.12597	0.00381296	0.0515425	-1.89643
EXOC4: T233 / sp|Q96A65|EXOC4_HUMAN	-0.366717	-0.320468	-4.12195	0.00383318	0.0517514	-1.90196
RAPGEF6: S1502 / sp|Q8TEU7-4|RPGF6_HUMAN	-0.511066	-0.278642	-4.12155	0.0038352	0.0517514	-1.90251
H2AX: S140 / sp|P16104|H2AX_HUMAN	0.54053	0.253996	4.11845	0.00385093	0.0518727	-1.90679
DSG2: S893 / sp|Q14126|DSG2_HUMAN	0.463443	0.335622	4.11798	0.0038533	0.0518727	-1.90743
RBBP6: S1055 / sp|Q7Z6E9|RBBP6_HUMAN	-0.415648	-0.0835983	-4.11777	0.00385439	0.0518727	-1.90773
TANK: T213 / sp|Q92844|TANK_HUMAN	-0.429217	-0.18903	-4.11654	0.00386064	0.051911	-1.90942
LIG1: S66 / sp|P18858|DNLI1_HUMAN	0.436924	0.404375	4.11533	0.00386681	0.0519481	-1.91109
SLC39A7: S293 / sp|Q92504|S39A7_HUMAN	-0.607001	-0.113297	-4.11434	0.00387184	0.05197	-1.91245
TSC22D4: T167 / sp|Q9Y3Q8|T22D4_HUMAN	0.426225	0.115214	4.11297	0.00387886	0.0520183	-1.91435
TNFAIP3: T654 / sp|P21580|TNAP3_HUMAN	-0.410395	-0.611817	-4.11208	0.00388342	0.0520337	-1.91557
SIL1: S147 / sp|Q9H173|SIL1_HUMAN	-0.458404	0.086425	-4.1112	0.00388789	0.0520479	-1.91678
EPHA2: T771 / sp|P29317|EPHA2_HUMAN	0.330763	0.477506	4.10902	0.00389909	0.052126	-1.91979
SRRM1: S667-S669 / sp|Q8IYB3|SRRM1_HUMAN	0.392409	0.211998	4.10826	0.00390303	0.052126	-1.92084
TCOF1: S381 / sp|Q13428-4|TCOF_HUMAN	-0.357102	-0.227238	-4.10807	0.00390398	0.052126	-1.9211
PDS5B: T1121 / sp|Q9NTI5|PDS5B_HUMAN	-0.849	-0.532561	-4.10589	0.00391527	0.052231	-1.92411
WWC1: S535 / sp|Q8IX03-2|KIBRA_HUMAN	0.515382	0.181842	4.10494	0.00392017	0.0522507	-1.92542
CIC: T435-S436 / sp|Q96RK0|CIC_HUMAN	-0.437663	0.0196309	-4.09986	0.00394653	0.0525521	-1.93243
KIF21A: S1229 / sp|Q7Z4S6-4|KI21A_HUMAN	-0.395712	0.0689293	-4.09926	0.00394968	0.0525521	-1.93326
CARMIL1: S1148 / sp|Q5VZK9|CARL1_HUMAN	-0.356779	-0.164264	-4.09514	0.00397122	0.0527926	-1.93895
PTPRM: S821 / sp|P28827-2|PTPRM_HUMAN	-0.412732	-0.00518488	-4.08972	0.00399979	0.0530939	-1.94644
RPS6: S240-T241 / sp|P62753|RS6_HUMAN	0.520221	0.308231	4.08952	0.00400085	0.0530939	-1.94672
STIM1: S660 / sp|Q13586|STIM1_HUMAN	0.392634	0.0697684	4.08879	0.00400468	0.0530985	-1.94772
OFD1: S669 / sp|O75665|OFD1_HUMAN	-0.454352	-0.272363	-4.08813	0.00400818	0.0530989	-1.94863
RRAD: S301 / sp|P55042|RAD_HUMAN	-0.521976	-0.326707	-4.08643	0.00401721	0.0531393	-1.95099
ASAP1: S913 / sp|Q9ULH1-2|ASAP1_HUMAN	-1.13114	-0.13965	-4.08624	0.00401821	0.0531393	-1.95124
MDC1: T1157 / sp|Q14676|MDC1_HUMAN	0.708699	0.5965	4.08546	0.00402238	0.0531484	-1.95233
PIKFYVE: S305 / sp|Q9Y2I7|FYV1_HUMAN	0.389013	-0.0138358	4.08291	0.00403598	0.0532819	-1.95586
KIF14: T340 / sp|Q15058|KIF14_HUMAN	0.446115	0.235631	4.08174	0.00404225	0.0533185	-1.95748
KIAA1217: S1111 / sp|Q5T5P2|SKT_HUMAN	-0.424296	-0.0887923	-4.08007	0.00405114	0.0533205	-1.95978
TCOF1: T581 / sp|Q13428-4|TCOF_HUMAN	-0.371917	-0.319809	-4.07967	0.00405334	0.0533205	-1.96034
NAV3: S1039 / sp|Q8IVL0|NAV3_HUMAN	0.36091	0.192772	4.07953	0.00405407	0.0533205	-1.96053
TOP2A: T1424 / sp|P11388-4|TOP2A_HUMAN	0.985363	0.545012	4.0791	0.00405639	0.0533205	-1.96113
VRK3: T104 / sp|Q8IV63|VRK3_HUMAN	-0.591586	-0.343501	-4.07616	0.00407217	0.0534819	-1.96519
NSD1: S822 / sp|Q96L73|NSD1_HUMAN	-0.545163	-0.30932	-4.07341	0.00408703	0.0536309	-1.969
MTCL1: S1388 / sp|Q9Y4B5|MTCL1_HUMAN	0.430795	0.28521	4.06781	0.00411747	0.0539838	-1.97675
AKR1C2: S73 / sp|P52895|AK1C2_HUMAN	0.577734	0.118668	4.06713	0.00412121	0.0539865	-1.9777
ZFP36: S60 / sp|P26651|TTP_HUMAN	0.631696	0.403019	4.06595	0.00412763	0.0540242	-1.97933
KRT18: S319 / sp|P05783|K1C18_HUMAN_contaminant	0.79021	0.261496	4.06368	0.0041401	0.0541118	-1.98248
RAI14: S414 / sp|Q9P0K7|RAI14_HUMAN	-0.348143	-0.190473	-4.06251	0.00414653	0.0541118	-1.9841
SLC4A4: S232 / sp|Q9Y6R1-5|S4A4_HUMAN	-0.598496	-0.149819	-4.06236	0.00414736	0.0541118	-1.98431
MKI67: S1970 / sp|P46013|KI67_HUMAN	0.956692	0.722095	4.06164	0.00415131	0.0541118	-1.98531
GLYR1: S152 / sp|Q49A26|GLYR1_HUMAN	0.444467	0.159803	4.0615	0.00415207	0.0541118	-1.9855
ALDOA: S100 / sp|P04075-2|ALDOA_HUMAN	0.557179	0.726663	4.06078	0.00415608	0.0541178	-1.98651
MTSS2: S456 / sp|Q765P7|MTSS2_HUMAN	-0.539608	0.237133	-4.05983	0.0041613	0.0541395	-1.98782
RANGAP1: T409 / sp|P46060|RAGP1_HUMAN	-0.504608	-0.388669	-4.05871	0.00416748	0.0541586	-1.98937
FXR1: T597 / sp|P51114|FXR1_HUMAN	-0.387192	-0.429403	-4.05828	0.00416987	0.0541586	-1.98997
ZNF217: T568 / sp|O75362|ZN217_HUMAN	-0.378134	-0.227798	-4.05694	0.00417731	0.0541876	-1.99183
TASOR: T701 / sp|Q9UK61|TASOR_HUMAN	0.331559	0.0907361	4.05659	0.00417921	0.0541876	-1.99231
BABAM1: S62 / sp|Q9NWV8|BABA1_HUMAN	0.493933	0.385886	4.05491	0.00418858	0.054236	-1.99465
RPLP2: S105 / sp|P05387|RLA2_HUMAN	0.333734	0.149119	4.05464	0.00419006	0.054236	-1.99502
AHNAK: T638 / sp|Q09666|AHNK_HUMAN	-0.6487	-0.420488	-4.0508	0.00421145	0.0544147	-2.00034
BAZ1A: S1320 / sp|Q9NRL2|BAZ1A_HUMAN	-0.539434	-0.224807	-4.05043	0.00421352	0.0544147	-2.00085
PANK4: S63 / sp|Q9NVE7|PANK4_HUMAN	0.453436	0.303324	4.05025	0.00421457	0.0544147	-2.00111
BAG3: S194 / sp|O95817|BAG3_HUMAN	0.437111	0.295595	4.04821	0.00422599	0.0545159	-2.00394
LUZP1: S905 / sp|Q86V48|LUZP1_HUMAN	-0.412365	-0.192171	-4.04418	0.00424866	0.0547621	-2.00953
MPLKIP: T120 / sp|Q8TAP9|MPLKI_HUMAN	-0.630096	-0.429076	-4.04293	0.00425575	0.0548071	-2.01127
TRIM71: S187 / sp|Q2Q1W2|LIN41_HUMAN	-0.881775	-0.746302	-4.04111	0.00426604	0.054865	-2.0138
SF3B2: S344 / sp|Q13435|SF3B2_HUMAN	-0.484367	0.364928	-4.0398	0.0042735	0.054865	-2.01562
CDCA8: S219 / sp|Q53HL2|BOREA_HUMAN	0.436533	0.303833	4.03934	0.00427611	0.054865	-2.01626
ARHGEF7: S664 / sp|Q14155-5|ARHG7_HUMAN	0.544568	0.0380765	4.03905	0.00427775	0.054865	-2.01666
AKAP10: S7 / sp|O43572|AKA10_HUMAN	-0.343132	-0.215202	-4.03897	0.00427823	0.054865	-2.01678
IDH2: S134 / sp|P48735|IDHP_HUMAN	0.436877	0.0602282	4.03545	0.00429829	0.0550352	-2.02167
IFNGR1: T295 / sp|P15260|INGR1_HUMAN	-0.528005	-0.280565	-4.03537	0.00429872	0.0550352	-2.02177
NOP14: S96 / sp|P78316|NOP14_HUMAN	-0.356909	-0.273434	-4.03327	0.0043108	0.0550855	-2.0247
DTL: S697 / sp|Q9NZJ0|DTL_HUMAN	0.877703	0.642107	4.03296	0.00431253	0.0550855	-2.02512
CAP2: S301 / sp|P40123|CAP2_HUMAN	-0.505948	-0.264538	-4.0328	0.00431349	0.0550855	-2.02535
RB1CC1: S261 / sp|Q8TDY2|RBCC1_HUMAN	0.413193	0.223477	4.03041	0.00432722	0.0552146	-2.02868
NEBL: S953 / sp|O76041|NEBL_HUMAN	0.749233	0.410052	4.02815	0.00434023	0.0553342	-2.03181
AKAP13: T2415 / sp|Q12802-2|AKP13_HUMAN	-0.573395	0.243572	-4.02751	0.00434393	0.0553352	-2.0327
SRRM2: S761 / sp|Q9UQ35|SRRM2_HUMAN	0.400041	0.188418	4.02661	0.00434918	0.0553559	-2.03397
GPATCH8: S998 / sp|Q9UKJ3|GPTC8_HUMAN	-0.353958	-0.00880011	-4.02008	0.00438716	0.055514	-2.04305
MED15: T603 / sp|Q96RN5|MED15_HUMAN	0.385441	0.108659	4.01965	0.00438967	0.055514	-2.04365
RRAD: S39 / sp|P55042|RAD_HUMAN	-0.347565	-0.138243	-4.01912	0.00439277	0.055514	-2.04438
SRCAP: S2686 / sp|Q6ZRS2|SRCAP_HUMAN	0.428744	0.428042	4.01873	0.00439508	0.055514	-2.04493
JMY: S142 / sp|Q8N9B5|JMY_HUMAN	-0.393522	-0.260206	-4.01867	0.00439541	0.055514	-2.04501
FNIP1: S593 / sp|Q8TF40|FNIP1_HUMAN	-0.777239	0.206975	-4.01864	0.0043956	0.055514	-2.04506
SRFBP1: S203 / sp|Q8NEF9|SRFB1_HUMAN	-0.41158	-0.295004	-4.01803	0.00439914	0.055514	-2.0459
MAP7D1: S410 / sp|Q3KQU3|MA7D1_HUMAN	-0.576205	-0.418335	-4.01784	0.00440028	0.055514	-2.04617
DPYSL2: T512 / sp|Q16555|DPYL2_HUMAN	-0.388882	-0.241322	-4.01772	0.00440095	0.055514	-2.04633
FXR2: S603 / sp|P51116|FXR2_HUMAN	0.481671	0.15628	4.01771	0.00440105	0.055514	-2.04635
SAFB: S601 / sp|Q15424-3|SAFB1_HUMAN	0.561432	0.30988	4.0176	0.00440165	0.055514	-2.0465
SRRM2: S973 / sp|Q9UQ35|SRRM2_HUMAN	-1.16686	-0.537204	-4.01528	0.00441533	0.0556218	-2.04974
WDR7: S1154 / sp|Q9Y4E6|WDR7_HUMAN	0.461332	0.336996	4.01491	0.0044175	0.0556218	-2.05025
USP36: T629 / sp|Q9P275|UBP36_HUMAN	-0.353884	-0.290914	-4.01219	0.00443352	0.0557775	-2.05403
ALG3: S13 / sp|Q92685|ALG3_HUMAN	0.670458	0.441756	4.01054	0.00444334	0.055855	-2.05634
LARP4B: T732 / sp|Q92615|LAR4B_HUMAN	-0.333786	-0.224423	-4.00598	0.00447043	0.0561386	-2.06269
ARHGAP35: S1001 / sp|Q9NRY4|RHG35_HUMAN	0.526727	0.263598	4.0055	0.00447327	0.0561386	-2.06336
TNKS1BP1: S178 / sp|Q9C0C2|TB182_HUMAN	-0.363431	-0.0206297	-4.00296	0.0044885	0.0562834	-2.06691
KIF1B: S1643 / sp|O60333-4|KIF1B_HUMAN	-0.52305	-0.132842	-4.00196	0.00449451	0.0562844	-2.06831
LRRFIP1: S775 / sp|Q32MZ4|LRRF1_HUMAN	0.590856	0.386383	4.00171	0.00449596	0.0562844	-2.06864
MTCL1: S231 / sp|Q9Y4B5|MTCL1_HUMAN	0.37647	0.120222	4.00046	0.00450352	0.0563256	-2.0704
MISP: S575 / sp|Q8IVT2|MISP_HUMAN	0.346502	0.298394	3.99994	0.00450664	0.0563256	-2.07112
N: T198 / sp|P0DTC9|NCAP_SARS2	-0.896785	-0.173385	-3.99645	0.00452768	0.0564958	-2.07599
NVL: Y847 / sp|O15381|NVL_HUMAN	0.954124	0.596692	3.99613	0.00452961	0.0564958	-2.07643
KMT2A: S153 / sp|Q03164-3|KMT2A_HUMAN	0.547101	0.219612	3.99584	0.00453137	0.0564958	-2.07684
HIVEP2: S169 / sp|P31629|ZEP2_HUMAN	-1.12284	-0.391113	-3.99367	0.00454454	0.0566137	-2.07987
SPAG9: T330-S332 / sp|O60271|JIP4_HUMAN	-0.460278	-0.310794	-3.99291	0.00454913	0.0566246	-2.08092
DNMT1: S969 / sp|P26358-2|DNMT1_HUMAN	-0.385736	-0.180541	-3.99051	0.00456378	0.0567606	-2.08428
CKAP2: T597 / sp|Q8WWK9|CKAP2_HUMAN	0.697001	0.111525	3.98741	0.00458273	0.0568783	-2.08861
FRK: S495 / sp|P42685|FRK_HUMAN	-0.587844	-0.133395	-3.98724	0.00458376	0.0568783	-2.08884
MKI67: T1335 / sp|P46013|KI67_HUMAN	0.499408	0.321499	3.98713	0.00458443	0.0568783	-2.089
SNRPC: Y12 / sp|P09234|RU1C_HUMAN	-0.462154	-0.424077	-3.98617	0.00459031	0.0568999	-2.09034
EXOC4: S220 / sp|Q96A65|EXOC4_HUMAN	-0.363666	0.0900754	-3.98563	0.00459364	0.0568999	-2.09109
SPAG9: S329 / sp|O60271|JIP4_HUMAN	-0.426318	-0.257827	-3.98044	0.00462568	0.0572503	-2.09835
KMT2A: T2528 / sp|Q03164-3|KMT2A_HUMAN	-0.482851	-0.564414	-3.97935	0.0046324	0.0572869	-2.09987
PNISR: S726 / sp|Q8TF01|PNISR_HUMAN	0.471031	0.113821	3.97744	0.00464426	0.0573539	-2.10254
CCDC9B: S55 / sp|Q6ZUT6|CCD9B_HUMAN	-0.458576	-0.139027	-3.97727	0.00464533	0.0573539	-2.10278
DBN1: S391-T392 / sp|Q16643-3|DREB_HUMAN	0.617917	0.59284	3.97574	0.00465489	0.0574253	-2.10493
EIF4ENIF1: S513 / sp|Q9NRA8-3|4ET_HUMAN	0.378779	0.21671	3.97511	0.00465883	0.0574275	-2.10581
MYOF: S174 / sp|Q9NZM1|MYOF_HUMAN	0.411994	0.255776	3.97323	0.00467053	0.0575243	-2.10843
MORC2: S725 / sp|Q9Y6X9|MORC2_HUMAN	-0.526216	-0.326767	-3.97241	0.00467567	0.0575243	-2.10958
PANK2: S171 / sp|Q9BZ23|PANK2_HUMAN	-0.510085	-0.241396	-3.97204	0.004678	0.0575243	-2.1101
MTCL1: S1523 / sp|Q9Y4B5|MTCL1_HUMAN	0.733504	0.538793	3.97019	0.00468962	0.0575881	-2.11269
NUP88: S46 / sp|Q99567|NUP88_HUMAN	0.348396	0.0940603	3.97001	0.00469074	0.0575881	-2.11294
SRRM1: S665-S669 / sp|Q8IYB3|SRRM1_HUMAN	0.361054	0.182755	3.96642	0.00471339	0.057815	-2.11797
ASAP2: T845 / sp|O43150|ASAP2_HUMAN	0.496486	0.188373	3.96588	0.0047168	0.057815	-2.11873
ARID4B: T1188 / sp|Q4LE39|ARI4B_HUMAN	-0.55058	-0.507983	-3.96503	0.00472215	0.0578341	-2.11991
NEDD1: S418 / sp|Q8NHV4-3|NEDD1_HUMAN	0.426293	0.564219	3.96257	0.00473773	0.0579783	-2.12335
SP3: S73 / sp|Q02447|SP3_HUMAN	0.449995	0.241942	3.96169	0.00474336	0.0579991	-2.12459
RRN3: S44 / sp|Q9NYV6|RRN3_HUMAN	0.500168	0.223597	3.96089	0.00474845	0.0579991	-2.12571
MMGT1: S193 / sp|Q8N4V1-2|MMGT1_HUMAN	0.493895	0.112464	3.96045	0.00475124	0.0579991	-2.12632
SPTAN1: S1190 / sp|Q13813-2|SPTN1_HUMAN	-0.340448	-0.361519	-3.95979	0.00475543	0.0579991	-2.12724
KIAA1671: S673 / sp|Q9BY89|K1671_HUMAN	0.403921	0.42048	3.95932	0.00475845	0.0579991	-2.12791
PAICS: S27 / sp|P22234-2|PUR6_HUMAN	-0.40335	-0.408911	-3.95816	0.00476585	0.0580046	-2.12953
SMARCC1: S357 / sp|Q92922|SMRC1_HUMAN	-0.349195	0.280437	-3.95788	0.00476767	0.0580046	-2.12993
KLC2: S589 / sp|Q9H0B6|KLC2_HUMAN	-0.60459	-0.351381	-3.95746	0.00477032	0.0580046	-2.13051
CARHSP1: S30 / sp|Q9Y2V2|CHSP1_HUMAN	0.544774	0.365487	3.95437	0.00479016	0.058129	-2.13484
SLK: T1097 / sp|Q9H2G2|SLK_HUMAN	-0.424357	-0.236755	-3.95407	0.0047921	0.058129	-2.13526
SNPH: Y259 / sp|O15079-2|SNPH_HUMAN	0.793858	0.631433	3.95402	0.00479245	0.058129	-2.13534
GPN1: S328 / sp|Q9HCN4-5|GPN1_HUMAN	0.375814	0.340598	3.9535	0.0047958	0.058129	-2.13607
EHBP1L1: S1257 / sp|Q8N3D4|EH1L1_HUMAN	0.39127	0.0831588	3.9528	0.00480027	0.058137	-2.13704
MKI67: S1071 / sp|P46013|KI67_HUMAN	-0.370366	-0.344998	-3.94994	0.00481874	0.0583144	-2.14105
CLASP2: S247 / sp|O75122-3|CLAP2_HUMAN	-0.461618	-0.286553	-3.94897	0.00482504	0.0583444	-2.14242
CTNNB1: T551 / sp|P35222|CTNB1_HUMAN	0.386016	0.16298	3.94731	0.00483577	0.0583834	-2.14474
CDC27: S393 / sp|P30260-2|CDC27_HUMAN	-0.520134	-0.30048	-3.94719	0.00483658	0.0583834	-2.14491
KMT2D: S1606 / sp|O14686-3|KMT2D_HUMAN	-0.396345	-0.364024	-3.94626	0.00484263	0.0583834	-2.14622
STAT3: S727 / sp|P40763|STAT3_HUMAN	0.35249	0.241001	3.94611	0.00484359	0.0583834	-2.14642
WWC1: T929 / sp|Q8IX03-2|KIBRA_HUMAN	0.744479	0.193217	3.94298	0.00486402	0.0585834	-2.15082
NONO: T15 / sp|Q15233|NONO_HUMAN	-1.48908	-1.01671	-3.94151	0.00487361	0.0586349	-2.15288
SPTBN1: T2155 / sp|Q01082|SPTB2_HUMAN	0.669262	0.129256	3.94115	0.00487599	0.0586349	-2.15338
HMGCS1: S516 / sp|Q01581|HMCS1_HUMAN	-0.620193	-0.163326	-3.94004	0.00488328	0.058654	-2.15494
CHAF1B: T503 / sp|Q13112|CAF1B_HUMAN	-0.639722	-0.727851	-3.93974	0.00488527	0.058654	-2.15537
CHMP2B: S187 / sp|Q9UQN3|CHM2B_HUMAN	0.486356	0.0191875	3.9389	0.00489076	0.0586737	-2.15654
SLAIN2: S413 / sp|Q9P270|SLAI2_HUMAN	-0.430704	-0.540422	-3.93475	0.00491812	0.0589556	-2.16237
CIC: S904 / sp|Q96RK0|CIC_HUMAN	-0.326899	-0.0538061	-3.93327	0.00492792	0.0590182	-2.16444
RAF1: S29 / sp|P04049-2|RAF1_HUMAN	0.534316	0.174337	3.9328	0.00493108	0.0590182	-2.16511
H1-0: T153 / sp|P07305|H10_HUMAN	-0.510357	-0.43681	-3.93193	0.00493683	0.0590215	-2.16633
FAM83D: S486 / sp|Q9H4H8|FA83D_HUMAN	0.600895	0.523969	3.93149	0.00493975	0.0590215	-2.16695
ANKRD11: S153 / sp|Q6UB99|ANR11_HUMAN	-0.547991	-0.498614	-3.93101	0.00494297	0.0590215	-2.16763
CEP170: S125 / sp|Q5SW79|CE170_HUMAN	-0.330895	0.00841773	-3.9291	0.00495571	0.0590367	-2.17032
BRAP: S97 / sp|Q7Z569|BRAP_HUMAN	-0.393115	-0.235576	-3.92906	0.00495596	0.0590367	-2.17037
MDC1: S453 / sp|Q14676|MDC1_HUMAN	-0.485501	-0.092992	-3.92867	0.00495856	0.0590367	-2.17091
REEP4: S152 / sp|Q9H6H4|REEP4_HUMAN	0.376015	0.229697	3.92797	0.00496323	0.0590367	-2.1719
NUFIP2: T87 / sp|Q7Z417|NUFP2_HUMAN	-0.645344	-0.773887	-3.92791	0.0049636	0.0590367	-2.17198
MICAL3: S1367 / sp|Q7RTP6|MICA3_HUMAN	-0.687519	-0.254276	-3.92572	0.00497826	0.0591649	-2.17506
MARCKSL1: T61 / sp|P49006|MRP_HUMAN	0.343895	0.239712	3.92177	0.00500485	0.0594276	-2.18062
PIMREG: T133 / sp|Q9BSJ6|PIMRE_HUMAN	0.416445	0.337592	3.9209	0.00501069	0.0594276	-2.18183
ORC2: S120 / sp|Q13416|ORC2_HUMAN	-0.345782	-0.16431	-3.9207	0.00501206	0.0594276	-2.18212
ENAH: T464 / sp|Q8N8S7|ENAH_HUMAN	-0.90859	-0.249609	-3.91595	0.00504425	0.0597628	-2.1888
SAAL1: S6 / sp|Q96ER3|SAAL1_HUMAN	0.330649	0.204284	3.91493	0.00505117	0.0597983	-2.19023
DYNC1LI1: S215 / sp|Q9Y6G9|DC1L1_HUMAN	0.778466	0.309597	3.91207	0.00507074	0.0599527	-2.19427
FLNB: S1474 / sp|O75369-8|FLNB_HUMAN	-0.317045	-0.18219	-3.91187	0.00507208	0.0599527	-2.19454
SPAG9: T330 / sp|O60271|JIP4_HUMAN	-0.415854	-0.188736	-3.91056	0.00508108	0.0599694	-2.19639
VAC14: S509 / sp|Q08AM6|VAC14_HUMAN	-0.430146	-0.305192	-3.90962	0.00508751	0.0599694	-2.19771
TRAF3: T29 / sp|Q13114|TRAF3_HUMAN	-0.497667	-0.106047	-3.90931	0.00508963	0.0599694	-2.19815
NFX1: S150 / sp|Q12986|NFX1_HUMAN	-0.383907	-0.109557	-3.90843	0.0050957	0.0599694	-2.19939
CAVIN2: S288-S293 / sp|O95810|CAVN2_HUMAN	-0.381448	-0.537979	-3.90813	0.00509772	0.0599694	-2.19981
TONSL: S719 / sp|Q96HA7|TONSL_HUMAN	0.453197	0.111526	3.90785	0.00509968	0.0599694	-2.20021
EML2: S159 / sp|O95834-3|EMAL2_HUMAN	-0.406483	0.0467208	-3.90745	0.00510243	0.0599694	-2.20077
DNAAF5: T334 / sp|Q86Y56|DAAF5_HUMAN	0.364813	0.236977	3.90708	0.00510495	0.0599694	-2.20129
RNF213: S67 / sp|Q63HN8|RN213_HUMAN	0.373731	0.259117	3.90638	0.00510977	0.0599799	-2.20227
SLC7A2: S495 / sp|P52569-3|CTR2_HUMAN	-0.44971	-0.265663	-3.90545	0.00511617	0.0600087	-2.20358
NCOA6: S1332 / sp|Q14686|NCOA6_HUMAN	-0.394496	-0.147807	-3.90372	0.00512814	0.0601029	-2.20602
DAB2: S394 / sp|P98082|DAB2_HUMAN	-0.372377	-0.278786	-3.90223	0.00513848	0.0601208	-2.20812
KDM4A: S502 / sp|O75164|KDM4A_HUMAN	-0.516783	-0.322631	-3.90116	0.00514594	0.0601208	-2.20963
LLGL1: T837 / sp|Q15334|L2GL1_HUMAN	0.489325	0.155729	3.90101	0.00514693	0.0601208	-2.20983
TNS3: Y855 / sp|Q68CZ2|TENS3_HUMAN	0.344883	-0.0523329	3.90093	0.00514748	0.0601208	-2.20994
JPT1: S91 / sp|Q9UK76|JUPI1_HUMAN	0.327033	0.381481	3.90066	0.00514938	0.0601208	-2.21033
CIC: S183 / sp|Q96RK0|CIC_HUMAN	-0.484252	0.329347	-3.89597	0.00518211	0.0604566	-2.21694
ARHGAP12: S303 / sp|Q8IWW6|RHG12_HUMAN	-0.548222	-0.177192	-3.8937	0.00519805	0.0605629	-2.22015
FKBP15: S1195 / sp|Q5T1M5|FKB15_HUMAN	0.458959	0.179485	3.89273	0.00520483	0.0605629	-2.22151
VCPIP1: S998 / sp|Q96JH7|VCIP1_HUMAN	-0.424911	-0.266118	-3.89108	0.00521643	0.0605629	-2.22383
PI4KA: T250 / sp|P42356|PI4KA_HUMAN	0.440403	0.134002	3.89103	0.0052168	0.0605629	-2.2239
CCDC9: S208 / sp|Q9Y3X0|CCDC9_HUMAN	-0.365811	-0.216678	-3.89032	0.00522186	0.0605629	-2.22491
CCDC93: S305 / sp|Q567U6|CCD93_HUMAN	-0.452694	-0.279223	-3.88969	0.00522626	0.0605629	-2.2258
TOP2A: S1432 / sp|P11388-4|TOP2A_HUMAN	0.919548	0.673801	3.88884	0.00523228	0.0605629	-2.22699
CKAP2: T579 / sp|Q8WWK9|CKAP2_HUMAN	0.761569	0.366644	3.88857	0.00523416	0.0605629	-2.22737
TRIM32: S335-S339 / sp|Q13049|TRI32_HUMAN	-0.361531	-0.189899	-3.88801	0.00523814	0.0605629	-2.22816
CSNK2B: S205 / sp|P67870|CSK2B_HUMAN	-0.467182	-0.195188	-3.88754	0.0052415	0.0605629	-2.22883
ZCCHC8: S649 / sp|Q6NZY4|ZCHC8_HUMAN	-0.352504	-0.170656	-3.88658	0.00524833	0.0605629	-2.23019
ERF: T526 / sp|P50548|ERF_HUMAN	0.393039	0.251954	3.88649	0.0052489	0.0605629	-2.23031
SAFB2: S603 / sp|Q14151|SAFB2_HUMAN	-0.446566	-0.52869	-3.88641	0.00524954	0.0605629	-2.23043
STX12: S139 / sp|Q86Y82|STX12_HUMAN	0.518718	0.154505	3.88627	0.00525047	0.0605629	-2.23062
DPF2: S244-T248 / sp|Q92785|REQU_HUMAN	0.356365	0.0751508	3.88623	0.0052508	0.0605629	-2.23068
RAI1: S1551 / sp|Q7Z5J4|RAI1_HUMAN	-0.42802	-0.393564	-3.88542	0.00525652	0.0605831	-2.23182
SEC23IP: S740 / sp|Q9Y6Y8|S23IP_HUMAN	0.436808	0.697611	3.88433	0.00526426	0.0606265	-2.23335
DPYSL3: T85 / sp|Q14195-2|DPYL3_HUMAN	-1.17286	-0.632691	-3.88294	0.00527418	0.0606882	-2.23532
GPRC5C: T435 / sp|Q9NQ84-2|GPC5C_HUMAN	-0.52633	-0.140911	-3.88247	0.00527758	0.0606882	-2.23599
RPS6KB1: S427 / sp|P23443|KS6B1_HUMAN	0.400467	0.160838	3.88123	0.00528646	0.0607388	-2.23774
MAGED2: T72 / sp|Q9UNF1|MAGD2_HUMAN	-0.367335	-0.0686678	-3.88039	0.00529246	0.0607388	-2.23893
CBX4: S349 / sp|O00257|CBX4_HUMAN	-0.376691	-0.142349	-3.88018	0.00529393	0.0607388	-2.23922
PALM: S124 / sp|O75781|PALM_HUMAN	-0.363561	-0.174244	-3.87951	0.00529874	0.0607482	-2.24017
SH2D4A: S235 / sp|Q9H788|SH24A_HUMAN	0.898332	0.24073	3.87758	0.00531261	0.0608288	-2.24289
TBC1D5: T45 / sp|Q92609-2|TBCD5_HUMAN	0.431496	0.436814	3.87742	0.00531374	0.0608288	-2.24312
MAP1B: T1633 / sp|P46821|MAP1B_HUMAN	-0.343657	-0.0791629	-3.87654	0.00532005	0.0608553	-2.24435
CLCN2: S889 / sp|P51788|CLCN2_HUMAN	-0.523835	-0.0667012	-3.87507	0.00533072	0.0609316	-2.24644
SPAG1: S418 / sp|Q07617|SPAG1_HUMAN	-0.374213	-0.181959	-3.87416	0.00533728	0.060961	-2.24773
KRT4: S19 / sp|P19013|K2C4_HUMAN_contaminant	0.561979	-0.156745	3.8698	0.00536886	0.0612758	-2.25388
AHNAK2: S102 / sp|Q8IVF2|AHNK2_HUMAN	-0.759232	0.209352	-3.86725	0.00538748	0.0614422	-2.25749
SRRM2: S1542 / sp|Q9UQ35|SRRM2_HUMAN	0.339083	0.069874	3.86473	0.00540587	0.0615307	-2.26105
CARS1: Y115 / sp|P49589-3|SYCC_HUMAN	-0.560748	-0.302309	-3.86471	0.00540607	0.0615307	-2.26109
MAP1A: S2629 / sp|P78559-2|MAP1A_HUMAN	0.608823	0.140069	3.86453	0.00540734	0.0615307	-2.26133
UBAP2L: S496 / sp|Q14157-5|UBP2L_HUMAN	0.565864	0.25926	3.86263	0.0054213	0.0616435	-2.26402
TP53BP1: S1670 / sp|Q12888-2|TP53B_HUMAN	-0.475268	-0.343779	-3.86108	0.00543267	0.0617268	-2.26621
SH2D4A: S315 / sp|Q9H788|SH24A_HUMAN	0.561608	0.941489	3.85898	0.00544823	0.0618575	-2.26919
BAG3: S275-S279 / sp|O95817|BAG3_HUMAN	-0.362006	-0.232364	-3.85731	0.00546056	0.0619513	-2.27155
SEC62: T158 / sp|Q99442|SEC62_HUMAN	-0.400348	-0.371912	-3.85665	0.00546544	0.0619606	-2.27248
LPIN2: T291 / sp|Q92539|LPIN2_HUMAN	0.495489	0.0776535	3.85552	0.00547384	0.0620097	-2.27408
WDR44: S344 / sp|Q5JSH3|WDR44_HUMAN	0.342019	0.0483594	3.85458	0.00548084	0.0620191	-2.27542
TJP1: S175 / sp|Q07157|ZO1_HUMAN	-0.366817	-0.267792	-3.85431	0.0054828	0.0620191	-2.27579
MNAT1: T51 / sp|P51948|MAT1_HUMAN	-0.383663	-0.4383	-3.85135	0.00550488	0.0621722	-2.27998
EPB41L1: T78 / sp|Q9H4G0|E41L1_HUMAN	-0.385373	-0.153412	-3.85128	0.00550543	0.0621722	-2.28009
SPTBN1: S2169 / sp|Q01082|SPTB2_HUMAN	0.379269	0.0694399	3.85053	0.00551107	0.0621722	-2.28115
CBX8: T234 / sp|Q9HC52|CBX8_HUMAN	-0.466442	-0.362477	-3.84939	0.00551956	0.0621722	-2.28276
SYNRG: S789 / sp|Q9UMZ2|SYNRG_HUMAN	0.382348	0.501955	3.84887	0.00552346	0.0621722	-2.2835
PITPNM2: S894 / sp|Q9BZ72|PITM2_HUMAN	-0.547761	-0.103549	-3.84883	0.00552381	0.0621722	-2.28356
BRD9: S588 / sp|Q9H8M2|BRD9_HUMAN	-0.521572	-0.137221	-3.84868	0.00552488	0.0621722	-2.28376
ERF: S320 / sp|P50548|ERF_HUMAN	0.339777	0.266022	3.84808	0.00552938	0.062177	-2.28461
MYH9: S1916 / sp|P35579|MYH9_HUMAN	0.436966	0.0365242	3.84575	0.00554693	0.0623284	-2.28792
ACIN1: S384 / sp|Q9UKV3|ACINU_HUMAN	-0.436603	-0.314363	-3.84499	0.00555266	0.0623468	-2.289
NAV1: S507 / sp|Q8NEY1|NAV1_HUMAN	-0.595441	-0.0895759	-3.84239	0.00557232	0.0625215	-2.29268
OFD1: S951 / sp|O75665|OFD1_HUMAN	-0.436389	-0.298266	-3.8412	0.00558131	0.0625764	-2.29436
MARCKS: T150 / sp|P29966|MARCS_HUMAN	-0.405311	-0.191108	-3.83833	0.00560315	0.062775	-2.29844
NEK9: T333 / sp|Q8TD19|NEK9_HUMAN	0.463651	0.363984	3.83741	0.00561016	0.0628075	-2.29974
TBC1D4: S591 / sp|O60343-2|TBCD4_HUMAN	-0.463635	-0.0718872	-3.83522	0.00562686	0.0629482	-2.30284
SRSF6: S93 / sp|Q13247|SRSF6_HUMAN	-0.823642	-0.0324715	-3.83319	0.00564244	0.0630077	-2.30572
MAP4: S636 / sp|P27816|MAP4_HUMAN	-0.409263	-0.40361	-3.83273	0.00564594	0.0630077	-2.30637
DHX38: T1206 / sp|Q92620|PRP16_HUMAN	-0.378128	-0.14453	-3.83272	0.00564604	0.0630077	-2.30639
NUP188: S1709 / sp|Q5SRE5|NU188_HUMAN	0.47052	0.258088	3.83237	0.00564871	0.0630077	-2.30688
FLNB: S983 / sp|O75369-8|FLNB_HUMAN	-0.347763	-0.239666	-3.83115	0.00565816	0.063067	-2.30863
CAMSAP2: S978 / sp|Q08AD1|CAMP2_HUMAN	-0.432789	-0.561134	-3.82893	0.00567525	0.063207	-2.31177
SHROOM3: S1240 / sp|Q8TF72|SHRM3_HUMAN	-0.442912	-0.711242	-3.82844	0.00567901	0.063207	-2.31246
ALDOA: T103 / sp|P04075-2|ALDOA_HUMAN	0.459983	0.311182	3.82742	0.00568693	0.063249	-2.31391
CBX4: T351 / sp|O00257|CBX4_HUMAN	-0.568254	-0.543252	-3.82671	0.00569243	0.063264	-2.31492
UBAP2L: S607 / sp|Q14157-5|UBP2L_HUMAN	-0.338323	-0.196824	-3.82561	0.00570096	0.0633126	-2.31648
SPAG9: S332 / sp|O60271|JIP4_HUMAN	-0.36038	-0.1718	-3.823	0.00572127	0.063492	-2.32019
HCFC1: S1205 / sp|P51610|HCFC1_HUMAN	-0.492698	-0.105597	-3.82036	0.00574183	0.0636738	-2.32393
VIM: Y11 / sp|P08670|VIME_HUMAN	0.377417	-0.039574	3.81811	0.00575947	0.0638009	-2.32713
FOSL2: S120 / sp|P15408|FOSL2_HUMAN	-0.5	-0.185398	-3.81783	0.00576166	0.0638009	-2.32753
MTCL1: T251 / sp|Q9Y4B5|MTCL1_HUMAN	0.459823	0.404814	3.81605	0.00577569	0.0638863	-2.33006
WAPL: S306 / sp|Q7Z5K2-3|WAPL_HUMAN	0.332108	0.166761	3.81571	0.00577835	0.0638863	-2.33054
SAV1: S27 / sp|Q9H4B6|SAV1_HUMAN	-0.36347	-0.579554	-3.81456	0.00578743	0.0638863	-2.33218
PRRC2C: S2262 / sp|Q9Y520-7|PRC2C_HUMAN	-0.385414	-0.244998	-3.81431	0.00578935	0.0638863	-2.33253
IRAK2: S143 / sp|O43187|IRAK2_HUMAN	-0.948569	-0.963643	-3.81323	0.00579791	0.0638863	-2.33407
ROCK1: S1328 / sp|Q13464|ROCK1_HUMAN	-0.339743	-0.235752	-3.81284	0.00580099	0.0638863	-2.33462
MAP1B: S1421 / sp|P46821|MAP1B_HUMAN	0.339431	0.149785	3.81229	0.0058053	0.0638863	-2.3354
SDCBP: Y46 / sp|O00560|SDCB1_HUMAN	-0.500459	-0.209114	-3.81217	0.00580632	0.0638863	-2.33558
AKT1S1: S203 / sp|Q96B36-3|AKTS1_HUMAN	0.400402	-0.113447	3.81207	0.00580708	0.0638863	-2.33571
NELFE: T98 / sp|P18615-3|NELFE_HUMAN	-0.471221	0.377243	-3.81001	0.00582343	0.0639927	-2.33864
ARHGEF1: T819 / sp|Q92888-3|ARHG1_HUMAN	-0.43598	-0.125625	-3.80946	0.00582782	0.0639927	-2.33943
MKI67: S357 / sp|P46013|KI67_HUMAN	0.784207	0.434713	3.80874	0.0058335	0.0639927	-2.34045
PHLDB2: S200-S204 / sp|Q86SQ0|PHLB2_HUMAN	0.331295	0.0631141	3.80848	0.00583561	0.0639927	-2.34082
SEC16A: S74 / sp|O15027-5|SC16A_HUMAN	0.389984	0.115895	3.80821	0.00583774	0.0639927	-2.3412
MRPS31: S220 / sp|Q92665|RT31_HUMAN	0.390384	0.110739	3.80624	0.00585342	0.0641185	-2.344
ERC1: T188 / sp|Q8IUD2|RB6I2_HUMAN	-0.332935	-0.234768	-3.80421	0.00586968	0.0642068	-2.34689
SRSF7: S233 / sp|Q16629|SRSF7_HUMAN	0.319382	0.09241	3.80418	0.0058699	0.0642068	-2.34693
RNF169: S290 / sp|Q8NCN4|RN169_HUMAN	0.470952	0.522484	3.80269	0.00588185	0.0642914	-2.34905
HNRNPC: S240 / sp|P07910|HNRPC_HUMAN	-0.327859	-0.212503	-3.80115	0.00589422	0.0643748	-2.35124
MYO1E: S1002 / sp|Q12965|MYO1E_HUMAN	-0.675027	-0.0654187	-3.80036	0.00590056	0.0643748	-2.35236
NFATC2IP: S84 / sp|Q8NCF5|NF2IP_HUMAN	0.534158	0.306234	3.80017	0.00590215	0.0643748	-2.35264
TCF20: T635 / sp|Q9UGU0|TCF20_HUMAN	0.557348	-0.030763	3.79935	0.00590874	0.0644006	-2.35381
FAM111A: S62 / sp|Q96PZ2|F111A_HUMAN	-1.19522	-0.570644	-3.79838	0.00591653	0.0644087	-2.35518
SMC4: S41 / sp|Q9NTJ3|SMC4_HUMAN	0.340136	0.25882	3.79709	0.005927	0.0644087	-2.35702
CEP170: S446 / sp|Q5SW79|CE170_HUMAN	-0.386904	-0.0704159	-3.79699	0.00592781	0.0644087	-2.35717
SRRM2: S1102 / sp|Q9UQ35|SRRM2_HUMAN	0.366624	0.169499	3.7968	0.00592936	0.0644087	-2.35744
RB1: S249 / sp|P06400|RB_HUMAN	0.533353	0.319187	3.79664	0.00593061	0.0644087	-2.35766
SRRM2: S1064 / sp|Q9UQ35|SRRM2_HUMAN	-0.527376	-0.0376966	-3.79476	0.00594586	0.0645284	-2.36033
DSP: S2331 / sp|P15924|DESP_HUMAN_contaminant	-0.386985	-0.204117	-3.79093	0.00597706	0.0648042	-2.36579
SMNDC1: S201 / sp|O75940|SPF30_HUMAN	-0.367994	-0.289559	-3.7906	0.00597977	0.0648042	-2.36626
AFDN: T1231 / sp|P55196-5|AFAD_HUMAN	0.533662	0.272204	3.78838	0.00599794	0.064955	-2.36943
NOP58: S483 / sp|Q9Y2X3|NOP58_HUMAN	-0.444168	-0.302676	-3.78715	0.00600804	0.0649738	-2.37118
PRKD1: S208 / sp|Q15139|KPCD1_HUMAN	0.324825	0.279772	3.78713	0.00600821	0.0649738	-2.37121
TOP2A: S1294 / sp|P11388-4|TOP2A_HUMAN	0.709041	0.368821	3.78403	0.00603374	0.0652037	-2.37563
GPRIN1: T877 / sp|Q7Z2K8|GRIN1_HUMAN	0.390051	0.268455	3.78274	0.00604435	0.0652339	-2.37746
KNOP1: S238 / sp|Q1ED39|KNOP1_HUMAN	-0.306631	-0.168233	-3.78215	0.00604928	0.0652339	-2.37831
SRRM2: S1497-S1499 / sp|Q9UQ35|SRRM2_HUMAN	0.358758	-0.00136528	3.78129	0.00605641	0.0652339	-2.37954
PITPNM2: S319 / sp|Q9BZ72|PITM2_HUMAN	-0.479403	-0.213059	-3.78127	0.00605654	0.0652339	-2.37956
INCENP: S91 / sp|Q9NQS7|INCE_HUMAN	0.758319	0.461748	3.78066	0.00606159	0.0652339	-2.38043
TOP1: S21 / sp|P11387|TOP1_HUMAN	-0.685752	-0.17172	-3.78037	0.00606396	0.0652339	-2.38083
FLNC: S1161 / sp|Q14315|FLNC_HUMAN	0.48902	0.015093	3.78007	0.00606648	0.0652339	-2.38127
CLN3: S12 / sp|Q13286|CLN3_HUMAN	-0.406636	-0.290761	-3.77866	0.00607824	0.0653143	-2.38328
FOXK1: S445 / sp|P85037|FOXK1_HUMAN	-0.338367	-0.0166931	-3.77735	0.00608906	0.0653845	-2.38514
TRMT5: T494 / sp|Q32P41|TRM5_HUMAN	-0.451838	-0.305167	-3.77662	0.0060952	0.0654043	-2.38619
PAK4: S99 / sp|O96013|PAK4_HUMAN	0.358647	0.0854536	3.77554	0.00610422	0.065428	-2.38773
TMPO: S424 / sp|P42166|LAP2A_HUMAN	-0.347151	-0.466797	-3.77533	0.00610598	0.065428	-2.38803
RECQL: T605 / sp|P46063|RECQ1_HUMAN	0.783231	0.544438	3.77476	0.00611074	0.065433	-2.38884
TLE3: S291 / sp|Q04726-4|TLE3_HUMAN	-0.439417	-0.197214	-3.77275	0.00612754	0.0655231	-2.3917
HNRNPU: S59 / sp|Q00839|HNRPU_HUMAN	0.37794	0.197046	3.77273	0.00612775	0.0655231	-2.39174
CAVIN2: S293 / sp|O95810|CAVN2_HUMAN	-0.311157	-0.254963	-3.77127	0.00614003	0.0655715	-2.39383
SYTL4: S296 / sp|Q96C24|SYTL4_HUMAN	0.491228	0.182621	3.77084	0.00614357	0.0655715	-2.39443
ARL6IP4: T232 / sp|Q66PJ3|AR6P4_HUMAN	0.678406	1.05895	3.77025	0.00614856	0.0655715	-2.39527
HNRNPC: S166 / sp|P07910|HNRPC_HUMAN	-0.354893	0.0467644	-3.77014	0.00614948	0.0655715	-2.39543
AHNAK: T545 / sp|Q09666|AHNK_HUMAN	0.41483	0.33525	3.76763	0.00617068	0.0657364	-2.39901
NLN: S32 / sp|Q9BYT8|NEUL_HUMAN	-0.386503	-0.215577	-3.76729	0.00617357	0.0657364	-2.3995
BAIAP2L1: T252 / sp|Q9UHR4|BI2L1_HUMAN	0.368959	0.206504	3.7659	0.00618535	0.0658024	-2.40149
FXR2: S637 / sp|P51116|FXR2_HUMAN	-0.727045	-0.625205	-3.76554	0.0061884	0.0658024	-2.402
KIF1B: S1054 / sp|O60333-4|KIF1B_HUMAN	0.387492	0.205154	3.76471	0.00619542	0.0658312	-2.40318
CCDC88A: S449 / sp|Q3V6T2|GRDN_HUMAN	0.329823	0.273718	3.76203	0.00621824	0.0660076	-2.40701
BPTF: S1231 / sp|Q12830|BPTF_HUMAN	-0.379072	-0.273232	-3.76174	0.00622067	0.0660076	-2.40742
GOLGA4: S174 / sp|Q13439-5|GOGA4_HUMAN	0.35217	0.254732	3.7587	0.00624663	0.0661559	-2.41176
DAB2IP: S722 / sp|Q5VWQ8|DAB2P_HUMAN	-0.469299	-0.348106	-3.75833	0.00624985	0.0661559	-2.4123
SRSF1: S234 / sp|Q07955|SRSF1_HUMAN	-0.343253	-0.0679464	-3.75748	0.00625714	0.0661559	-2.41351
CTNND1: T933 / sp|O60716-3|CTND1_HUMAN	-0.381664	-0.188593	-3.75718	0.00625966	0.0661559	-2.41393
HECTD1: T246 / sp|Q9ULT8|HECD1_HUMAN	-0.536901	-0.396766	-3.75711	0.00626032	0.0661559	-2.41404
TCOF1: S1086 / sp|Q13428-4|TCOF_HUMAN	-0.372265	-0.417426	-3.75662	0.00626453	0.0661559	-2.41474
PLEKHG3: S423 / sp|A1L390|PKHG3_HUMAN	-0.328873	-0.201569	-3.75648	0.0062657	0.0661559	-2.41494
KRT8: S35 / sp|P05787|K2C8_HUMAN_contaminant	0.445519	0.00512879	3.75605	0.00626937	0.0661559	-2.41555
MAPKAP1: T509 / sp|Q9BPZ7|SIN1_HUMAN	-0.427014	-0.103635	-3.75534	0.0062755	0.0661749	-2.41657
GIGYF1: S638 / sp|O75420|GGYF1_HUMAN	0.342558	0.584952	3.75278	0.00629761	0.0663379	-2.42023
MAST4: S1377 / sp|O15021|MAST4_HUMAN	0.441386	0.23666	3.75233	0.00630144	0.0663379	-2.42086
JPT1: S115 / sp|Q9UK76|JUPI1_HUMAN	0.729724	0.512777	3.75204	0.00630402	0.0663379	-2.42129
LMTK2: S1107 / sp|Q8IWU2|LMTK2_HUMAN	-0.462779	-0.155623	-3.75059	0.00631651	0.0664236	-2.42335
SRSF8: Y155-S156 / sp|Q9BRL6|SRSF8_HUMAN	-0.484518	-0.331895	-3.74967	0.00632452	0.0664619	-2.42467
TBC1D4: S370 / sp|O60343-2|TBCD4_HUMAN	-0.458475	-0.127123	-3.74836	0.00633591	0.0664837	-2.42655
DOCK5: S1805 / sp|Q9H7D0|DOCK5_HUMAN	0.337021	0.155608	3.7483	0.00633641	0.0664837	-2.42663
HIVEP2: S565 / sp|P31629|ZEP2_HUMAN	-0.966074	-0.352456	-3.74716	0.00634636	0.0664837	-2.42826
BPTF: S1060 / sp|Q12830|BPTF_HUMAN	-0.454527	-0.188189	-3.74709	0.00634699	0.0664837	-2.42837
MKI67: T1139 / sp|P46013|KI67_HUMAN	1.25957	0.53375	3.74692	0.00634839	0.0664837	-2.4286
MXRA7: S140 / sp|P84157|MXRA7_HUMAN	-0.489993	-0.351901	-3.74629	0.0063539	0.0664957	-2.4295
CALD1: S724 / sp|Q05682|CALD1_HUMAN	-0.455693	-0.562102	-3.74574	0.00635874	0.0665007	-2.43029
RAI14: S300 / sp|Q9P0K7|RAI14_HUMAN	-0.492558	-0.0881293	-3.74241	0.0063879	0.0667455	-2.43506
KIAA0753: T408 / sp|Q2KHM9|MOONR_HUMAN	-0.364599	-0.254324	-3.74206	0.0063909	0.0667455	-2.43555
IVNS1ABP: S246 / sp|Q9Y6Y0|NS1BP_HUMAN	0.719868	0.468784	3.74109	0.0063995	0.0667896	-2.43695
ERMP1: S53 / sp|Q7Z2K6|ERMP1_HUMAN	-0.337446	-0.118722	-3.73995	0.00640947	0.0668478	-2.43857
RPAIN: S18 / sp|Q86UA6-8|RIP_HUMAN	-0.3627	-0.217592	-3.73935	0.00641477	0.0668574	-2.43943
USP1: S327 / sp|O94782|UBP1_HUMAN	0.461172	0.0722325	3.73788	0.00642778	0.0669031	-2.44154
ANKS3: S415 / sp|Q6ZW76|ANKS3_HUMAN	-0.400751	-0.306668	-3.7377	0.00642931	0.0669031	-2.44179
UBTF: S673 / sp|P17480|UBF1_HUMAN	0.643143	0.267854	3.73736	0.00643232	0.0669031	-2.44228
SRRM2: S404 / sp|Q9UQ35|SRRM2_HUMAN	0.463465	0.0949346	3.73546	0.00644916	0.0669953	-2.445
MAP3K20: T639 / sp|Q9NYL2|M3K20_HUMAN	-0.473621	-0.20655	-3.73537	0.00644997	0.0669953	-2.44513
HS1BP3: S249 / sp|Q53T59|H1BP3_HUMAN	-0.435269	-0.0878999	-3.73482	0.00645487	0.0670006	-2.44592
ARFIP1: S69 / sp|P53367|ARFP1_HUMAN	-0.454679	-0.00932256	-3.73364	0.00646531	0.0670633	-2.44761
CDS2: S23 / sp|O95674|CDS2_HUMAN	0.512401	0.107892	3.73262	0.00647436	0.0671116	-2.44906
ANXA2: Y206 / sp|P07355-2|ANXA2_HUMAN	0.497856	0.198935	3.73154	0.00648405	0.0671663	-2.45062
TOP2A: S1187 / sp|P11388-4|TOP2A_HUMAN	0.501237	0.309645	3.72786	0.00651695	0.0674257	-2.45589
GSTA2: S202 / sp|P09210|GSTA2_HUMAN	-0.328458	-0.389086	-3.72757	0.00651954	0.0674257	-2.45631
9b: T72 / sp|P0DTD2|ORF9B_SARS2	0.396588	-0.401279	3.72725	0.00652236	0.0674257	-2.45675
SSH1: T590 / sp|Q8WYL5|SSH1_HUMAN	0.457142	0.151228	3.72557	0.0065375	0.0675364	-2.45917
SYNE2: S1469 / sp|Q8WXH0-2|SYNE2_HUMAN	-0.571417	-0.277982	-3.72391	0.00655245	0.0676451	-2.46155
ARAF: S274 / sp|P10398|ARAF_HUMAN	-0.620673	-0.421016	-3.7231	0.0065597	0.0676683	-2.4627
TRIOBP: T1961 / sp|Q9H2D6|TARA_HUMAN	-0.520334	-0.244609	-3.72267	0.00656358	0.0676683	-2.46332
ATRX: S1996 / sp|P46100|ATRX_HUMAN	-0.452997	-0.117415	-3.72096	0.00657909	0.0677808	-2.46577
CDK12: S681 / sp|Q9NYV4|CDK12_HUMAN	0.345697	0.073732	3.72049	0.00658338	0.0677808	-2.46645
RRBP1: T191 / sp|Q9P2E9|RRBP1_HUMAN	-0.509129	-0.185605	-3.71094	0.00667054	0.0686319	-2.48015
PUS1: T426 / sp|Q9Y606|TRUA_HUMAN	0.31504	0.0703499	3.7097	0.00668194	0.0687028	-2.48193
CBX3: S176 / sp|Q13185|CBX3_HUMAN	0.41857	0.278421	3.70893	0.00668901	0.0687292	-2.48303
PDE4B: S290 / sp|Q07343|PDE4B_HUMAN	-0.492016	-0.294521	-3.70675	0.00670916	0.0688821	-2.48616
LRRFIP1: S16 / sp|Q32MZ4|LRRF1_HUMAN	-0.318317	-0.255688	-3.70634	0.00671293	0.0688821	-2.48674
N4BP2: S750 / sp|Q86UW6|N4BP2_HUMAN	-0.559116	-0.349852	-3.70427	0.00673211	0.0690324	-2.48971
TNS1: Y903 / sp|Q9HBL0|TENS1_HUMAN	0.500415	-0.0110991	3.70276	0.00674617	0.0691301	-2.49189
CIC: S739 / sp|Q96RK0|CIC_HUMAN	-0.35812	0.0580314	-3.70205	0.00675277	0.0691513	-2.4929
SRSF3: S138 / sp|P84103|SRSF3_HUMAN	-0.732618	-0.241889	-3.70031	0.00676898	0.0692409	-2.4954
RAD18: S99 / sp|Q9NS91|RAD18_HUMAN	0.404396	0.134326	3.70014	0.00677061	0.0692409	-2.49565
MED13L: S1071 / sp|Q71F56|MD13L_HUMAN	0.47797	-0.0205175	3.69866	0.00678442	0.0693357	-2.49777
KIF13B: S1381 / sp|Q9NQT8|KI13B_HUMAN	0.313091	0.134797	3.69808	0.00678982	0.0693444	-2.4986
TBC1D4: S588 / sp|O60343-2|TBCD4_HUMAN	0.37236	0.0756422	3.6966	0.00680369	0.0694395	-2.50073
PHIP: S911 / sp|Q8WWQ0|PHIP_HUMAN	-0.304757	-0.276295	-3.69332	0.00683464	0.0697088	-2.50545
NCAPG: S959 / sp|Q9BPX3|CND3_HUMAN	-0.395385	-0.337426	-3.6922	0.00684515	0.0697693	-2.50705
RAI14: S11 / sp|Q9P0K7|RAI14_HUMAN	-0.481753	-0.454937	-3.69132	0.00685352	0.0698079	-2.50832
TANC2: Y1574 / sp|Q9HCD6-2|TANC2_HUMAN	-0.387411	-0.266392	-3.6894	0.00687173	0.0699189	-2.51108
LARP1B: S340 / sp|Q659C4|LAR1B_HUMAN	-0.680979	-0.325306	-3.6892	0.00687359	0.0699189	-2.51136
RC3H1: S690 / sp|Q5TC82|RC3H1_HUMAN	0.59451	0.0153363	3.68855	0.00687977	0.0699352	-2.5123
NUFIP2: S592 / sp|Q7Z417|NUFP2_HUMAN	0.541803	0.266566	3.68754	0.00688941	0.0699496	-2.51376
CDC27: S337 / sp|P30260-2|CDC27_HUMAN	0.752964	0.375415	3.68744	0.00689037	0.0699496	-2.5139
IQGAP1: S91 / sp|P46940|IQGA1_HUMAN	0.315773	0.120506	3.68673	0.00689711	0.0699714	-2.51492
TERF2IP: S36 / sp|Q9NYB0|TE2IP_HUMAN	-0.624473	-0.544986	-3.6858	0.006906	0.0700151	-2.51626
CIR1: S392-S394 / sp|Q86X95|CIR1_HUMAN	-0.384333	-0.188113	-3.68497	0.00691385	0.0700156	-2.51744
PLEKHA5: S161 / sp|Q9HAU0-6|PKHA5_HUMAN	-0.348211	-0.326945	-3.68483	0.00691524	0.0700156	-2.51765
STK26: T178 / sp|Q9P289|STK26_HUMAN	0.534672	0.28691	3.68252	0.00693729	0.0701923	-2.52097
PRKD2: S387 / sp|Q9BZL6-3|KPCD2_HUMAN	0.935865	0.56664	3.68111	0.00695086	0.0702022	-2.523
HIVEP2: S2077 / sp|P31629|ZEP2_HUMAN	-0.9704	-0.602652	-3.68109	0.00695109	0.0702022	-2.52304
CREBBP: S1771 / sp|Q92793|CBP_HUMAN	0.680781	0.271722	3.68098	0.00695208	0.0702022	-2.52318
MCM4: T102 / sp|P33991|MCM4_HUMAN	-0.348462	-0.400929	-3.68009	0.00696065	0.0702422	-2.52446
GTSE1: S580 / sp|Q9NYZ3|GTSE1_HUMAN	0.617569	0.177383	3.67905	0.00697067	0.0702969	-2.52596
GTF2I: S668 / sp|P78347|GTF2I_HUMAN	-0.379519	-0.23793	-3.67787	0.00698204	0.0703649	-2.52766
SRGAP2: S845 / sp|O75044|SRGP2_HUMAN	0.369202	0.130999	3.67685	0.00699195	0.0704182	-2.52913
CAMSAP2: S1313 / sp|Q08AD1|CAMP2_HUMAN	-0.444076	-0.137528	-3.67577	0.00700242	0.0704274	-2.53069
VIM: T327 / sp|P08670|VIME_HUMAN	0.333158	0.171827	3.67518	0.00700807	0.0704274	-2.53153
RBSN: S236 / sp|Q9H1K0|RBNS5_HUMAN	-0.381831	-0.244068	-3.67463	0.00701343	0.0704274	-2.53233
VIM: S56 / sp|P08670|VIME_HUMAN	-0.317892	-0.215363	-3.67378	0.00702168	0.0704274	-2.53355
FGD6: S62 / sp|Q6ZV73|FGD6_HUMAN	-0.294412	-0.206068	-3.67359	0.00702348	0.0704274	-2.53382
CEP55: S428 / sp|Q53EZ4|CEP55_HUMAN	0.387151	0.545113	3.67347	0.00702471	0.0704274	-2.534
AFF4: T734 / sp|Q9UHB7|AFF4_HUMAN	0.329649	0.0379395	3.67342	0.00702518	0.0704274	-2.53407
RPL18A: S71 / sp|Q02543|RL18A_HUMAN	-0.461486	-0.348183	-3.67249	0.00703424	0.0704342	-2.53541
DYNC1I2: S86 / sp|Q13409-2|DC1I2_HUMAN	0.423674	0.116391	3.6724	0.0070351	0.0704342	-2.53554
MARCKSL1: T85 / sp|P49006|MRP_HUMAN	-0.302853	-0.0759333	-3.66999	0.00705859	0.0706229	-2.53901
U2AF2: S53-S55 / sp|P26368|U2AF2_HUMAN	0.34208	0.223255	3.66821	0.00707598	0.0707505	-2.54157
EHBP1L1: S998 / sp|Q8N3D4|EH1L1_HUMAN	0.33704	0.138198	3.66694	0.00708844	0.0708286	-2.5434
AGFG1: S386 / sp|P52594-4|AGFG1_HUMAN	0.779554	0.522165	3.66597	0.00709804	0.0708781	-2.5448
NUCKS1: S181 / sp|Q9H1E3|NUCKS_HUMAN	-0.338551	-0.212284	-3.66288	0.00712847	0.0711354	-2.54926
WNK1: S183 / sp|Q9H4A3-7|WNK1_HUMAN	0.350681	0.0792682	3.66171	0.00713998	0.0712036	-2.55093
CTU1: T332 / sp|Q7Z7A3|CTU1_HUMAN	0.448581	0.210025	3.66064	0.00715059	0.0712286	-2.55248
BRD3: S542 / sp|Q15059|BRD3_HUMAN	1.08347	0.739787	3.66051	0.00715183	0.0712286	-2.55266
BPTF: S1684 / sp|Q12830|BPTF_HUMAN	0.584936	0.166658	3.65922	0.00716465	0.0713098	-2.55452
POF1B: T54 / sp|Q8WVV4-1|POF1B_HUMAN	0.415699	0.133392	3.65518	0.00720492	0.0716638	-2.56036
SRSF5: S233 / sp|Q13243|SRSF5_HUMAN	0.588483	0.444307	3.65424	0.00721431	0.0717104	-2.56171
AHNAK2: S86 / sp|Q8IVF2|AHNK2_HUMAN	-0.438799	0.126956	-3.65304	0.00722624	0.0717822	-2.56343
TOM1L2: S160 / sp|Q6ZVM7|TM1L2_HUMAN	0.447448	0.162542	3.6521	0.00723573	0.0718297	-2.56479
MAP1S: S860 / sp|Q66K74|MAP1S_HUMAN	-0.547448	-0.25506	-3.64852	0.00727173	0.0721401	-2.56996
MAST4: S1822 / sp|O15021|MAST4_HUMAN	0.434782	0.27986	3.64671	0.00729005	0.0722342	-2.57258
RMI1: S348 / sp|Q9H9A7|RMI1_HUMAN	-0.420379	-0.272001	-3.64664	0.00729069	0.0722342	-2.57267
SHOC2: S85 / sp|Q9UQ13|SHOC2_HUMAN	0.357209	0.436995	3.64473	0.0073101	0.072355	-2.57543
KIF4A: S815 / sp|O95239|KIF4A_HUMAN	0.351631	0.133038	3.6445	0.00731237	0.072355	-2.57576
VIM: S7 / sp|P08670|VIME_HUMAN	0.379515	0.113351	3.64279	0.00732981	0.0724055	-2.57823
BAD: S99 / sp|Q92934|BAD_HUMAN	0.374289	-0.0270799	3.64276	0.00733009	0.0724055	-2.57827
HIVEP2: S2071 / sp|P31629|ZEP2_HUMAN	-0.617656	-0.327062	-3.64257	0.00733204	0.0724055	-2.57855
MAGI1: S1443 / sp|Q96QZ7|MAGI1_HUMAN	-0.534585	-0.136611	-3.64189	0.00733888	0.0724055	-2.57952
EEF1D: S499 / sp|P29692-2|EF1D_HUMAN	-0.380183	-0.379808	-3.64167	0.00734122	0.0724055	-2.57985
AHNAK2: S3000 / sp|Q8IVF2|AHNK2_HUMAN	-0.497196	-0.178168	-3.64081	0.00734992	0.0724444	-2.58108
RANBP2: S2526 / sp|P49792|RBP2_HUMAN	-0.430674	-0.315665	-3.63907	0.0073677	0.0725394	-2.5836
RBL1: T385 / sp|P28749|RBL1_HUMAN	0.79339	0.504934	3.63894	0.00736907	0.0725394	-2.58379
TMPO: S66 / sp|P42166|LAP2A_HUMAN	0.302689	0.203885	3.6371	0.00738785	0.0726774	-2.58644
TPD52: S195 / sp|P55327-3|TPD52_HUMAN	0.298749	0.28922	3.63574	0.00740189	0.0726796	-2.58841
PLEKHG3: S759 / sp|A1L390|PKHG3_HUMAN	0.438653	0.284868	3.63535	0.00740589	0.0726796	-2.58897
ATRX: S783 / sp|P46100|ATRX_HUMAN	0.380245	0.259673	3.63528	0.00740661	0.0726796	-2.58907
RPLP2: S102 / sp|P05387|RLA2_HUMAN	0.466324	0.244737	3.63523	0.00740714	0.0726796	-2.58915
ANLN: S664 / sp|Q9NQW6|ANLN_HUMAN	0.508614	0.3805	3.63375	0.00742233	0.0727818	-2.59128
POM121: S314 / sp|Q96HA1|P121A_HUMAN	-0.509737	-0.268197	-3.63235	0.0074368	0.0728768	-2.5933
MAP1B: S1260 / sp|P46821|MAP1B_HUMAN	0.392913	0.193112	3.63123	0.00744842	0.0729404	-2.59493
RSF1: T408 / sp|Q96T23|RSF1_HUMAN	-0.300553	-0.158816	-3.6308	0.00745285	0.0729404	-2.59555
WDR7: S1456 / sp|Q9Y4E6|WDR7_HUMAN	0.365026	0.190932	3.62963	0.00746499	0.0729867	-2.59724
EXOC2: S431 / sp|Q96KP1|EXOC2_HUMAN	-0.374944	-0.154649	-3.62942	0.00746716	0.0729867	-2.59754
EPS8: S659 / sp|Q12929|EPS8_HUMAN	-0.406199	-0.117316	-3.6288	0.00747356	0.0730024	-2.59843
ARHGEF7: S645 / sp|Q14155-5|ARHG7_HUMAN	0.331102	0.00807575	3.62829	0.00747892	0.0730081	-2.59918
NEK9: T335 / sp|Q8TD19|NEK9_HUMAN	0.375892	0.231387	3.62701	0.00749217	0.073056	-2.60102
FXR1: S406 / sp|P51114|FXR1_HUMAN	0.412839	-0.0999912	3.62689	0.00749341	0.073056	-2.60119
RAB11FIP1: S280 / sp|Q6WKZ4|RFIP1_HUMAN	0.31068	0.1507	3.62565	0.00750638	0.0731357	-2.60299
ALKBH5: S96 / sp|Q6P6C2|ALKB5_HUMAN	0.315368	0.396264	3.62442	0.00751921	0.0732139	-2.60477
BUD13: S222-S226 / sp|Q9BRD0|BUD13_HUMAN	-0.377063	-0.251665	-3.62336	0.00753029	0.0732749	-2.6063
AHNAK2: S5175 / sp|Q8IVF2|AHNK2_HUMAN	0.386006	0.963941	3.61983	0.00756734	0.0735885	-2.6114
TLE3: T317 / sp|Q04726-4|TLE3_HUMAN	-0.364042	-0.65127	-3.61792	0.00758753	0.0737378	-2.61417
PRKCA: S226 / sp|P17252|KPCA_HUMAN	0.314689	0.0785048	3.61664	0.00760103	0.073822	-2.61602
LARP1B: S96 / sp|Q659C4|LAR1B_HUMAN	-0.726992	-0.335675	-3.61539	0.00761427	0.0738759	-2.61783
PPP1R12A: S995 / sp|O14974|MYPT1_HUMAN	0.315892	0.418452	3.61495	0.00761893	0.0738759	-2.61846
COPS3: Y422 / sp|Q9UNS2|CSN3_HUMAN	-0.324491	-0.177584	-3.61474	0.00762111	0.0738759	-2.61876
PRRC2C: S1547 / sp|Q9Y520-7|PRC2C_HUMAN	-0.531517	-0.0985839	-3.61341	0.00763526	0.0739202	-2.62069
DENND4C: T1667 / sp|Q5VZ89-7|DEN4C_HUMAN	0.561306	0.374026	3.6134	0.00763539	0.0739202	-2.62071
ANLN: S485 / sp|Q9NQW6|ANLN_HUMAN	0.620677	0.735939	3.61136	0.00765714	0.0740838	-2.62366
TP53BP1: T1643 / sp|Q12888-2|TP53B_HUMAN	-0.408048	-0.255551	-3.61086	0.00766246	0.0740883	-2.62439
PRRC2B: S1754 / sp|Q5JSZ5|PRC2B_HUMAN	0.351218	0.469087	3.60907	0.00768152	0.0742255	-2.62697
NBN: S432 / sp|O60934|NBN_HUMAN	-0.33361	-0.268567	-3.60555	0.00771928	0.0745431	-2.63207
PRRC2C: S1570 / sp|Q9Y520-7|PRC2C_HUMAN	-0.3515	-0.121248	-3.60509	0.00772424	0.0745438	-2.63274
IRS1: T309 / sp|P35568|IRS1_HUMAN	0.338279	0.251624	3.60422	0.00773363	0.0745793	-2.634
OIP5: S48 / sp|O43482|MS18B_HUMAN	0.841261	0.183876	3.60384	0.0077377	0.0745793	-2.63455
C18orf25: S66 / sp|Q96B23|CR025_HUMAN	0.649929	1.02613	3.60293	0.00774752	0.0746069	-2.63586
CAMSAP2: S599 / sp|Q08AD1|CAMP2_HUMAN	-0.380635	-0.206816	-3.60267	0.00775034	0.0746069	-2.63624
MIA2: S1243 / sp|Q96PC5|MIA2_HUMAN	0.296894	0.0109338	3.60159	0.00776205	0.0746158	-2.63781
NEDD4: S512 / sp|P46934|NEDD4_HUMAN	0.351536	0.153527	3.6013	0.00776518	0.0746158	-2.63823
KDM3B: T729 / sp|Q7LBC6|KDM3B_HUMAN	-0.647975	-0.454484	-3.60123	0.00776595	0.0746158	-2.63833
CDC42EP1: S350 / sp|Q00587|BORG5_HUMAN	0.683014	0.330136	3.59995	0.0077798	0.0746564	-2.64019
MKI67: S2828 / sp|P46013|KI67_HUMAN	0.39923	0.213297	3.59993	0.00777997	0.0746564	-2.64021
MAGED2: S70 / sp|Q9UNF1|MAGD2_HUMAN	-0.375876	-0.133223	-3.59842	0.00779645	0.0747357	-2.64241
SUB1: S17 / sp|P53999|TCP4_HUMAN	0.353037	-0.309636	3.59827	0.00779804	0.0747357	-2.64262
DAB2IP: S101 / sp|Q5VWQ8|DAB2P_HUMAN	-0.601642	-0.269611	-3.59742	0.00780726	0.0747666	-2.64385
HTATSF1: S481 / sp|O43719|HTSF1_HUMAN	-0.638988	-0.281497	-3.59707	0.00781107	0.0747666	-2.64435
MSN: S384 / sp|P26038|MOES_HUMAN	0.329622	-0.096607	3.59658	0.00781645	0.0747711	-2.64507
BICC1: S31 / sp|Q9H694|BICC1_HUMAN	0.410873	0.266592	3.59572	0.00782584	0.074814	-2.64632
SRRM2: T1147 / sp|Q9UQ35|SRRM2_HUMAN	0.499238	0.413235	3.59388	0.00784596	0.0749594	-2.64899
AHNAK: S5737 / sp|Q09666|AHNK_HUMAN	0.344905	-0.0960214	3.59274	0.0078584	0.0750313	-2.65063
DBNL: S292 / sp|Q9UJU6-3|DBNL_HUMAN	-0.371902	-0.288799	-3.59134	0.00787381	0.0751313	-2.65267
STAU1: S176 / sp|O95793|STAU1_HUMAN	0.461334	0.0626845	3.58858	0.00790412	0.0753693	-2.65666
CDC5L: T385 / sp|Q99459|CDC5L_HUMAN	0.29835	0.11917	3.58791	0.00791152	0.0753693	-2.65764
MAP1B: T1853 / sp|P46821|MAP1B_HUMAN	0.411355	0.179757	3.58772	0.00791358	0.0753693	-2.65791
SRRT: S328 / sp|Q9BXP5|SRRT_HUMAN	0.373796	0.0485282	3.58563	0.00793673	0.075527	-2.66094
FOXK1: S213 / sp|P85037|FOXK1_HUMAN	-0.330471	-0.223988	-3.58533	0.00794004	0.075527	-2.66138
PHLDB1: S470 / sp|Q86UU1|PHLB1_HUMAN	-0.377621	-0.634272	-3.58447	0.00794963	0.0755402	-2.66263
PKP3: S295 / sp|Q9Y446-2|PKP3_HUMAN	0.357448	0.163303	3.58431	0.00795134	0.0755402	-2.66285
MAPKAP1: S510 / sp|Q9BPZ7|SIN1_HUMAN	-0.406541	-0.211079	-3.58347	0.00796069	0.075582	-2.66407
SFSWAP: S922 / sp|Q12872-2|SFSWA_HUMAN	0.497541	0.235784	3.58251	0.0079714	0.0756365	-2.66547
KIF4A: T799 / sp|O95239|KIF4A_HUMAN	0.400199	0.110876	3.57996	0.00799982	0.075859	-2.66917
TJP2: T1058 / sp|Q9UDY2-7|ZO2_HUMAN	-0.351628	-0.282843	-3.57915	0.00800894	0.0758743	-2.67035
MKI67: S2261 / sp|P46013|KI67_HUMAN	0.623391	0.800106	3.57893	0.00801139	0.0758743	-2.67067
AGO2: T390 / sp|Q9UKV8|AGO2_HUMAN	0.321078	0.173491	3.57735	0.00802907	0.0759429	-2.67296
USP34: T3350 / sp|Q70CQ2|UBP34_HUMAN	-0.398992	-0.508755	-3.57687	0.00803444	0.0759429	-2.67366
AHNAK: T324 / sp|Q09666|AHNK_HUMAN	-0.428577	-0.139369	-3.57669	0.00803642	0.0759429	-2.67391
PDAP1: S63 / sp|Q13442|HAP28_HUMAN	0.403962	0.301776	3.57649	0.00803871	0.0759429	-2.67421
FGD6: T409 / sp|Q6ZV73|FGD6_HUMAN	-1.28589	-0.108915	-3.57606	0.00804353	0.0759429	-2.67483
OTUD4: S416 / sp|Q01804|OTUD4_HUMAN	0.385093	0.0721998	3.57415	0.00806506	0.076099	-2.67761
TUT7: T64 / sp|Q5VYS8|TUT7_HUMAN	-0.404546	-0.446807	-3.57108	0.00809972	0.0763788	-2.68206
PRKDC: T2620 / sp|P78527|PRKDC_HUMAN	1.12096	0.570991	3.57018	0.00810992	0.0764277	-2.68337
AHNAK2: S697 / sp|Q8IVF2|AHNK2_HUMAN	-0.562323	-0.19206	-3.56925	0.00812053	0.0764804	-2.68473
SERINC1: S364 / sp|Q9NRX5|SERC1_HUMAN	-0.339082	0.0198438	-3.56618	0.00815546	0.076762	-2.68919
CAMSAP1: S640 / sp|Q5T5Y3-3|CAMP1_HUMAN	0.328787	0.168351	3.56409	0.00817926	0.0769385	-2.69222
RRP15: S226 / sp|Q9Y3B9|RRP15_HUMAN	-0.632123	-0.447486	-3.56322	0.00818923	0.0769524	-2.69348
DYNC1LI1: T213 / sp|Q9Y6G9|DC1L1_HUMAN	0.405123	-0.0203993	3.56297	0.00819211	0.0769524	-2.69385
NKAP: S178 / sp|Q8N5F7|NKAP_HUMAN	0.491452	-0.12767	3.56207	0.0082024	0.0769524	-2.69515
TNIP1: S18 / sp|Q15025|TNIP1_HUMAN	-0.51925	-0.673733	-3.56188	0.00820466	0.0769524	-2.69544
MKI67: S1533 / sp|P46013|KI67_HUMAN	0.492483	0.924602	3.56176	0.00820596	0.0769524	-2.6956
EML4: S980 / sp|Q9HC35|EMAL4_HUMAN	0.342997	0.149056	3.5605	0.0082205	0.0769743	-2.69744
ISCA2: S41 / sp|Q86U28|ISCA2_HUMAN	-0.405919	-0.104518	-3.56028	0.00822299	0.0769743	-2.69775
PDHA1: S270 / sp|P08559-4|ODPA_HUMAN	-0.320604	-0.156879	-3.56024	0.00822345	0.0769743	-2.69781
SRRM2: S2121-S2123 / sp|Q9UQ35|SRRM2_HUMAN	0.46884	0.322811	3.55885	0.0082395	0.0770772	-2.69984
MAP3K20: S637 / sp|Q9NYL2|M3K20_HUMAN	-0.488753	-0.173723	-3.55771	0.00825271	0.0771534	-2.7015
DSG2: T791 / sp|Q14126|DSG2_HUMAN	0.337194	-0.0453515	3.55629	0.00826903	0.0772295	-2.70355
LARP1B: S363 / sp|Q659C4|LAR1B_HUMAN	-0.801022	-0.212013	-3.55588	0.00827383	0.0772295	-2.70416
MKI67: T2305 / sp|P46013|KI67_HUMAN	-0.374356	-0.30516	-3.55563	0.00827666	0.0772295	-2.70451
RNMT: T77 / sp|O43148-2|MCES_HUMAN	-0.565202	-0.825047	-3.55516	0.00828214	0.0772295	-2.7052
ACSS2: S267 / sp|Q9NR19-2|ACSA_HUMAN	-0.348102	-0.0685637	-3.55443	0.00829067	0.0772295	-2.70627
CHAF1A: S951 / sp|Q13111|CAF1A_HUMAN	0.407729	0.173909	3.55438	0.00829123	0.0772295	-2.70634
MKI67: S2223 / sp|P46013|KI67_HUMAN	0.643565	0.551846	3.55392	0.00829661	0.0772324	-2.70701
DDX21: S71 / sp|Q9NR30|DDX21_HUMAN	-0.432665	-0.434909	-3.55249	0.00831313	0.077339	-2.70908
KANSL2: T17 / sp|Q9H9L4|KANL2_HUMAN	0.402592	0.232486	3.55099	0.00833063	0.077408	-2.71126
DDX20: S268 / sp|Q9UHI6|DDX20_HUMAN	0.343444	0.595965	3.55056	0.00833565	0.077408	-2.71189
MARF1: S1718 / sp|Q9Y4F3-5|MARF1_HUMAN	-0.49909	-0.38687	-3.55008	0.00834127	0.077408	-2.71259
RRBP1: T275 / sp|Q9P2E9|RRBP1_HUMAN	-0.502331	-0.431461	-3.55003	0.00834185	0.077408	-2.71266
EML4: T167 / sp|Q9HC35|EMAL4_HUMAN	-0.361212	-0.348096	-3.54968	0.00834593	0.077408	-2.71317
OSBPL11: S174 / sp|Q9BXB4|OSB11_HUMAN	0.315642	0.212628	3.54795	0.00836629	0.0775497	-2.7157
LARP4B: S718 / sp|Q92615|LAR4B_HUMAN	-0.352508	-0.25945	-3.54681	0.00837961	0.077626	-2.71735
TERF2: T359 / sp|Q15554|TERF2_HUMAN	-0.547423	-0.0759287	-3.54615	0.00838731	0.0776501	-2.71831
SRRM2: T499 / sp|Q9UQ35|SRRM2_HUMAN	0.60441	0.346432	3.54494	0.00840165	0.0777106	-2.72008
POM121: T447 / sp|Q96HA1|P121A_HUMAN	-0.386212	-0.138848	-3.54322	0.00842192	0.0777106	-2.72258
RALGAPA2: S820 / sp|Q2PPJ7|RGPA2_HUMAN	0.445343	0.399917	3.54314	0.0084228	0.0777106	-2.72269
SRRM1: S653-S655 / sp|Q8IYB3|SRRM1_HUMAN	-0.294597	-0.163007	-3.54254	0.00842992	0.0777106	-2.72357
PRPF38B: S481 / sp|Q5VTL8|PR38B_HUMAN	0.454605	0.144695	3.5424	0.00843153	0.0777106	-2.72377
ERCC5: S156-S157 / sp|P28715|ERCC5_HUMAN	0.692137	0.606179	3.54236	0.00843208	0.0777106	-2.72383
ZDHHC5: T348 / sp|Q9C0B5|ZDHC5_HUMAN	0.316008	0.147763	3.54234	0.00843232	0.0777106	-2.72386
TXLNA: S19 / sp|P40222|TXLNA_HUMAN	-0.456087	-0.303226	-3.5421	0.00843512	0.0777106	-2.72421
DUSP16: S501 / sp|Q9BY84|DUS16_HUMAN	0.558273	0.324288	3.54171	0.00843971	0.0777106	-2.72477
BUB1B: S557 / sp|O60566-3|BUB1B_HUMAN	0.362322	0.278432	3.54105	0.00844756	0.0777359	-2.72574
CARHSP1: S26 / sp|Q9Y2V2|CHSP1_HUMAN	0.639825	0.35065	3.53941	0.00846705	0.0778471	-2.72813
MPRIP: S360 / sp|Q6WCQ1|MPRIP_HUMAN	0.362952	0.324885	3.53917	0.00846985	0.0778471	-2.72847
DYNC1I2: S95 / sp|Q13409-2|DC1I2_HUMAN	0.344927	0.223522	3.53573	0.00851081	0.0781764	-2.73348
ARHGEF18: S1340 / sp|Q6ZSZ5|ARHGI_HUMAN	0.358429	0.238772	3.53399	0.00853164	0.0782856	-2.73602
STRN3: S202 / sp|Q13033|STRN3_HUMAN	0.40157	0.0522715	3.53388	0.00853297	0.0782856	-2.73618
TMEM209: S248 / sp|Q96SK2|TM209_HUMAN	-0.454194	-0.19148	-3.53336	0.00853921	0.0782925	-2.73694
AKAP13: S2567 / sp|Q12802-2|AKP13_HUMAN	0.297524	0.52369	3.53296	0.00854398	0.0782925	-2.73752
GLYR1: S158 / sp|Q49A26|GLYR1_HUMAN	-0.340533	-0.253387	-3.52849	0.00859774	0.0787377	-2.74403
KIAA1522: S274 / sp|Q9P206-2|K1522_HUMAN	0.380192	0.27653	3.52508	0.00863901	0.0790682	-2.74901
ILF3: S382 / sp|Q12906-7|ILF3_HUMAN	-0.510459	-0.221066	-3.52374	0.00865522	0.079169	-2.75095
DDX21: S751 / sp|Q9NR30|DDX21_HUMAN	-0.363437	-0.42868	-3.52226	0.00867332	0.0792559	-2.75312
ZCCHC8: T648 / sp|Q6NZY4|ZCHC8_HUMAN	-0.318685	-0.175442	-3.52211	0.00867512	0.0792559	-2.75333
C9orf78: S15-S17 / sp|Q9NZ63|TLS1_HUMAN	0.361178	0.247405	3.52121	0.00868613	0.0793091	-2.75465
SLC9A1: S703 / sp|P19634|SL9A1_HUMAN	0.41581	0.375263	3.52073	0.00869195	0.0793147	-2.75535
MYO1C: S843 / sp|O00159-3|MYO1C_HUMAN	-0.365237	-0.105265	-3.51775	0.00872842	0.0795998	-2.75969
NIPBL: T2667-S2672 / sp|Q6KC79|NIPBL_HUMAN	0.561024	0.359689	3.51595	0.0087506	0.0796662	-2.76233
VPS13D: T1144 / sp|Q5THJ4|VP13D_HUMAN	0.436166	0.359707	3.51487	0.00876387	0.0796662	-2.7639
DENND5B: S1103 / sp|Q6ZUT9-2|DEN5B_HUMAN	0.390374	0.152168	3.51483	0.00876435	0.0796662	-2.76396
SQSTM1: S28 / sp|Q13501|SQSTM_HUMAN	-0.582059	-0.519624	-3.51474	0.00876545	0.0796662	-2.76409
PLXNA1: S1635 / sp|Q9UIW2|PLXA1_HUMAN	0.368796	-0.0184504	3.5147	0.00876589	0.0796662	-2.76414
ZNF638: S1401 / sp|Q14966|ZN638_HUMAN	-0.327095	-0.257647	-3.51461	0.00876705	0.0796662	-2.76428
ZNF800: S462 / sp|Q2TB10|ZN800_HUMAN	-0.547112	-0.263149	-3.51369	0.00877835	0.0797214	-2.76561
MCM9: S915 / sp|Q9NXL9|MCM9_HUMAN	0.830924	0.422564	3.51243	0.00879396	0.0797736	-2.76746
SIPA1L3: S1135 / sp|O60292|SI1L3_HUMAN	0.407441	0.183933	3.51203	0.00879895	0.0797736	-2.76805
POM121: T227 / sp|Q96HA1|P121A_HUMAN	-0.704231	-0.384324	-3.51196	0.00879979	0.0797736	-2.76815
RIN2: S415 / sp|Q8WYP3-2|RIN2_HUMAN	-0.611789	-0.216949	-3.50973	0.00882738	0.0799762	-2.77139
RB1: S788 / sp|P06400|RB_HUMAN	0.558418	0.152296	3.50861	0.00884135	0.0800551	-2.77303
AFAP1: S749 / sp|Q8N556-2|AFAP1_HUMAN	0.322955	-0.150898	3.50789	0.00885027	0.0800884	-2.77408
CAPN15: S173 / sp|O75808|CAN15_HUMAN	0.508798	0.4185	3.50539	0.00888148	0.0803231	-2.77773
ERF: S489 / sp|P50548|ERF_HUMAN	0.388476	0.234401	3.50428	0.00889532	0.0804006	-2.77935
CARMIL1: S1067 / sp|Q5VZK9|CARL1_HUMAN	-0.370078	-0.399311	-3.50315	0.00890956	0.0804816	-2.78101
NEDD4: Y463 / sp|P46934|NEDD4_HUMAN	0.409064	0.153516	3.50197	0.00892439	0.0805678	-2.78274
KLC1: T624 / sp|Q07866-6|KLC1_HUMAN	0.302125	0.0820889	3.49929	0.00895811	0.0808245	-2.78665
MTDH: S298 / sp|Q86UE4|LYRIC_HUMAN	0.361484	0.919638	3.4978	0.00897683	0.0808959	-2.78882
SPAG9: S1188 / sp|O60271|JIP4_HUMAN	0.578842	0.0395618	3.4976	0.00897938	0.0808959	-2.78911
RPS28: S23 / sp|P62857|RS28_HUMAN	-0.520431	-0.0664081	-3.49666	0.00899124	0.0808959	-2.79048
PARD3: S1139 / sp|Q8TEW0|PARD3_HUMAN	-0.336035	-0.349963	-3.4966	0.00899212	0.0808959	-2.79058
BAG3: S275 / sp|O95817|BAG3_HUMAN	-0.493638	-0.201437	-3.49645	0.00899396	0.0808959	-2.79079
CEP97: S778 / sp|Q8IW35-2|CEP97_HUMAN	-0.402476	-0.281428	-3.49614	0.00899786	0.0808959	-2.79124
PLEKHA6: S298 / sp|Q9Y2H5|PKHA6_HUMAN	0.297621	0.298841	3.49498	0.00901261	0.0809807	-2.79294
LARP1B: S369 / sp|Q659C4|LAR1B_HUMAN	-0.975294	-0.251702	-3.49292	0.00903877	0.0810774	-2.79595
NAP1L1: Y66 / sp|P55209|NP1L1_HUMAN	0.352841	-0.0344562	3.49267	0.00904199	0.0810774	-2.79632
LUC7L: S317 / sp|Q9NQ29|LUC7L_HUMAN	-0.28905	-0.199141	-3.49256	0.00904342	0.0810774	-2.79648
AHNAK2: S2336 / sp|Q8IVF2|AHNK2_HUMAN	-0.510685	-0.183496	-3.4922	0.00904798	0.0810774	-2.79701
NPLOC4: S63 / sp|Q8TAT6-2|NPL4_HUMAN	0.409079	0.0971842	3.49204	0.00904996	0.0810774	-2.79723
SH3PXD2A: S421 / sp|Q5TCZ1|SPD2A_HUMAN	0.431744	-0.0249972	3.48917	0.00908674	0.0813227	-2.80144
SMARCAD1: S152 / sp|Q9H4L7-2|SMRCD_HUMAN	0.338352	0.122406	3.48895	0.00908954	0.0813227	-2.80176
ARHGAP10: T586 / sp|A1A4S6|RHG10_HUMAN	-0.408511	-0.157158	-3.48865	0.00909334	0.0813227	-2.80219
H1-2: T31 / sp|P16403|H12_HUMAN	-0.526689	-0.461456	-3.48757	0.00910715	0.081387	-2.80377
ZC2HC1A: S223 / sp|Q96GY0|ZC21A_HUMAN	-0.309625	-0.263357	-3.48726	0.0091112	0.081387	-2.80423
SRRM2: S351 / sp|Q9UQ35|SRRM2_HUMAN	0.294214	0.0777962	3.48602	0.00912709	0.0814371	-2.80604
ZBTB21: S345 / sp|Q9ULJ3|ZBT21_HUMAN	0.350658	0.264683	3.48594	0.00912818	0.0814371	-2.80616
PARP14: S33 / sp|Q460N5|PAR14_HUMAN	-0.314298	-0.240588	-3.48558	0.00913284	0.0814371	-2.80669
LMTK2: S1450 / sp|Q8IWU2|LMTK2_HUMAN	-0.416426	-0.0310918	-3.4851	0.00913898	0.0814443	-2.80739
PEAK1: S826 / sp|Q9H792|PEAK1_HUMAN	-0.437186	-0.189373	-3.48082	0.00919431	0.0818895	-2.81365
TSC22D4: S225 / sp|Q9Y3Q8|T22D4_HUMAN	-0.311946	-0.11967	-3.47687	0.00924565	0.0822704	-2.81942
ERCC5: S323 / sp|P28715|ERCC5_HUMAN	-0.315693	-0.289623	-3.4767	0.00924787	0.0822704	-2.81967
CALD1: S724-T726 / sp|Q05682|CALD1_HUMAN	-0.498297	-0.321419	-3.47478	0.00927293	0.0824274	-2.82248
GLYR1: S113 / sp|Q49A26|GLYR1_HUMAN	0.677617	0.918137	3.47453	0.00927632	0.0824274	-2.82286
TCOF1: S233 / sp|Q13428-4|TCOF_HUMAN	-0.291971	-0.199456	-3.47383	0.00928539	0.0824599	-2.82387
MARCKSL1: S151 / sp|P49006|MRP_HUMAN	0.283272	0.611819	3.47136	0.00931791	0.0827005	-2.8275
PRKDC: S893 / sp|P78527|PRKDC_HUMAN	0.598437	0.288014	3.47075	0.00932593	0.0827236	-2.82839
ARHGEF17: S77 / sp|Q96PE2|ARHGH_HUMAN	-1.25206	-0.578848	-3.46975	0.0093391	0.0827922	-2.82985
RASSF8: T131 / sp|Q8NHQ8|RASF8_HUMAN	0.647855	0.183831	3.46859	0.00935442	0.0828435	-2.83155
ATP1A1: Y260 / sp|P05023-4|AT1A1_HUMAN	-0.476476	0.0613473	-3.46849	0.00935576	0.0828435	-2.8317
MAP1B: S614 / sp|P46821|MAP1B_HUMAN	-0.335158	-0.227657	-3.46735	0.00937079	0.0828587	-2.83337
MKI67: S2105 / sp|P46013|KI67_HUMAN	0.698733	0.393889	3.46721	0.00937269	0.0828587	-2.83358
CSDE1: S560 / sp|O75534-4|CSDE1_HUMAN	0.335776	0.111944	3.46644	0.00938279	0.0828587	-2.83469
NUP153: T730 / sp|P49790-3|NU153_HUMAN	-0.367152	-0.346584	-3.46638	0.00938361	0.0828587	-2.83478
FKBP15: S1024 / sp|Q5T1M5|FKB15_HUMAN	0.334143	0.186551	3.4663	0.00938464	0.0828587	-2.8349
HECTD1: S1571 / sp|Q9ULT8|HECD1_HUMAN	0.357549	0.567855	3.46581	0.00939114	0.0828681	-2.83562
CALD1: S202 / sp|Q05682-2|CALD1_HUMAN	-0.362459	-0.116104	-3.46376	0.00941846	0.0829842	-2.83863
CCDC9: S350 / sp|Q9Y3X0|CCDC9_HUMAN	-0.277353	-0.122117	-3.46366	0.00941975	0.0829842	-2.83877
DPYSL2: T514 / sp|Q16555|DPYL2_HUMAN	-0.372728	-0.24487	-3.46252	0.00943498	0.0829842	-2.84044
RAI14: S412 / sp|Q9P0K7|RAI14_HUMAN	-0.317116	-0.0827245	-3.46241	0.00943637	0.0829842	-2.8406
SIPA1L3: S172 / sp|O60292|SI1L3_HUMAN	0.354698	0.158356	3.46219	0.00943938	0.0829842	-2.84093
ACTG1: T318 / sp|P63261|ACTG_HUMAN	-0.506205	-0.408597	-3.46199	0.00944203	0.0829842	-2.84122
FGD6: Y696 / sp|Q6ZV73|FGD6_HUMAN	-0.899356	-0.130417	-3.46196	0.00944239	0.0829842	-2.84126
ARL3: S12 / sp|P36405|ARL3_HUMAN	0.316366	0.438366	3.46075	0.00945861	0.0830789	-2.84304
MARK2: S456 / sp|Q7KZI7|MARK2_HUMAN	0.295008	0.0804016	3.45582	0.0095247	0.0836112	-2.85026
PRPF4B: S23-S32 / sp|Q13523|PRP4B_HUMAN	0.411362	0.0802078	3.45384	0.00955139	0.0837972	-2.85316
SQSTM1: S291 / sp|Q13501|SQSTM_HUMAN	0.525885	0.400945	3.45223	0.00957324	0.0839407	-2.85553
AHNAK2: S4785 / sp|Q8IVF2|AHNK2_HUMAN	0.511972	0.656339	3.45061	0.00959514	0.0840843	-2.8579
SPTBN1: S2165 / sp|Q01082|SPTB2_HUMAN	0.295788	-0.291491	3.44964	0.0096084	0.0841243	-2.85933
MELK: S498 / sp|Q14680|MELK_HUMAN	0.351837	0.236149	3.44924	0.00961384	0.0841243	-2.85991
PUM2: T175 / sp|Q8TB72|PUM2_HUMAN	-0.338685	-0.225839	-3.44906	0.00961626	0.0841243	-2.86017
PCF11: S633 / sp|O94913|PCF11_HUMAN	-0.35334	-0.209209	-3.4483	0.00962661	0.084161	-2.86129
KRT19: S49 / sp|P08727|K1C19_HUMAN_contaminant	0.418693	0.159505	3.44794	0.00963148	0.084161	-2.86181
AKAP1: T533 / sp|Q92667|AKAP1_HUMAN	0.55458	0.217522	3.44715	0.00964232	0.0842073	-2.86298
SSH1: S971 / sp|Q8WYL5|SSH1_HUMAN	-0.452796	-0.505277	-3.4455	0.00966484	0.0843357	-2.8654
SNX9: S183 / sp|Q9Y5X1|SNX9_HUMAN	0.336882	0.162473	3.44526	0.00966808	0.0843357	-2.86575
PGM3: S92 / sp|O95394-4|AGM1_HUMAN	0.312845	0.0272543	3.44461	0.00967706	0.0843658	-2.86671
TUSC1: S153 / sp|Q2TAM9|TUSC1_HUMAN	-0.492244	-0.300411	-3.44156	0.0097189	0.0846342	-2.87118
MAD1L1: T423 / sp|Q9Y6D9|MD1L1_HUMAN	0.607207	-0.0147633	3.44155	0.00971894	0.0846342	-2.87118
DOCK1: T1767 / sp|Q14185|DOCK1_HUMAN	0.576448	0.132558	3.44089	0.0097281	0.0846656	-2.87216
RPS2: T252 / sp|P15880|RS2_HUMAN	0.33562	0.270541	3.43921	0.00975126	0.0848101	-2.87462
KRT8: S315 / sp|P05787|K2C8_HUMAN_contaminant	0.436316	0.138905	3.43888	0.00975584	0.0848101	-2.87511
SHB: S362 / sp|Q15464|SHB_HUMAN	0.365356	0.0874963	3.43834	0.00976331	0.0848268	-2.8759
PRRC2B: S1185 / sp|Q5JSZ5|PRC2B_HUMAN	-0.607631	-0.0944599	-3.43637	0.00979055	0.085015	-2.87879
AKAP17A: S687 / sp|Q02040|AK17A_HUMAN	-0.64049	-0.334508	-3.43214	0.00984943	0.0854562	-2.885
CAMSAP1: S1383 / sp|Q5T5Y3-3|CAMP1_HUMAN	-1.06079	-0.502472	-3.43192	0.00985257	0.0854562	-2.88534
KIF14: S272 / sp|Q15058|KIF14_HUMAN	0.289699	-0.211695	3.4312	0.00986259	0.0854945	-2.88639
PRRC2C: S635-S638 / sp|Q9Y520-7|PRC2C_HUMAN	0.54085	0.664686	3.42994	0.0098802	0.0855499	-2.88824
MAP1B: S1262 / sp|P46821|MAP1B_HUMAN	0.324674	0.1294	3.42994	0.0098802	0.0855499	-2.88824
PPP1R18: S125 / sp|Q6NYC8|PPR18_HUMAN	-0.366178	-0.157868	-3.4275	0.0099144	0.08574	-2.89182
ZC3H18: S110 / sp|Q86VM9|ZCH18_HUMAN	0.343628	0.219735	3.42712	0.00991979	0.08574	-2.89238
FOXK1: S101 / sp|P85037|FOXK1_HUMAN	-0.35289	-0.104645	-3.42699	0.00992166	0.08574	-2.89258
ATP1A1: Y55 / sp|P05023-4|AT1A1_HUMAN	-0.497055	0.0855973	-3.42677	0.00992465	0.08574	-2.89289
ATRX: S67 / sp|P46100|ATRX_HUMAN	-0.392519	-0.279934	-3.42473	0.00995352	0.0859119	-2.8959
AHNAK2: S4472 / sp|Q8IVF2|AHNK2_HUMAN	-0.62931	-0.336979	-3.42367	0.00996836	0.0859119	-2.89744
CEP170: S1270 / sp|Q5SW79|CE170_HUMAN	0.416349	0.156459	3.42362	0.00996917	0.0859119	-2.89753
GNG12: S26 / sp|Q9UBI6|GBG12_HUMAN	0.388305	0.0878022	3.42338	0.00997254	0.0859119	-2.89787
NOSIP: S107 / sp|Q9Y314|NOSIP_HUMAN	-0.472658	-0.15208	-3.42314	0.00997587	0.0859119	-2.89822
RBM7: S137 / sp|Q9Y580|RBM7_HUMAN	-0.373712	-0.345306	-3.42297	0.00997836	0.0859119	-2.89848
TBC1D5: S586 / sp|Q92609-2|TBCD5_HUMAN	0.622252	0.413764	3.42153	0.0099987	0.0859769	-2.90059
HTT: S1195 / sp|P42858|HD_HUMAN	-0.353761	-0.210513	-3.42135	0.0100012	0.0859769	-2.90085
SRRM2: S358-T359 / sp|Q9UQ35|SRRM2_HUMAN	0.35096	0.157418	3.42064	0.0100114	0.0859769	-2.90191
LIMA1: S375 / sp|Q9UHB6-4|LIMA1_HUMAN	-0.307016	-0.165062	-3.42058	0.0100122	0.0859769	-2.90199
TJP2: S205 / sp|Q9UDY2-7|ZO2_HUMAN	0.300783	0.0484214	3.42045	0.0100141	0.0859769	-2.90218
SYNM: S592 / sp|O15061|SYNEM_HUMAN	-0.308004	-0.173373	-3.41936	0.0100295	0.0860611	-2.90378
PAPOLG: S648 / sp|Q9BWT3|PAPOG_HUMAN	-0.693314	-0.361761	-3.41796	0.0100495	0.0861841	-2.90584
IGFBP3: S207 / sp|P17936-2|IBP3_HUMAN	-0.534234	-0.149703	-3.416	0.0100775	0.0863749	-2.90872
KRT18: S34 / sp|P05783|K1C18_HUMAN_contaminant	0.509059	0.0743539	3.41416	0.0101038	0.0865522	-2.91142
KIF13B: S1389 / sp|Q9NQT8|KI13B_HUMAN	0.419302	-0.110365	3.41125	0.0101457	0.0868624	-2.91571
ERBIN: S852 / sp|Q96RT1-8|ERBIN_HUMAN	0.397883	0.064281	3.4105	0.0101565	0.0869061	-2.91681
RBMS2: S184 / sp|Q15434|RBMS2_HUMAN	-0.389333	-0.60787	-3.40937	0.0101729	0.0869972	-2.91848
PATJ: S1661 / sp|Q8NI35|INADL_HUMAN	-0.40718	-0.191963	-3.40894	0.0101791	0.0870013	-2.91911
MARCKSL1: S184 / sp|P49006|MRP_HUMAN	0.470986	0.457243	3.40755	0.0101991	0.0870869	-2.92115
TJP1: S1545 / sp|Q07157|ZO1_HUMAN	-0.685379	-0.566762	-3.40746	0.0102005	0.0870869	-2.92129
CASKIN2: T841 / sp|Q8WXE0|CSKI2_HUMAN	-0.417833	-0.143443	-3.40599	0.0102218	0.0871288	-2.92344
RPS5: S142 / sp|P46782|RS5_HUMAN	-0.488242	-0.269428	-3.40576	0.0102251	0.0871288	-2.92378
CARMIL1: S933 / sp|Q5VZK9|CARL1_HUMAN	0.49585	0.0681635	3.4056	0.0102275	0.0871288	-2.92403
TBC1D9B: S275 / sp|Q66K14|TBC9B_HUMAN	0.315589	0.258364	3.40527	0.0102323	0.0871288	-2.92451
TCOF1: S304 / sp|Q13428-4|TCOF_HUMAN	0.442782	-0.173018	3.40515	0.010234	0.0871288	-2.92468
TONSL: S905 / sp|Q96HA7|TONSL_HUMAN	0.374536	0.348286	3.40377	0.0102541	0.0872205	-2.92672
GPS1: S510-T515 / sp|Q13098-7|CSN1_HUMAN	0.384534	0.3018	3.40363	0.0102562	0.0872205	-2.92693
IRS2: T350 / sp|Q9Y4H2|IRS2_HUMAN	-0.327568	-0.344482	-3.40277	0.0102686	0.0872776	-2.92818
TCEAL1: S28 / sp|Q15170-2|TCAL1_HUMAN	-0.384787	-0.169485	-3.40142	0.0102884	0.0873971	-2.93017
RAPH1: S964 / sp|Q70E73|RAPH1_HUMAN	-0.445821	-0.332028	-3.39928	0.0103197	0.087515	-2.93332
PHLDB2: S203-S204 / sp|Q86SQ0|PHLB2_HUMAN	0.332503	0.0103866	3.39921	0.0103208	0.087515	-2.93343
TOM1L2: S457 / sp|Q6ZVM7|TM1L2_HUMAN	0.501801	0.328536	3.39907	0.0103229	0.087515	-2.93364
TCF20: S1792 / sp|Q9UGU0|TCF20_HUMAN	0.325786	0.607903	3.39846	0.0103318	0.087515	-2.93453
PHLDB1: S334 / sp|Q86UU1|PHLB1_HUMAN	-0.37389	-0.2944	-3.39791	0.0103398	0.087515	-2.93533
DDX3X: S71 / sp|O00571|DDX3X_HUMAN	0.554317	0.0530635	3.39778	0.0103418	0.087515	-2.93553
SYTL4: S221 / sp|Q96C24|SYTL4_HUMAN	0.434978	0.267959	3.39737	0.0103478	0.087515	-2.93613
ZC3H3: S211 / sp|Q8IXZ2|ZC3H3_HUMAN	-0.433531	-0.0182842	-3.39734	0.0103482	0.087515	-2.93617
FLNC: T2238 / sp|Q14315|FLNC_HUMAN	0.370701	0.157586	3.39672	0.0103574	0.0875441	-2.93709
DOCK6: S1343 / sp|Q96HP0|DOCK6_HUMAN	-0.562022	-0.310101	-3.39623	0.0103646	0.0875564	-2.93781
KRT8: S34 / sp|P05787|K2C8_HUMAN_contaminant	0.438555	-0.042323	3.39486	0.0103849	0.0876707	-2.93984
NHSL1: S1233 / sp|Q5SYE7|NHSL1_HUMAN	0.563011	0.215296	3.39453	0.0103896	0.0876707	-2.94031
TP53BP1: S776 / sp|Q12888-2|TP53B_HUMAN	-0.320345	-0.13216	-3.39382	0.0104001	0.0877108	-2.94136
SPAG9: S311 / sp|O60271|JIP4_HUMAN	-0.533404	-0.357732	-3.38865	0.0104769	0.088284	-2.94897
MKI67: S3042 / sp|P46013|KI67_HUMAN	0.581499	0.718155	3.38838	0.010481	0.088284	-2.94938
HDLBP: S645 / sp|Q00341|VIGLN_HUMAN	0.284644	0.367422	3.38808	0.0104855	0.088284	-2.94982
PLEKHA6: S808 / sp|Q9Y2H5|PKHA6_HUMAN	0.304452	0.141989	3.38746	0.0104948	0.0883135	-2.95073
AP3D1: S686 / sp|O14617-5|AP3D1_HUMAN	-0.290771	-0.186133	-3.38673	0.0105057	0.0883565	-2.95181
NF1: S2496 / sp|P21359|NF1_HUMAN	-0.347218	-0.130804	-3.38624	0.010513	0.0883693	-2.95253
SYAP1: S313 / sp|Q96A49|SYAP1_HUMAN	0.359609	0.100047	3.38552	0.0105238	0.0884114	-2.95359
PIEZO1: T1626 / sp|Q92508|PIEZ1_HUMAN	0.615498	0.11597	3.38107	0.0105906	0.0888144	-2.96014
WDR13: S79 / sp|Q9H1Z4|WDR13_HUMAN	-0.484032	-0.265353	-3.38087	0.0105937	0.0888144	-2.96045
TUBB3: S172 / sp|Q13509|TBB3_HUMAN	0.414068	0.115814	3.38048	0.0105996	0.0888144	-2.96102
SUGT1: T265 / sp|Q9Y2Z0|SGT1_HUMAN	0.280835	0.294609	3.38028	0.0106025	0.0888144	-2.96131
PHLDB2: S982 / sp|Q86SQ0|PHLB2_HUMAN	0.462377	0.247297	3.38022	0.0106035	0.0888144	-2.9614
SUPT5H: S36 / sp|O00267|SPT5H_HUMAN	-0.46228	-0.170191	-3.38001	0.0106067	0.0888144	-2.96172
FKBP15: S956 / sp|Q5T1M5|FKB15_HUMAN	0.636608	0.657389	3.37924	0.0106182	0.0888226	-2.96284
FNBP4: S510 / sp|Q8N3X1-2|FNBP4_HUMAN	-0.286651	-0.11294	-3.37917	0.0106193	0.0888226	-2.96295
SRCIN1: S987 / sp|Q9C0H9|SRCN1_HUMAN	0.394019	0.332449	3.37701	0.010652	0.0890471	-2.96613
MAP7D1: S116-T118 / sp|Q3KQU3|MA7D1_HUMAN	-0.404036	-0.249608	-3.37442	0.0106915	0.0893282	-2.96996
RIN1: S351 / sp|Q13671|RIN1_HUMAN	0.347795	0.156777	3.37326	0.0107092	0.0894267	-2.97167
BCL3: T381 / sp|P20749|BCL3_HUMAN	0.437436	0.290285	3.37154	0.0107354	0.0895747	-2.9742
DPF2: T248 / sp|Q92785|REQU_HUMAN	0.336236	-0.137957	3.371	0.0107436	0.0895747	-2.97499
TAF3: S278 / sp|Q5VWG9|TAF3_HUMAN	-0.307142	-0.264387	-3.37095	0.0107445	0.0895747	-2.97508
NOL8: S660 / sp|Q76FK4|NOL8_HUMAN	-0.29803	-0.083134	-3.37048	0.0107516	0.0895848	-2.97576
HNRNPU: T292 / sp|Q00839|HNRPU_HUMAN	0.383468	0.317042	3.36981	0.0107619	0.089593	-2.97675
NOP2: S765 / sp|P46087-4|NOP2_HUMAN	-0.310595	-0.233112	-3.36934	0.0107692	0.089593	-2.97745
HIVEP2: S2118 / sp|P31629|ZEP2_HUMAN	-0.594841	-0.517783	-3.36927	0.0107702	0.089593	-2.97755
LRBA: S1000 / sp|P50851|LRBA_HUMAN	0.327606	0.247704	3.36692	0.0108064	0.0897745	-2.98102
STUB1: S19 / sp|Q9UNE7|CHIP_HUMAN	-0.297508	-0.206951	-3.36671	0.0108096	0.0897745	-2.98133
BTF3: S30 / sp|P20290|BTF3_HUMAN	-0.352821	-0.0607654	-3.36594	0.0108214	0.0897745	-2.98246
SEC23IP: S737 / sp|Q9Y6Y8|S23IP_HUMAN	0.291075	0.368872	3.3658	0.0108237	0.0897745	-2.98267
LARP4: S653 / sp|Q71RC2-4|LARP4_HUMAN	-0.285427	-0.155433	-3.36566	0.0108258	0.0897745	-2.98287
MKRN1: S295 / sp|Q9UHC7|MKRN1_HUMAN	-0.81937	-0.128943	-3.36556	0.0108273	0.0897745	-2.98302
ANKRD17: S1457 / sp|O75179|ANR17_HUMAN	0.537226	0.0512669	3.3645	0.0108437	0.0898578	-2.98458
MYBBP1A: S1163 / sp|Q9BQG0-2|MBB1A_HUMAN	-0.323917	-0.314464	-3.36399	0.0108517	0.0898578	-2.98535
SP1: T679 / sp|P08047|SP1_HUMAN	-2.28637	-1.3138	-3.36351	0.0108591	0.0898578	-2.98605
JCAD: S1281 / sp|Q9P266|JCAD_HUMAN	-0.801462	-0.174331	-3.36339	0.010861	0.0898578	-2.98623
LMNB1: S408 / sp|P20700|LMNB1_HUMAN	0.712024	-0.0246886	3.36229	0.010878	0.0899287	-2.98785
TBC1D4: S314 / sp|O60343-2|TBCD4_HUMAN	0.354258	0.0394486	3.36183	0.0108851	0.0899287	-2.98853
SH3PXD2A: S406 / sp|Q5TCZ1|SPD2A_HUMAN	0.345871	-0.0466386	3.36169	0.0108872	0.0899287	-2.98873
CASK: S51 / sp|O14936|CSKP_HUMAN	-0.317174	0.0241105	-3.3608	0.0109011	0.0899946	-2.99005
RAB12: S106 / sp|Q6IQ22|RAB12_HUMAN	-0.562982	-0.313513	-3.36039	0.0109074	0.0899981	-2.99065
PCF11: S728 / sp|O94913|PCF11_HUMAN	-0.50986	-0.395561	-3.36001	0.0109134	0.089999	-2.99122
MKI67: S584 / sp|P46013|KI67_HUMAN	0.855255	0.478908	3.35931	0.0109243	0.0900399	-2.99225
H1-4: T146 / sp|P10412|H14_HUMAN	-0.511699	-0.615859	-3.35845	0.0109377	0.0901013	-2.99351
ZNF217: T409-S411 / sp|O75362|ZN217_HUMAN	0.374423	0.250585	3.35714	0.0109582	0.0902214	-2.99545
SPEN: S1636 / sp|Q96T58|MINT_HUMAN	-0.554689	-0.0694741	-3.35587	0.010978	0.090336	-2.99732
AKAP13: S1559 / sp|Q12802-2|AKP13_HUMAN	-0.286135	-0.115953	-3.35535	0.0109862	0.090355	-2.9981
DOP1B: S1085 / sp|Q9Y3R5|DOP2_HUMAN	-0.416931	-0.109079	-3.35384	0.0110099	0.0904976	-3.00032
MKI67: S1169 / sp|P46013|KI67_HUMAN	0.551522	0.777881	3.35349	0.0110154	0.0904976	-3.00084
PLEC: S1435 / sp|Q15149|PLEC_HUMAN	-0.340728	-0.201999	-3.35099	0.0110548	0.0907179	-3.00453
UBR5: S578 / sp|O95071|UBR5_HUMAN	-0.315317	-0.0869265	-3.35058	0.0110614	0.0907179	-3.00514
PLCH1: T574 / sp|Q4KWH8|PLCH1_HUMAN	-0.334338	-0.428806	-3.35035	0.0110649	0.0907179	-3.00548
ARL6IP4: S239 / sp|Q66PJ3|AR6P4_HUMAN	0.357232	0.359208	3.35003	0.01107	0.0907179	-3.00596
CTR9: S1043 / sp|Q6PD62|CTR9_HUMAN	0.324485	-0.179908	3.3499	0.011072	0.0907179	-3.00614
KLRG2: T181 / sp|A4D1S0|KLRG2_HUMAN	0.686369	0.176529	3.34893	0.0110874	0.0907739	-3.00758
CDCA5: S83 / sp|Q96FF9|CDCA5_HUMAN	0.658925	0.220313	3.34867	0.0110916	0.0907739	-3.00797
N: T76 / sp|P0DTC9|NCAP_SARS2	0.821783	-0.647072	3.34833	0.0110969	0.0907739	-3.00846
HELZ2: S1009 / sp|Q9BYK8|HELZ2_HUMAN	-0.461487	-0.35354	-3.34797	0.0111027	0.0907739	-3.009
DDX20: S48 / sp|Q9UHI6|DDX20_HUMAN	-0.291854	-0.214859	-3.34745	0.0111108	0.090792	-3.00976
NUMA1: S1830 / sp|Q14980|NUMA1_HUMAN	-0.284128	-0.132633	-3.3461	0.0111324	0.0909193	-3.01176
GLYR1: S148 / sp|Q49A26|GLYR1_HUMAN	-0.311327	-0.239958	-3.34457	0.0111567	0.0910694	-3.01402
PLEKHA5: T466 / sp|Q9HAU0-6|PKHA5_HUMAN	0.506925	0.267433	3.34222	0.0111942	0.0913264	-3.01749
ACSL4: S447 / sp|O60488|ACSL4_HUMAN	-0.434671	-0.416766	-3.34159	0.0112044	0.0913605	-3.01843
HLCS: Y133 / sp|P50747|BPL1_HUMAN	0.356913	0.0848754	3.34086	0.011216	0.0913692	-3.01951
ZFP36: S323 / sp|P26651|TTP_HUMAN	0.475043	0.148899	3.34077	0.0112174	0.0913692	-3.01963
SOCS6: S246 / sp|O14544|SOCS6_HUMAN	0.464314	0.211193	3.34026	0.0112256	0.0913874	-3.02039
SNTB1: S219 / sp|Q13884|SNTB1_HUMAN	-0.492662	-0.0982151	-3.33866	0.0112514	0.0915084	-3.02276
SPTAN1: S1217 / sp|Q13813-2|SPTN1_HUMAN	0.356294	0.109563	3.33859	0.0112525	0.0915084	-3.02286
BOD1L1: S3019 / sp|Q8NFC6|BD1L1_HUMAN	-0.292292	-0.178822	-3.33427	0.0113222	0.0920258	-3.02925
MAP1S: S478 / sp|Q66K74|MAP1S_HUMAN	-0.497266	-0.2379	-3.33327	0.0113384	0.0921084	-3.03073
KRT18: Y13 / sp|P05783|K1C18_HUMAN_contaminant	0.345741	0.0150787	3.3316	0.0113655	0.0922603	-3.0332
EIF2B4: S150 / sp|Q9UI10-2|EI2BD_HUMAN	-0.311491	-0.291391	-3.33132	0.01137	0.0922603	-3.03361
EGFR: Y1172 / sp|P00533|EGFR_HUMAN	-1.11301	-0.168618	-3.3304	0.011385	0.0922603	-3.03497
TAX1BP3: S101 / sp|O14907|TX1B3_HUMAN	0.473091	0.139783	3.33037	0.0113855	0.0922603	-3.03501
PRKDC: S2624 / sp|P78527|PRKDC_HUMAN	0.918376	0.685828	3.33026	0.0113873	0.0922603	-3.03518
DHX16: S348 / sp|O60231|DHX16_HUMAN	0.323405	0.189475	3.3292	0.0114047	0.0923519	-3.03675
SRSF8: S273-S281 / sp|Q9BRL6|SRSF8_HUMAN	-0.404981	-0.184222	-3.32755	0.0114315	0.09252	-3.03918
MAP7D1: S364 / sp|Q3KQU3|MA7D1_HUMAN	-0.488246	-0.189125	-3.32652	0.0114484	0.0926005	-3.04071
MKI67: T1557 / sp|P46013|KI67_HUMAN	0.679274	0.350684	3.32602	0.0114567	0.0926005	-3.04146
PLEKHA7: S987 / sp|Q6IQ23-2|PKHA7_HUMAN	0.603986	0.11064	3.32583	0.0114597	0.0926005	-3.04173
ATXN2: S784 / sp|Q99700|ATX2_HUMAN	-0.421523	-0.499373	-3.32276	0.0115103	0.0929442	-3.04628
TMCO1: S111 / sp|Q9UM00|TMCO1_HUMAN	-0.612557	-0.0380921	-3.32251	0.0115144	0.0929442	-3.04665
PCNX1: S198 / sp|Q96RV3|PCX1_HUMAN	0.35252	0.254646	3.32133	0.0115339	0.0929765	-3.0484
PAWR: Y177 / sp|Q96IZ0|PAWR_HUMAN	0.376596	0.13638	3.32125	0.0115351	0.0929765	-3.04851
TJP3: S673 / sp|O95049-3|ZO3_HUMAN	-0.650127	-0.321882	-3.32063	0.0115454	0.0929765	-3.04943
AKR1B1: Y49 / sp|P15121|ALDR_HUMAN	-0.299139	-0.138139	-3.32053	0.0115471	0.0929765	-3.04958
ARVCF: S915 / sp|O00192|ARVC_HUMAN	0.464055	-0.056661	3.32015	0.0115533	0.0929765	-3.05014
TNKS1BP1: S1138 / sp|Q9C0C2|TB182_HUMAN	-0.321216	-0.0640215	-3.32	0.0115559	0.0929765	-3.05037
EML4: S134 / sp|Q9HC35|EMAL4_HUMAN	-0.419424	-0.240554	-3.31968	0.0115611	0.0929765	-3.05083
SRRM1: S343 / sp|Q8IYB3|SRRM1_HUMAN	0.317878	0.111293	3.31858	0.0115793	0.0930644	-3.05246
AMPD2: S527 / sp|Q01433|AMPD2_HUMAN	0.698257	0.404429	3.31829	0.0115842	0.0930644	-3.0529
AAK1: S652 / sp|Q2M2I8|AAK1_HUMAN	0.474427	0.0852953	3.31723	0.0116017	0.0931168	-3.05446
PUM1: S709 / sp|Q14671-3|PUM1_HUMAN	0.402732	0.123421	3.31716	0.011603	0.0931168	-3.05457
BCL9L: S121 / sp|Q86UU0|BCL9L_HUMAN	0.326388	0.696896	3.31584	0.0116249	0.0932229	-3.05652
KRT7: S18 / sp|P08729|K2C7_HUMAN_contaminant	0.294589	-0.110443	3.31563	0.0116284	0.0932229	-3.05684
TRAPPC8: S1090 / sp|Q9Y2L5|TPPC8_HUMAN	0.401564	0.256431	3.31501	0.0116387	0.0932563	-3.05775
KMT2B: S857 / sp|Q9UMN6|KMT2B_HUMAN	0.643814	0.711888	3.31277	0.0116762	0.0935076	-3.06107
CEP170: S1522-S1529 / sp|Q5SW79|CE170_HUMAN	-0.309689	-0.343228	-3.31121	0.0117023	0.0936676	-3.06338
ERF: S327 / sp|P50548|ERF_HUMAN	0.367784	0.14951	3.30944	0.0117319	0.0938556	-3.066
SCRIB: S1508 / sp|Q14160-3|SCRIB_HUMAN	-0.36917	0.0652681	-3.30846	0.0117484	0.0939383	-3.06745
PEA15: S137 / sp|Q15121-2|PEA15_HUMAN	-0.421566	-0.0139079	-3.30752	0.0117644	0.0940163	-3.06885
ADNP: S608 / sp|Q9H2P0|ADNP_HUMAN	-0.35958	-0.224932	-3.3065	0.0117816	0.0941045	-3.07036
SLC39A6: S478 / sp|Q13433|S39A6_HUMAN	0.464274	0.706907	3.30537	0.0118006	0.0941614	-3.07202
PATL1: T178-S179 / sp|Q86TB9|PATL1_HUMAN	0.278093	0.00713522	3.30535	0.0118011	0.0941614	-3.07207
SLC7A11: S8 / sp|Q9UPY5|XCT_HUMAN	-0.703964	-0.161443	-3.30362	0.0118303	0.0942971	-3.07462
IRS2: T404 / sp|Q9Y4H2|IRS2_HUMAN	-0.480901	-0.489101	-3.30329	0.011836	0.0942971	-3.07512
NDUFS8: Y104 / sp|O00217|NDUS8_HUMAN	0.650031	0.496949	3.30325	0.0118366	0.0942971	-3.07517
NEXN: S243 / sp|Q0ZGT2|NEXN_HUMAN	-0.294426	-0.116347	-3.30096	0.0118756	0.0945581	-3.07857
SKA3: T384 / sp|Q8IX90|SKA3_HUMAN	0.59482	0.280598	3.2999	0.0118937	0.0945841	-3.08014
BTF3: T82 / sp|P20290|BTF3_HUMAN	0.4075	0.408357	3.29976	0.0118961	0.0945841	-3.08035
PTK2B: T842 / sp|Q14289|FAK2_HUMAN	0.27114	0.425797	3.29935	0.011903	0.0945841	-3.08095
PAK4: S148 / sp|O96013|PAK4_HUMAN	-0.305805	-0.127909	-3.29931	0.0119036	0.0945841	-3.08101
PPFIBP1: S37 / sp|Q86W92|LIPB1_HUMAN	0.294079	0.0842801	3.2986	0.0119158	0.094631	-3.08206
H3-3A: S29 / sp|P84243|H33_HUMAN	-0.74331	-0.19772	-3.29681	0.0119466	0.0948048	-3.08473
ARHGEF28: S758 / sp|Q8N1W1-6|ARG28_HUMAN	0.281387	0.0635757	3.29636	0.0119542	0.0948048	-3.08538
JCAD: T1223 / sp|Q9P266|JCAD_HUMAN	-0.363208	0.0755562	-3.29594	0.0119615	0.0948048	-3.08602
ARHGAP28: S180 / sp|Q9P2N2|RHG28_HUMAN	0.452585	0.267916	3.29588	0.0119625	0.0948048	-3.08611
BASP1: S164 / sp|P80723|BASP1_HUMAN	0.274581	0.127979	3.29473	0.0119822	0.0949114	-3.0878
KPNA2: S24 / sp|P52292|IMA1_HUMAN	-0.375378	-0.151342	-3.29347	0.012004	0.0949827	-3.08968
USP6NL: S798 / sp|Q92738-2|US6NL_HUMAN	0.379939	0.121914	3.29301	0.0120118	0.0949827	-3.09035
SRRM2: S1561 / sp|Q9UQ35|SRRM2_HUMAN	-0.336021	-0.378441	-3.29281	0.0120153	0.0949827	-3.09065
SRCIN1: S1118 / sp|Q9C0H9|SRCN1_HUMAN	-0.366718	-0.258565	-3.29276	0.0120161	0.0949827	-3.09072
ACSS2: S28 / sp|Q9NR19-2|ACSA_HUMAN	-0.305962	-0.0927839	-3.29171	0.0120343	0.0950771	-3.09228
RALGAPA1: S860 / sp|Q6GYQ0-2|RGPA1_HUMAN	0.35089	0.228687	3.28948	0.0120729	0.0953325	-3.09559
DIP2B: T283 / sp|Q9P265|DIP2B_HUMAN	0.544285	0.0918851	3.28909	0.0120796	0.0953325	-3.09617
TRIM28: S752 / sp|Q13263|TIF1B_HUMAN	0.40076	0.197235	3.28875	0.0120855	0.0953325	-3.09667
ATXN1L: S284 / sp|P0C7T5|ATX1L_HUMAN	0.344384	0.23478	3.28839	0.0120918	0.0953325	-3.09721
SRCAP: S3148 / sp|Q6ZRS2|SRCAP_HUMAN	-0.319991	-0.273421	-3.28802	0.0120983	0.0953325	-3.09776
SLC16A7: S219 / sp|O60669|MOT2_HUMAN	-0.528106	-0.192776	-3.28768	0.0121041	0.0953325	-3.09826
ASPM: S170 / sp|Q8IZT6|ASPM_HUMAN	-0.436969	-0.29785	-3.28697	0.0121166	0.0953811	-3.09932
SH3BP4: S279 / sp|Q9P0V3|SH3B4_HUMAN	0.377478	0.19097	3.28633	0.0121275	0.0954184	-3.10026
RFX7: S1128 / sp|Q2KHR2|RFX7_HUMAN	0.777442	0.50238	3.28586	0.0121359	0.0954346	-3.10097
ERCC6L: S995 / sp|Q2NKX8|ERC6L_HUMAN	-0.34026	-0.304031	-3.28432	0.0121626	0.0955956	-3.10324
KMT2D: S3133 / sp|O14686-3|KMT2D_HUMAN	-0.278406	-0.182961	-3.28166	0.0122093	0.0958437	-3.1072
GPRIN2: S448 / sp|O60269|GRIN2_HUMAN	0.364966	0.277697	3.28059	0.012228	0.0958437	-3.10877
PCM1: S1283 / sp|Q15154-5|PCM1_HUMAN	0.715581	0.378104	3.28008	0.0122371	0.0958437	-3.10954
VRK3: S122 / sp|Q8IV63|VRK3_HUMAN	-0.373957	-0.248807	-3.27996	0.0122392	0.0958437	-3.10972
GTF2E2: S35 / sp|P29084|T2EB_HUMAN	-0.445268	-0.57394	-3.27984	0.0122412	0.0958437	-3.10989
TPPP: T14-S18 / sp|O94811|TPPP_HUMAN	-0.353868	-0.0292525	-3.27971	0.0122436	0.0958437	-3.11009
NFX1: S983 / sp|Q12986|NFX1_HUMAN	0.465692	0.364487	3.27953	0.0122467	0.0958437	-3.11035
RAF1: S632 / sp|P04049-2|RAF1_HUMAN	0.613729	0.321651	3.27931	0.0122506	0.0958437	-3.11068
RELCH: S453 / sp|Q9P260-2|RELCH_HUMAN	-0.34119	-0.206783	-3.2793	0.0122507	0.0958437	-3.11069
TRIO: S1818 / sp|O75962|TRIO_HUMAN	-0.290349	-0.138453	-3.27773	0.0122784	0.0960106	-3.11302
ARAP3: S1444 / sp|Q8WWN8|ARAP3_HUMAN	-0.427226	-0.0923983	-3.27621	0.0123053	0.0961716	-3.11528
BOD1L1: S2905 / sp|Q8NFC6|BD1L1_HUMAN	-0.298451	-0.353367	-3.27536	0.0123203	0.0962399	-3.11654
CEP170B: S1545 / sp|Q9Y4F5|C170B_HUMAN	0.378693	-0.157295	3.27375	0.0123489	0.0964135	-3.11893
BRAP: T99 / sp|Q7Z569|BRAP_HUMAN	-0.334728	-0.230951	-3.27319	0.0123589	0.0964427	-3.11977
BAIAP2L1: T334 / sp|Q9UHR4|BI2L1_HUMAN	0.546525	0.314698	3.27253	0.0123705	0.0964839	-3.12074
CDC42EP3: S144 / sp|Q9UKI2|BORG2_HUMAN	0.400378	0.50237	3.2719	0.0123819	0.0965154	-3.12169
DYNC1LI1: S421 / sp|Q9Y6G9|DC1L1_HUMAN	-0.281202	-0.250811	-3.2716	0.0123872	0.0965154	-3.12213
SEC24A: T225 / sp|O95486|SC24A_HUMAN	0.276953	0.0357107	3.27048	0.0124071	0.0966207	-3.12379
GJA1: T290 / sp|P17302|CXA1_HUMAN	-0.495779	-0.305024	-3.26927	0.0124288	0.0967401	-3.12559
MAP2: S1790 / sp|P11137|MTAP2_HUMAN	-0.583511	-0.474001	-3.26729	0.0124642	0.09693	-3.12853
DENR: S81 / sp|O43583|DENR_HUMAN	-0.374564	-0.222911	-3.26691	0.012471	0.09693	-3.1291
RICTOR: S1302 / sp|Q6R327-3|RICTR_HUMAN	-0.277232	-0.000242562	-3.26684	0.0124722	0.09693	-3.12919
UBAP1: S317 / sp|Q9NZ09-4|UBAP1_HUMAN	0.404035	0.17804	3.26624	0.0124831	0.0969649	-3.13009
PPIG: S560 / sp|Q13427|PPIG_HUMAN	-0.316895	-0.0767499	-3.26544	0.0124975	0.0970275	-3.13128
MAP4: S358 / sp|P27816|MAP4_HUMAN	-0.267557	-0.207655	-3.2641	0.0125216	0.0971647	-3.13327
MTDH: S111 / sp|Q86UE4|LYRIC_HUMAN	-0.436042	-0.121037	-3.26255	0.0125495	0.0973276	-3.13557
BMS1: S552 / sp|Q14692|BMS1_HUMAN	-0.40018	-0.236154	-3.26223	0.0125553	0.0973276	-3.13605
RASAL2: S1005 / sp|Q9UJF2-2|NGAP_HUMAN	-0.445848	0.0548602	-3.26105	0.0125766	0.0974434	-3.1378
TIMELESS: S1173 / sp|Q9UNS1|TIM_HUMAN	0.388952	0.241506	3.26031	0.0125901	0.0974984	-3.13891
ZNF609: S433 / sp|O15014|ZN609_HUMAN	-0.345933	-0.386955	-3.25966	0.0126018	0.0975155	-3.13986
MTCL1: S685 / sp|Q9Y4B5|MTCL1_HUMAN	0.390447	0.164677	3.25948	0.0126051	0.0975155	-3.14013
SCAF1: S754 / sp|Q9H7N4|SFR19_HUMAN	-0.509155	-0.0412161	-3.25876	0.0126181	0.0975666	-3.1412
PAK4: S291 / sp|O96013|PAK4_HUMAN	-0.410249	0.00753021	-3.25647	0.0126599	0.09784	-3.14461
ITPRID2: S156 / sp|P28290|ITPI2_HUMAN	-0.311657	-0.216684	-3.25593	0.0126698	0.0978666	-3.14541
PRR15: T18 / sp|Q8IV56|PRR15_HUMAN	0.580803	0.265576	3.25253	0.012732	0.0982643	-3.15047
KIAA0100: S2094 / sp|Q14667|K0100_HUMAN	-0.523612	-0.143576	-3.25213	0.0127393	0.0982643	-3.15106
TAF15: S432 / sp|Q92804|RBP56_HUMAN	-0.338866	-0.2154	-3.25173	0.0127466	0.0982643	-3.15165
RFC1: T506 / sp|P35251|RFC1_HUMAN	-0.424562	-0.307737	-3.25171	0.012747	0.0982643	-3.15169
ERBIN: S857 / sp|Q96RT1-8|ERBIN_HUMAN	-0.302569	0.061471	-3.25012	0.0127763	0.0984405	-3.15406
TJAP1: S320 / sp|Q5JTD0|TJAP1_HUMAN	-0.442557	-0.322613	-3.2494	0.0127895	0.0984919	-3.15512
PEAK1: S587 / sp|Q9H792|PEAK1_HUMAN	-0.34659	0.0789998	-3.24849	0.0128062	0.0985055	-3.15647
COIL: T122 / sp|P38432|COIL_HUMAN	0.342964	0.125421	3.24842	0.0128076	0.0985055	-3.15658
KRT7: T459 / sp|P08729|K2C7_HUMAN_contaminant	-0.705136	-0.587341	-3.24826	0.0128106	0.0985055	-3.15682
SKA3: S267 / sp|Q8IX90|SKA3_HUMAN	0.646084	0.500952	3.24761	0.0128226	0.0985476	-3.15778
DNAJC21: S283 / sp|Q5F1R6-2|DJC21_HUMAN	0.276692	0.143724	3.24706	0.0128326	0.0985754	-3.15859
ALDH1A1: Y481 / sp|P00352|AL1A1_HUMAN	0.365071	0.195997	3.24641	0.0128448	0.0986191	-3.15957
SRRM2: T2289 / sp|Q9UQ35|SRRM2_HUMAN	0.397066	0.194636	3.24527	0.0128659	0.0987311	-3.16126
RPL8: S14 / sp|P62917|RL8_HUMAN	0.390113	0.0762099	3.24379	0.0128934	0.0988926	-3.16347
MEF2D: S251 / sp|Q14814|MEF2D_HUMAN	-0.366806	-0.155852	-3.24237	0.0129198	0.099009	-3.16557
GTF3C1: S1068 / sp|Q12789|TF3C1_HUMAN	0.278718	-0.152247	3.24228	0.0129216	0.099009	-3.16572
WASHC2A: S663 / sp|Q641Q2|WAC2A_HUMAN	0.53778	0.779691	3.24152	0.0129356	0.099067	-3.16684
LBR: S70 / sp|Q14739|LBR_HUMAN	0.43139	0.350059	3.24101	0.0129452	0.0990836	-3.1676
HSP90AA1: T439 / sp|P07900-2|HS90A_HUMAN	0.414624	0.240419	3.24067	0.0129516	0.0990836	-3.16811
MAP1B: S1852 / sp|P46821|MAP1B_HUMAN	0.522399	1.19535	3.24022	0.01296	0.0990836	-3.16878
ZC3H11A: S759 / sp|O75152|ZC11A_HUMAN	0.289534	0.587768	3.24001	0.0129638	0.0990836	-3.16908
CAP2: S309 / sp|P40123|CAP2_HUMAN	-0.823454	-0.30291	-3.23676	0.0130247	0.0994996	-3.17392
ANKHD1: S1670 / sp|Q8IWZ3-6|ANKH1_HUMAN	-0.363974	-0.375526	-3.23606	0.0130379	0.0995506	-3.17497
PSIP1: T141 / sp|O75475|PSIP1_HUMAN	-0.436481	-0.46608	-3.23555	0.0130476	0.0995741	-3.17573
SRSF5: S86 / sp|Q13243|SRSF5_HUMAN	0.467842	-0.115538	3.23455	0.0130664	0.0996386	-3.17721
[truncated: 13,249 more rows]

## Sheet: A549 - inf+alc over mck
Site	logFC	AveExpr	t	P.Value	adj.P.Val	B
AHNAK2: S5741 / sp|Q8IVF2|AHNK2_HUMAN	2.33032	0.255253	29.2177	5.1341e-09	3.58892e-05	11.2784
RNF213: S82 / sp|Q63HN8|RN213_HUMAN	2.97616	0.61607	27.2806	8.56237e-09	3.58892e-05	10.8682
MAP1B: S1852 / sp|P46821|MAP1B_HUMAN	2.64132	0.156678	26.7528	9.9038e-09	3.58892e-05	10.7486
TNFAIP3: S592 / sp|P21580|TNAP3_HUMAN	-3.18549	0.0238862	-26.0483	1.20812e-08	3.58892e-05	10.5832
TAX1BP1: S254 / sp|Q86VP1-2|TAXB1_HUMAN	2.53581	1.20028	25.6536	1.35356e-08	3.58892e-05	10.4876
STAT1: Y701 / sp|P42224|STAT1_HUMAN	3.02515	1.27147	25.5078	1.41222e-08	3.58892e-05	10.4517
IRAK2: S144 / sp|O43187|IRAK2_HUMAN	-2.33585	-0.265366	-24.7392	1.77316e-08	3.74377e-05	10.2576
9b: T72 / sp|P0DTD2|ORF9B_SARS2	-2.54861	1.05956	-24.4012	1.9642e-08	3.74377e-05	10.1693
TNFAIP3: T654 / sp|P21580|TNAP3_HUMAN	-2.09682	0.242586	-23.8716	2.31216e-08	3.78822e-05	10.0276
CENPV: S44 / sp|Q7Z7K6-3|CENPV_HUMAN	2.16192	-0.181538	23.6419	2.4844e-08	3.78822e-05	9.96467
MTDH: S298 / sp|Q86UE4|LYRIC_HUMAN	2.35595	-0.0387373	23.0021	3.04582e-08	3.92937e-05	9.78485
HSPB1: S78-S82 / sp|P04792|HSPB1_HUMAN	2.87699	-2.58333e-05	22.925	3.12275e-08	3.92937e-05	9.76269
ANLN: S795 / sp|Q9NQW6|ANLN_HUMAN	2.09073	0.275631	21.717	4.666e-08	3.92937e-05	9.4017
ARHGAP1: S51 / sp|Q07960|RHG01_HUMAN	1.84949	0.270748	21.5337	4.96856e-08	3.92937e-05	9.34453
9b: S50 / sp|P0DTD2|ORF9B_SARS2	-2.92695	0.922617	-21.4241	5.16003e-08	3.92937e-05	9.31002
AHNAK2: S5175 / sp|Q8IVF2|AHNK2_HUMAN	2.05265	0.14152	21.3054	5.37692e-08	3.92937e-05	9.27238
AHNAK2: S3408 / sp|Q8IVF2|AHNK2_HUMAN	1.7469	0.0576251	21.2301	5.51981e-08	3.92937e-05	9.24837
SACS: S2511 / sp|Q9NZJ4|SACS_HUMAN	-1.86613	0.154017	-21.2033	5.57169e-08	3.92937e-05	9.23979
AHNAK: S5555 / sp|Q09666|AHNK_HUMAN	2.09965	-0.0877289	21.1754	5.62645e-08	3.92937e-05	9.23082
BCL10: S141 / sp|O95999|BCL10_HUMAN	2.15934	-0.0899839	21.0649	5.84862e-08	3.92937e-05	9.19527
MARCKSL1: T148 / sp|P49006|MRP_HUMAN	1.63059	-0.0582118	21.0397	5.90081e-08	3.92937e-05	9.1871
PLEC: S2578 / sp|Q15149|PLEC_HUMAN	2.45532	-0.405168	20.9366	6.11947e-08	3.92937e-05	9.15362
BOD1L1: S832 / sp|Q8NFC6|BD1L1_HUMAN	1.90769	-0.116308	20.9249	6.14483e-08	3.92937e-05	9.14981
CAST: S34 / sp|P20810-6|ICAL_HUMAN	-1.85163	-0.791066	-20.8218	6.37377e-08	3.92937e-05	9.11608
UBR5: S636 / sp|O95071|UBR5_HUMAN	2.11349	0.0808237	20.734	6.57614e-08	3.92937e-05	9.08721
GBF1: S1779-S1780 / sp|Q92538|GBF1_HUMAN	1.88856	-0.0709567	20.6818	6.70014e-08	3.92937e-05	9.06994
AHNAK: T4766 / sp|Q09666|AHNK_HUMAN	2.16396	0.234679	20.3485	7.55626e-08	4.26733e-05	8.95838
AHNAK: T4100 / sp|Q09666|AHNK_HUMAN	1.79538	0.208592	20.2211	7.91567e-08	4.31065e-05	8.9151
ZNF280B: S122 / sp|Q86YH2|Z280B_HUMAN	-2.29748	-0.817974	-20.0237	8.51123e-08	4.47514e-05	8.84736
M: S212 / sp|P0DTC5|VME1_SARS2	-3.65536	1.34856	-19.848	9.08438e-08	4.61729e-05	8.7863
TANK: S208 / sp|Q92844|TANK_HUMAN	1.838	0.652286	19.6985	9.60643e-08	4.67194e-05	8.73382
YTHDC1: S54 / sp|Q96MU7|YTDC1_HUMAN	2.17865	-0.466185	19.6408	9.81685e-08	4.67194e-05	8.71343
NUP98: S1018 / sp|P52948|NUP98_HUMAN	2.21474	-0.354898	19.4673	1.04823e-07	4.67194e-05	8.65159
LSM14A: S178 / sp|Q8ND56|LS14A_HUMAN	1.97404	-0.133282	19.4655	1.04895e-07	4.67194e-05	8.65095
SACS: S1779 / sp|Q9NZJ4|SACS_HUMAN	-1.67008	0.00398759	-19.3441	1.09856e-07	4.67194e-05	8.60727
TBC1D9B: S547 / sp|Q66K14|TBC9B_HUMAN	2.16993	0.728972	19.3335	1.10303e-07	4.67194e-05	8.60343
TLE1: S311 / sp|Q04724|TLE1_HUMAN	-2.08919	-0.0690075	-19.1218	1.19645e-07	4.85724e-05	8.52638
MKI67: S1533 / sp|P46013|KI67_HUMAN	1.9103	0.260877	19.0916	1.21049e-07	4.85724e-05	8.5153
GABPA: S303 / sp|Q06546|GABPA_HUMAN	1.65431	-0.314659	18.9078	1.3001e-07	5.01637e-05	8.44735
DENND4C: S1274 / sp|Q5VZ89-7|DEN4C_HUMAN	1.94462	-0.0528959	18.8768	1.31594e-07	5.01637e-05	8.43581
TLE1: T312 / sp|Q04724|TLE1_HUMAN	-2.10872	-0.126322	-18.6538	1.43652e-07	5.34245e-05	8.3521
PAPOLA: S617 / sp|P51003|PAPOA_HUMAN	1.51922	0.405819	18.5829	1.47742e-07	5.36375e-05	8.32522
GIGYF2: S201 / sp|Q6Y7W6|GGYF2_HUMAN	1.75018	0.0650549	18.5105	1.5206e-07	5.39201e-05	8.29762
LMNA: S423 / sp|P02545|LMNA_HUMAN	1.99365	-0.348942	18.3933	1.59348e-07	5.39201e-05	8.2527
HUWE1: T1735 / sp|Q7Z6Z7|HUWE1_HUMAN	1.77703	0.439122	18.3679	1.60978e-07	5.39201e-05	8.24292
EGFR: T1074 / sp|P00533|EGFR_HUMAN	1.72309	-0.0540538	18.3189	1.64182e-07	5.39201e-05	8.22397
RSL1D1: T465 / sp|O76021|RL1D1_HUMAN	-1.60448	-0.371463	-18.2724	1.67289e-07	5.39201e-05	8.20594
MIA2: S747 / sp|Q96PC5|MIA2_HUMAN	1.75829	0.199878	18.2364	1.69738e-07	5.39201e-05	8.19195
CDK11B: S713 / sp|P21127|CD11B_HUMAN	1.93769	-0.154376	18.0616	1.82221e-07	5.52018e-05	8.12352
EIF4ENIF1: S342 / sp|Q9NRA8-3|4ET_HUMAN	1.75577	-0.00196962	18.0413	1.83735e-07	5.52018e-05	8.11553
HSPB1: S82-S83 / sp|P04792|HSPB1_HUMAN	2.12408	0.141471	18.0294	1.84633e-07	5.52018e-05	8.11082
TNFAIP3: S729 / sp|P21580|TNAP3_HUMAN	-1.91973	0.256033	-17.9031	1.94443e-07	5.5818e-05	8.06076
9b: S53 / sp|P0DTD2|ORF9B_SARS2	-2.89057	0.939455	-17.8323	2.00203e-07	5.5818e-05	8.03249
KRT18: S86 / sp|P05783|K1C18_HUMAN_contaminant	1.56786	0.607585	17.8281	2.00546e-07	5.5818e-05	8.03083
AHNAK2: S4425 / sp|Q8IVF2|AHNK2_HUMAN	1.7616	0.129722	17.8186	2.01337e-07	5.5818e-05	8.02702
WDR44: T271 / sp|Q5JSH3|WDR44_HUMAN	1.68952	0.0300578	17.6886	2.12491e-07	5.62819e-05	7.97471
KPNA2: S490 / sp|P52292|IMA1_HUMAN	2.31042	-0.0652399	17.6005	2.20442e-07	5.62819e-05	7.93901
EGFR: S1071 / sp|P00533|EGFR_HUMAN	2.05255	-0.0786461	17.5411	2.25998e-07	5.62819e-05	7.9148
CAP1: S34 / sp|Q01518|CAP1_HUMAN	-1.42701	-0.443767	-17.5037	2.29569e-07	5.62819e-05	7.89953
NCL: T92 / sp|P19338|NUCL_HUMAN	-1.66914	-0.407365	-17.4916	2.30743e-07	5.62819e-05	7.89457
NOLC1: T238 / sp|Q14978-2|NOLC1_HUMAN	-1.83175	-0.282237	-17.4685	2.32997e-07	5.62819e-05	7.88509
NCL: T84 / sp|P19338|NUCL_HUMAN	-1.47398	-0.450432	-17.467	2.33148e-07	5.62819e-05	7.88446
MVP: S445 / sp|Q14764|MVP_HUMAN	1.71156	0.544999	17.4065	2.39171e-07	5.62819e-05	7.8596
NCL: T76 / sp|P19338|NUCL_HUMAN	-1.76408	-0.469741	-17.3959	2.40249e-07	5.62819e-05	7.85522
AHNAK: S5552 / sp|Q09666|AHNK_HUMAN	1.50736	-0.0324998	17.3873	2.41119e-07	5.62819e-05	7.85169
MGRN1: S106 / sp|O60291-2|MGRN1_HUMAN	1.90044	0.0937725	17.3388	2.46133e-07	5.62819e-05	7.8316
LRRC41: T327 / sp|Q15345|LRC41_HUMAN	3.08083	-0.613152	17.3052	2.49661e-07	5.62819e-05	7.8177
CENPF: S2238 / sp|P49454|CENPF_HUMAN	1.8263	-0.286219	17.2826	2.52071e-07	5.62819e-05	7.80832
NCL: T105 / sp|P19338|NUCL_HUMAN	-1.6781	-0.452276	-17.2257	2.58267e-07	5.62819e-05	7.78458
H1-3: T180 / sp|P16402|H13_HUMAN	-1.53944	-0.375457	-17.2127	2.59705e-07	5.62819e-05	7.77915
TRAFD1: S278 / sp|O14545|TRAD1_HUMAN	1.66937	0.137562	17.1658	2.64966e-07	5.62819e-05	7.75953
SH2D4A: S315 / sp|Q9H788|SH24A_HUMAN	2.08159	0.218017	17.1588	2.65759e-07	5.62819e-05	7.7566
SRRM2: T1698 / sp|Q9UQ35|SRRM2_HUMAN	-1.4393	-0.288954	-17.0457	2.78994e-07	5.82225e-05	7.70899
NCL: T99 / sp|P19338|NUCL_HUMAN	-1.6901	-0.459275	-17.0163	2.8256e-07	5.82225e-05	7.69654
EIF3D: S161 / sp|O15371|EIF3D_HUMAN	-1.65209	-0.91243	-16.9172	2.94943e-07	5.99639e-05	7.65443
SZRD1: S107 / sp|Q7Z422|SZRD1_HUMAN	1.37451	0.0550197	16.8691	3.01184e-07	6.0427e-05	7.63385
RPL4: T419 / sp|P36578|RL4_HUMAN	2.07966	-0.387411	16.615	3.36687e-07	6.66728e-05	7.5241
AHNAK: S3412 / sp|Q09666|AHNK_HUMAN	1.39894	0.281877	16.437	3.64385e-07	7.03776e-05	7.44599
RSL1D1: T415 / sp|O76021|RL1D1_HUMAN	-1.3139	-0.433023	-16.4355	3.64627e-07	7.03776e-05	7.44533
ZFC3H1: S354 / sp|O60293|ZC3H1_HUMAN	2.34659	0.0913792	16.3846	3.73012e-07	7.1096e-05	7.42284
NPM1: T199 / sp|P06748|NPM_HUMAN	-1.71272	-0.460696	-16.287	3.89724e-07	7.30277e-05	7.37941
ARHGEF2: S645 / sp|Q92974|ARHG2_HUMAN	2.15022	-0.143492	16.27	3.92725e-07	7.30277e-05	7.37181
RSL1D1: T454 / sp|O76021|RL1D1_HUMAN	-1.51711	-0.510473	-16.207	4.04055e-07	7.42293e-05	7.34359
RRBP1: T225 / sp|Q9P2E9|RRBP1_HUMAN	-1.50919	-0.381348	-16.1705	4.10796e-07	7.43733e-05	7.32716
BAG3: S389 / sp|O95817|BAG3_HUMAN	1.32112	0.746002	16.1502	4.14594e-07	7.43733e-05	7.31802
ZNF646: S1442 / sp|O15015|ZN646_HUMAN	-1.78117	-0.682984	-16.0012	4.43724e-07	7.81049e-05	7.2505
ALDH1A1: T337 / sp|P00352|AL1A1_HUMAN	1.7015	-0.210838	15.946	4.55109e-07	7.81049e-05	7.22528
DENND5A: S197 / sp|Q6IQ26|DEN5A_HUMAN	1.53151	-0.0380025	15.9018	4.64456e-07	7.81049e-05	7.20502
HUWE1: S3662 / sp|Q7Z6Z7|HUWE1_HUMAN	1.27386	-0.0133505	15.8622	4.73019e-07	7.81049e-05	7.1868
KRT8: S253 / sp|P05787|K2C8_HUMAN_contaminant	1.37851	0.517095	15.8146	4.83549e-07	7.81049e-05	7.16483
NCL: T106 / sp|P19338|NUCL_HUMAN	-1.42799	-0.33448	-15.7869	4.89785e-07	7.81049e-05	7.15204
EEF1G: T280 / sp|P26641-2|EF1G_HUMAN	-1.71212	-0.500631	-15.7522	4.97735e-07	7.81049e-05	7.13597
MYLK: S1779 / sp|Q15746|MYLK_HUMAN	1.29496	0.185928	15.7474	4.98844e-07	7.81049e-05	7.13374
SLC39A6: S478 / sp|Q13433|S39A6_HUMAN	1.66071	0.0968133	15.7411	5.00314e-07	7.81049e-05	7.1308
VIM: S430 / sp|P08670|VIME_HUMAN	1.75239	0.286229	15.7308	5.02716e-07	7.81049e-05	7.12602
DEK: S210 / sp|P35659|DEK_HUMAN	-1.78457	-0.375499	-15.7304	5.02818e-07	7.81049e-05	7.12581
ATG2B: S720 / sp|Q96BY7|ATG2B_HUMAN	1.99499	0.866344	15.7178	5.05763e-07	7.81049e-05	7.11998
ARL6IP4: S231 / sp|Q66PJ3-2|AR6P4_HUMAN	1.39873	0.0685167	15.7176	5.05828e-07	7.81049e-05	7.11985
TNIP1: S169 / sp|Q15025|TNIP1_HUMAN	-1.93993	-0.688554	-15.7083	5.08016e-07	7.81049e-05	7.11554
TPR: S2108 / sp|P12270|TPR_HUMAN	1.53222	0.112566	15.6876	5.12939e-07	7.81049e-05	7.1059
HECTD1: S358 / sp|Q9ULT8|HECD1_HUMAN	1.63348	-0.00380045	15.659	5.19837e-07	7.81049e-05	7.09254
DMXL1: S1896 / sp|Q9Y485|DMXL1_HUMAN	1.61141	0.0120618	15.6482	5.22475e-07	7.81049e-05	7.08748
EIF4G1: T1186 / sp|Q04637-9|IF4G1_HUMAN	-1.51701	-0.690382	-15.5528	5.46381e-07	8.00704e-05	7.04269
TNFAIP3: S381 / sp|P21580|TNAP3_HUMAN	-2.50203	0.209081	-15.5136	5.56553e-07	8.00704e-05	7.02421
MED1: S1000 / sp|Q15648|MED1_HUMAN	1.42043	0.0254891	15.5091	5.57738e-07	8.00704e-05	7.02208
AKAP12: S286 / sp|Q02952|AKA12_HUMAN	1.78961	-0.162506	15.4563	5.7184e-07	8.00704e-05	6.99705
TNFAIP3: S565 / sp|P21580|TNAP3_HUMAN	-1.59111	0.0484009	-15.4362	5.77298e-07	8.00704e-05	6.98752
BCL10: S138 / sp|O95999|BCL10_HUMAN	2.02536	-0.135608	15.4317	5.7853e-07	8.00704e-05	6.98538
MPRIP: T542 / sp|Q6WCQ1|MPRIP_HUMAN	1.41849	0.237557	15.4315	5.78587e-07	8.00704e-05	6.98528
PLIN3: S130 / sp|O60664|PLIN3_HUMAN	1.6647	0.251675	15.4095	5.84661e-07	8.00704e-05	6.9748
TLE3: Y710 / sp|Q04726-4|TLE3_HUMAN	-2.36371	-0.0564111	-15.3985	5.87703e-07	8.00704e-05	6.96959
PTPN1: S50 / sp|P18031|PTN1_HUMAN	-1.94619	-0.449835	-15.386	5.91211e-07	8.00704e-05	6.96362
NUMA1: S2077 / sp|Q14980|NUMA1_HUMAN	-1.43832	-0.345129	-15.3651	5.97115e-07	8.00704e-05	6.95364
HSPB1: S15 / sp|P04792|HSPB1_HUMAN	1.79414	-0.0559677	15.3598	5.98637e-07	8.00704e-05	6.95108
DNPH1: S12 / sp|O43598|DNPH1_HUMAN	1.6533	0.00783429	15.2236	6.3888e-07	8.43825e-05	6.88569
SNX2: T229 / sp|O60749|SNX2_HUMAN	2.34342	0.350963	15.2137	6.41944e-07	8.43825e-05	6.88087
CLTA: S105 / sp|P09496-2|CLCA_HUMAN	1.98882	0.0626907	15.1426	6.64286e-07	8.65729e-05	6.84643
ADRM1: S405 / sp|Q16186|ADRM1_HUMAN	1.46799	0.530997	15.1029	6.77142e-07	8.75005e-05	6.82712
TMEM230: Y92 / sp|Q96A57-2|TM230_HUMAN	1.93707	-0.0767804	14.9888	7.15714e-07	9.17076e-05	6.77125
TNFAIP3: S698 / sp|P21580|TNAP3_HUMAN	-1.96069	0.222586	-14.9465	7.30626e-07	9.25688e-05	6.75043
UBASH3B: S377 / sp|Q8TF42|UBS3B_HUMAN	2.18983	-0.00555977	14.9323	7.3571e-07	9.25688e-05	6.74343
TNIP2: S7 / sp|Q8NFZ5|TNIP2_HUMAN	1.59422	0.310248	14.9186	7.40647e-07	9.25688e-05	6.73667
N: S197-T198 / sp|P0DTC9|NCAP_SARS2	-2.16231	0.69633	-14.8451	7.67843e-07	9.44394e-05	6.70023
BCL9L: S118 / sp|Q86UU0|BCL9L_HUMAN	1.94682	0.0469515	14.8447	7.68001e-07	9.44394e-05	6.70002
H1-3: T147 / sp|P16402|H13_HUMAN	-1.51488	-0.112665	-14.8234	7.76097e-07	9.46714e-05	6.68941
DCP1A: T401 / sp|Q9NPI6|DCP1A_HUMAN	-1.31637	-0.288694	-14.7746	7.94983e-07	9.51458e-05	6.66509
DIDO1: S1456 / sp|Q9BTC0|DIDO1_HUMAN	1.57903	-0.00127589	14.7442	8.07026e-07	9.51458e-05	6.64987
AKAP13: S2713 / sp|Q12802-2|AKP13_HUMAN	1.29431	0.187052	14.7415	8.08093e-07	9.51458e-05	6.64853
MAP1B: S1520 / sp|P46821|MAP1B_HUMAN	1.32833	0.474226	14.7264	8.14134e-07	9.51458e-05	6.64099
USP5: T623 / sp|P45974|UBP5_HUMAN	1.33545	0.0282534	14.6967	8.26221e-07	9.51458e-05	6.62606
BOD1L1: S870 / sp|Q8NFC6|BD1L1_HUMAN	1.50539	-0.332037	14.6925	8.27972e-07	9.51458e-05	6.62391
ZC3HC1: S354 / sp|Q86WB0|NIPA_HUMAN	1.35688	0.140716	14.6918	8.28252e-07	9.51458e-05	6.62357
TLE1: T321 / sp|Q04724|TLE1_HUMAN	-1.44706	0.03937	-14.6815	8.32504e-07	9.51458e-05	6.61838
NCL: T113 / sp|P19338|NUCL_HUMAN	-1.78979	-0.536521	-14.6727	8.36145e-07	9.51458e-05	6.61396
DTD1: S182 / sp|Q8TEA8|DTD1_HUMAN	-1.74889	-0.773664	-14.6401	8.49786e-07	9.557e-05	6.59756
THOC5: T328 / sp|Q13769|THOC5_HUMAN	2.15734	0.214474	14.6097	8.628e-07	9.557e-05	6.58214
RAVER1: T692 / sp|Q8IY67-2|RAVR1_HUMAN	-1.18919	-0.360535	-14.606	8.6439e-07	9.557e-05	6.58028
HSPB1: S82 / sp|P04792|HSPB1_HUMAN	1.34321	0.0359554	14.6047	8.64943e-07	9.557e-05	6.57963
SMARCC2: S321 / sp|Q8TAQ2|SMRC2_HUMAN	-1.39279	-0.243075	-14.5306	8.97611e-07	9.8466e-05	6.54201
SAV1: S27 / sp|Q9H4B6|SAV1_HUMAN	-1.25903	-0.167913	-14.4562	9.31794e-07	0.000101112	6.50404
BOD1L1: S2932 / sp|Q8NFC6|BD1L1_HUMAN	1.20249	-0.24882	14.4494	9.34996e-07	0.000101112	6.50055
RETREG3: S26 / sp|Q86VR2|RETR3_HUMAN	1.33745	-0.15844	14.4282	9.45082e-07	0.000101483	6.48965
HMGN1: S7 / sp|P05114|HMGN1_HUMAN	1.99896	-0.0154084	14.3995	9.58882e-07	0.000102217	6.47491
DENND5B: Y214 / sp|Q6ZUT9-2|DEN5B_HUMAN	1.40467	0.199159	14.3852	9.6582e-07	0.000102217	6.46757
MYBBP1A: T1244 / sp|Q9BQG0-2|MBB1A_HUMAN	-1.85673	-0.472642	-14.3726	9.72025e-07	0.000102217	6.46106
N: S23 / sp|P0DTC9|NCAP_SARS2	-3.70731	1.72122	-14.3544	9.8102e-07	0.000102456	6.45169
9b: S63 / sp|P0DTD2|ORF9B_SARS2	-2.47343	1.08548	-14.2751	1.02138e-06	0.000105399	6.41064
NPM1: S254 / sp|P06748|NPM_HUMAN	-1.38842	-0.328486	-14.272	1.02302e-06	0.000105399	6.409
PCNT: S3089 / sp|O95613|PCNT_HUMAN	-1.52524	-0.817901	-14.2123	1.05471e-06	0.000107934	6.37792
HSPB1: S199 / sp|P04792|HSPB1_HUMAN	1.7297	0.759587	14.1992	1.06183e-06	0.000107939	6.37106
MTFR1: S119 / sp|Q15390|MTFR1_HUMAN	1.34427	-0.0478228	14.1706	1.07749e-06	0.000108805	6.35613
KRT7: S254 / sp|P08729|K2C7_HUMAN_contaminant	1.79385	0.689235	14.1438	1.09248e-06	0.000109593	6.34204
TBC1D5: S522 / sp|Q92609-2|TBCD5_HUMAN	1.15118	0.199018	14.119	1.10649e-06	0.000110273	6.32903
AHNAK: S210-S212 / sp|Q09666|AHNK_HUMAN	1.94737	-0.0160809	14.098	1.11852e-06	0.000110748	6.318
TNFAIP3: S423 / sp|P21580|TNAP3_HUMAN	-1.11393	0.250792	-14.0761	1.13125e-06	0.000111284	6.30644
ARHGEF1: T882 / sp|Q92888-3|ARHG1_HUMAN	1.3098	-0.0108866	14.0637	1.13853e-06	0.000111284	6.29989
IP6K1: S199 / sp|Q92551|IP6K1_HUMAN	1.22825	0.268616	13.9797	1.18924e-06	0.0001155	6.25536
H1-0: T141 / sp|P07305|H10_HUMAN	-1.72265	-0.342779	-13.9595	1.20178e-06	0.00011598	6.24463
ABCC3: S1192 / sp|O15438-4|MRP3_HUMAN	1.11661	0.237326	13.9195	1.2271e-06	0.000117678	6.22331
CHD4: S277 / sp|Q14839-2|CHD4_HUMAN	-1.12277	-0.284489	-13.8925	1.24452e-06	0.000118603	6.20888
ANLN: S661 / sp|Q9NQW6|ANLN_HUMAN	1.28692	0.310121	13.8717	1.25818e-06	0.00011916	6.1977
CLASRP: S317-T319 / sp|Q8N2M8|CLASR_HUMAN	1.41661	0.582028	13.8504	1.27229e-06	0.000119752	6.18629
CAP2: S257 / sp|P40123|CAP2_HUMAN	-1.61006	-0.291245	-13.8324	1.28434e-06	0.000120003	6.17663
AHNAK: T3716 / sp|Q09666|AHNK_HUMAN	1.25656	0.228054	13.8125	1.2979e-06	0.000120003	6.16587
NOC2L: S67 / sp|Q9Y3T9|NOC2L_HUMAN	-1.23903	-0.464875	-13.8115	1.29856e-06	0.000120003	6.16535
RPL12: S126 / sp|P30050|RL12_HUMAN	1.27101	0.268744	13.7728	1.32526e-06	0.000121733	6.14449
TAOK1: T576 / sp|Q7L7X3|TAOK1_HUMAN	-1.32407	-0.390331	-13.7429	1.3464e-06	0.000122934	6.12827
KAT7: S50 / sp|O95251|KAT7_HUMAN	1.1967	0.0825796	13.721	1.36208e-06	0.000122944	6.1164
COIL: T303 / sp|P38432|COIL_HUMAN	-1.23227	-0.2369	-13.7109	1.36932e-06	0.000122944	6.11097
TCF20: S1792 / sp|Q9UGU0|TCF20_HUMAN	1.47075	0.0560212	13.6935	1.38205e-06	0.000122944	6.10147
XRCC1: S241 / sp|P18887|XRCC1_HUMAN	-1.14247	-0.24252	-13.692	1.38311e-06	0.000122944	6.10068
RSL1D1: T423 / sp|O76021|RL1D1_HUMAN	-1.31055	-0.329173	-13.687	1.38683e-06	0.000122944	6.09793
VIM: S72 / sp|P08670|VIME_HUMAN	1.54205	0.445074	13.6699	1.39947e-06	0.000123348	6.08861
N: S176 / sp|P0DTC9|NCAP_SARS2	-2.95439	1.38541	-13.6067	1.44728e-06	0.000126826	6.05413
H1-2: T146 / sp|P16403|H12_HUMAN	-1.58437	-0.189946	-13.596	1.45557e-06	0.000126826	6.04826
NOL10: S673 / sp|Q9BSC4|NOL10_HUMAN	-1.55663	-0.195202	-13.5661	1.47901e-06	0.000126944	6.03185
SRRM2: S1693 / sp|Q9UQ35|SRRM2_HUMAN	-1.35494	-0.0686293	-13.566	1.4791e-06	0.000126944	6.03179
SAV1: S90 / sp|Q9H4B6|SAV1_HUMAN	-1.1483	-0.0946709	-13.553	1.48942e-06	0.000126944	6.02464
CENPF: T2997 / sp|P49454|CENPF_HUMAN	-1.1546	-0.322205	-13.5374	1.50197e-06	0.000126944	6.01602
[truncated: 15,069 more rows]

## Sheet: Vero - inf over mck
Site	logFC	AveExpr	t	P.Value	adj.P.Val	B
[truncated: 19,085 more rows]

[truncated: 2 more sheets: Vero - inf+alc over inf, Vero - inf+alc over mck]
